# Supplementary material for: Strawberry Proteome Responses to Controlled Hot and Cold Stress Partly Mimic Post-harvest Storage Temperature Effects on Fruit Quality
Source: Front Nutr. 2022 Feb 15;8:812666. doi: 10.3389/fnut.2021.812666 (PMC8887963; doi:10.3389/fnut.2021.812666)
Supplement: Supplementary Table 1 — Primers used for qRT-PCR on strawberry. [file Table_1.XLSX]

## Sheet: Sheet1
Table S1 Primers used for qRT-PCR on strawberry
Gene	Primer sequence (5'-3') F	Primer sequence (5'-3') R
FaPAL	CTTCTGTGGTGCTGTTTGATG	AGGGTGGTGCTTCAGTTTATGT
FaCHS	CATACCCCGACTACTACTTTCGT	CGCACATACTGGGATTCTCTT
FaCHI1	AGGGGGATGGAGATACAGGG	CCGTCTTGCCCTTCCACTTA
FaCHI2	GAAAGGAACCGAGCTTGCAG	GCACCCCATATTGAGACCCT
FaF3H	CTTTCGTGGTGAATCTTGGAG	TCGCTATGGACAACCTGCT
FaDFR1	ACCCTGAGAACGAAGTGATAAAG	ACCCTGAGAACGAAGTGATAAAG
FaDFR2	TGGCAATGGAAGAGGTGGTG	TGGTCACACAGACCAGGTTC
FaANS	GAGTACGTGAGACCCGAAGAG	TTTCTCCCTCACCTTGATGTC
FaUFGT	TAGAGGATGTGTGGAAGATTGGT	CTGTTGTGCGAGTTGTTTTAGTG
FaGST	GCAGGAGAGCAAAAGCAACC	GTTAGGACCACGCTCTGCAT
FaPE	GGTTTCTACTGGTGCTGGTTTT	CTCGGACTGTATCGTGTTGC
FaCEL	GCTCTGTTTTGCCTGGACTT	CGTGGCTTAGATAGTTGGAAT
FaPG	GCAAGTAGAGTCGCACAGTTTT	CAGTATTAGGCTTCCCACCA
FaPL	TCAACTCGTCAATGGCAGAC	AATGCTCGTATCAACCAGAGA
Faβ-GAL	AGAGTGAATGGACTTATGGTGGTT	TACTATTTTTGCTGTAAACCTCTGC
FaEXP1	AGGACGGAGTTGGATTGC	TGAGCGTGAGCGTGAAG
FaEXP2	GTATCGTCCCCGTCTCATTC	AGTAGGAGTGCCCGTTGATT
FaEXP5	CTTCTTACTCTGACCCCATTGTTT	TGTGCTTAGTGCTGCTGTGTT
FaActin	TGGGTTTGCTGGAGATGAT	CAGTAGGAGAACTGGGTGC
