# Supplementary material for: Strawberry Proteome Responses to Controlled Hot and Cold Stress Partly Mimic Post-harvest Storage Temperature Effects on Fruit Quality
Source: Front Nutr. 2022 Feb 15;8:812666. doi: 10.3389/fnut.2021.812666 (PMC8887963; doi:10.3389/fnut.2021.812666)
Supplement: Supplementary Table 2 — Chromatogram of anthocyanin content in strawberry berry and seed. [file Table_2.XLSX]

## Sheet: Anthocyanin component
Table S2 Chromatogram of anthocyanin content in strawberry berry and seed
									NOTE:	LJ201127001	4℃ berry
										LJ201127002	4℃ seed
										LJ201127003	23℃ berry
										LJ201127004	23℃ seed
										LJ201127005	37℃ berry
										LJ201127006	37℃ seed
