# Supplementary material for: Strawberry Proteome Responses to Controlled Hot and Cold Stress Partly Mimic Post-harvest Storage Temperature Effects on Fruit Quality
Source: Front Nutr. 2022 Feb 15;8:812666. doi: 10.3389/fnut.2021.812666 (PMC8887963; doi:10.3389/fnut.2021.812666)
Supplement: Supplementary Table 3 — Aroma content in strawberry under different storage temperature. [file Table_3.XLSX]

## Sheet: Sheet3
Table S3 Aroma content in strawberry under different storage temperature.
Ret. Time	Component Name	Ccontent (%)
		0d	3d LT	7d LT	10d LT	20d LT	3d RT	7d RT	10d RT	3d HT	7d HT	10d HT
ESTERS
1.586	Acetic acid, methyl ester	0.911018	1.43539	1.62948	1.7815	0.522961	0.379013	--	--	0.907999	0.484576	--
1.774	Acetic acid ethenyl ester	--	--	--	--	--	--	--	--	--	--	5.56581
1.875	Ethyl Acetate	0.124336	1.78406	0.99896	1.86564	0.393407	0.733116	0.837876	2.29121	0.650737	14.0956	--
1.979	Methyl propionate	--	--	--	0.0585166	--	0.0415134	--	--	0.0866646	--	--
2.646	Propanoic acid, ethyl ester	--	--	--	--	--	--	0.0335945	0.0786975	0.117072	0.161688	--
2.77	Butanoic acid, methyl ester	0.541889	2.45018	4.69792	3.76079	5.62677	4.0563	1.90346	0.594989	3.97867	0.297573	0.115936
3.337	Propanoic acid, 2-methyl-, ethyl ester	--	--	--	--	--	--	--	--	--	0.081489	--
3.618	Isobutyl acetate	--	--	--	--	--	--	--	--	--	0.0519492	--
3.676	Methyl isovalerate	--	--	--	--	--	0.0545845	--	--	--	--	--
3.689	Butanoic acid, 2-methyl-, methyl ester	--	--	--	0.0534256	--	--	0.0675236	--	1.09819	0.34151	--
3.927	2,3-Butanediol, [R-(R*,R*)]-	--	--	--	--	--	--	--	--	--	0.275733	--
4.195	Butanoic acid, ethyl ester	--	3.57791	2.53701	3.40779	4.65247	8.96245	25.7588	17.8198	4.26366	3.4877	0.261347
4.578	Acetic acid, butyl ester	2.2956	1.51531	0.780694	0.833019	0.260617	--	0.475598	0.267557	0.277647	1.10501	0.419667
4.91	Methyl valerate	--	--	--	--	--	0.0117285	--	--	--	--	--
5.466	Isopropyl butyrate	--	0.11635	0.234332	0.126359	0.275559	0.251791	0.470981	0.28008	0.432595	--	--
5.57	2-Butenoic acid, ethyl ester, (Z)-	--	--	--	--	--	--	--	--	--	0.15997	--
5.758	Butanoic acid, 2-methyl-, ethyl ester	--	0.234099	--	--	--	--	--	0.129477	1.61513	2.12914	--
5.865	Butanoic acid, 3-methyl-, ethyl ester	--	0.0347946	--	0.0404274	--	--	0.455038	0.909864	--	0.34924	--
7.673	Butanoic acid, propyl ester	--	--	--	--	--	0.134091	0.062984	0.0487224	0.0693608	--	--
7.73	Propanoic acid, 2-methyl-, propyl ester	--	--	--	--	--	0.0895896	--	--	--	--	--
7.757	Pentanoic acid, ethyl ester	--	--	--	--	0.0821682	--	0.167918	0.185468	--	--	--
8.317	Acetic acid, pentyl ester	--	--	--	--	--	--	0.0841247	0.0452416	--	--	--
8.635	Hexanoic acid, methyl ester	4.25805	15.2492	33.6147	35.9392	18.3156	16.5391	4.23211	5.98212	25.6115	1.37465	--
9.239	Ethyl tiglate	--	--	--	--	--	--	--	--	0.014278	0.502731	--
9.782	Butanoic acid, butyl ester	--	--	--	--	--	--	4.21792	--	--	--	--
9.786	Butanoic acid, 2-methylpropyl ester	--	--	--	--	--	--	--	0.117342	--	--	--
10.299	Propanoic acid, pentyl ester	--	--	--	--	--	--	--	--	0.00826891	--	--
11.161	Propanoic acid, 2-methyl-, butyl ester	--	--	--	--	--	0.235321	--	0.708038	--	--	--
11.234	Hexanoic acid, ethyl ester	0.449771	6.72426	5.53691	9.86949	34.6066	21.6151	--	--	28.9342	18.1129	0.517288
11.717	Methyl formate	--	--	--	--	--	--	--	5.46792	--	--	--
11.731	Acetic acid, hexyl ester	7.93057	6.77961	6.29832	2.88603	1.92015	6.69427	3.86976	10.1992	1.76403	0.457354	--
12.069	Heptanoic acid, methyl ester	--	--	--	--	--	--	--	--	0.118915	--	--
12.093	Butanoic acid, 1-methylbutyl ester	--	--	--	--	0.214451	--	0.842095	--	--	--	--
12.103	Propanoic acid, 2-methyl-, 1-methylbutyl ester	--	--	--	--	--	0.0273253	--	--	0.0727029	--	--
12.469	Hexanoic acid, 1-methylethyl ester	--	0.147113	0.326408	0.36072	0.204525	0.309754	0.409903	1.42333	0.794583	--	--
12.623	Hexanoic acid, 2-ethyl-, methyl ester	--	--	--	--	--	--	--	--	0.928283	--	--
12.64	l-Alanine, N-methoxycarbonyl-, tridecyl ester	--	--	--	--	--	--	0.158253	--	--	--	--
12.66	2-Hexenoic acid, ethyl ester	--	--	--	--	--	--	--	1.21809	--	--	--
12.744	Butanoic acid, 3-methyl-, butyl ester	--	--	--	--	--	--	0.139997	0.234095	--	--	--
13.029	Butanoic acid, 3-methylbutyl ester	--	--	--	--	0.121821	--	4.29811	1.92164	0.0459349	--	--
13.032	Butanoic acid, pentyl ester	--	--	--	--	--	0.17216	--	--	--	--	--
13.216	2,3-Butanediol, diacetate	--	--	--	--	--	--	--	--	--	0.147072	0.0394349
13.408	Ethylene glycol di-n-butyrate	--	--	--	--	--	--	0.273339	0.0953459	--	--	0.168721
13.468	1,3-Dimethylbutyl isobutyrate	--	--	--	--	--	--	0.308964	0.165866	--	--	--
14.078	Propanoic acid, ethenyl ester	--	--	--	--	0.0458878	--	--	--	--	--	--
14.169	Hexanoic acid, propyl ester	--	--	--	--	0.0505459	0.110044	--	0.403954	0.162553	--	--
14.269	Heptanoic acid, ethyl ester	--	--	--	--	--	--	--	0.154604	--	0.187741	--
14.477	Propanoic acid, butyl ester	--	--	--	--	--	--	--	--	0.08229	--	--
14.528	Propanoic acid, 2-methyl-, ethyl ester	--	--	--	--	--	--	--	--	--	0.0999627	--
14.571	trans-2-Hexenyl propionate	--	--	--	--	--	0.110102	--	--	0.0828472	--	--
14.712	Ethyl 3-acetoxybutyrate	--	--	--	--	--	--	--	--	--	0.0575646	--
14.987	Octanoic acid, methyl ester	--	1.17111	0.789382	0.765054	0.507081	0.394701	1.64092	1.12818	4.09028	0.800965	--
15.192	Hexanoic acid, 2-methylpropyl ester	--	--	--	--	--	--	--	0.0707632	0.217091	--	--
15.403	Methyl nicotinate	--	--	--	--	--	--	--	0.102575	--	--	--
15.695	Hexanoic acid, 2-methylpropyl ester	--	--	--	--	--	--	0.170162	0.417633	--	--	--
15.698	3-Methylheptyl acetate	--	--	0.0369605	--	--	--	--	--	--	--	--
15.758	Butanoic acid, 3-methyl-, 3-methyl-3-butenyl ester	--	--	--	--	--	--	0.0148375	--	--	--	--
15.762	cis-3-Hexenyl valerate	--	--	--	--	--	--	--	0.0259312	--	--	--
16.634	Propanoic acid, 2-methyl-, 3-hexenyl ester, (E)-	--	--	--	--	--	--	0.0548425	--	--	--	--
16.741	Hexanoic acid, butyl ester	--	--	--	--	--	--	0.745561	1.0682	--	--	--
16.764	Butanoic acid, hexyl ester	--	--	0.142269	0.0884357	0.21502	--	--	3.57201	--	--	--
16.785	Propanoic acid, 2-methyl-, hexyl ester	--	0.057502	--	--	--	0.434139	2.71794	--	0.195279	--	--
16.842	Butanoic acid, 2-hexenyl ester, (E)-	--	--	0.305548	0.242176	--	1.57482	0.794823	--	--	--	--
16.842	Butanoic acid, 2-hexenyl ester, (Z)-	--	--	--	--	0.538155	--	--	--	0.434119	--	--
16.872	Methyl salicylate	--	--	--	--	--	--	--	--	--	--	0.0652073
16.875	Aspirin methyl ester	--	--	--	--	--	--	--	--	0.0528763	--	--
16.902	Octanoic acid, ethyl ester	--	0.0774708	0.0819986	0.129863	0.45162	0.160499	2.204	6.42657	1.82358	9.65869	1.03977
16.962	Pentanoic acid, 1,1-dimethylpropyl ester	--	--	--	--	--	--	0.0536458	--	0.0317838	0.0347632	0.0164573
17.257	Acetic acid, octyl ester	--	0.207664	0.124558	0.135367	--	0.123493	--	0.522866	0.376661	1.12689	--
17.261	Methyl oxane-2-carboxylate	--	--	0.00677875	--	--	--	--	--	--	0.00927015	--
17.308	Butanoic acid, 1-methylhexyl ester	--	--	--	--	1.43519	--	9.87446	7.8659	--	0.12289	--
17.311	Butanoic acid, 1-methylpropyl ester	--	--	--	--	--	--	--	--	--	--	--
17.345	Ethyl nicotinate	--	--	--	--	--	--	--	--	--	0.086693	0.117866
17.791	n-Octanoic acid isopropyl ester	--	--	--	--	--	--	--	--	0.0126274	--	--
17.995	Butanoic acid, 3-methyl-, hexyl ester	--	--	--	--	--	--	0.0638139	0.361876	--	--	--
18.113	Ethyl (E)-2-octenoate	--	--	--	--	--	--	--	--	--	0.063774	--
18.19	Isopentyl hexanoate	--	--	--	--	--	0.0520221	1.72416	4.02767	--	--	--
18.203	Isopentyl 3-methylpentanoate	--	--	--	--	0.0794255	--	--	--	0.0605743	0.0284265	--
18.27	Hexanoic acid, 2-methylbutyl ester	--	--	--	--	--	--	--	--	0.0313077	--	--
18.394	Acetic acid, 2-phenylethyl ester	--	--	--	--	--	--	--	--	--	0.0612123	0.0542472
18.512	3-Heptyl isovalerate	--	--	--	--	--	--	--	0.0955808	--	--	--
19.109	Hexanoic acid, pentyl ester	--	--	--	--	--	--	0.0105757	0.0333752	--	--	--
19.125	Hexan-3-yl 2-methylbutanoate	--	--	--	--	--	--	--	0.0136939	--	--	--
19.635	Acetic acid, nonyl ester	--	--	--	--	--	--	--	--	--	0.0126458	--
20.98	1,2-Propanediol dibutyrate	--	--	--	--	--	--	0.171336	0.075386	--	--	--
21.299	Hexanoic acid, hexyl ester	--	--	0.0593521	0.0579697	0.0681393	0.0729081	0.280575	1.80092	0.0566518	0.0433171	--
21.369	Butanoic acid, octyl ester	--	--	--	--	--	--	0.698437	0.897531	--	--	--
21.379	Hexanoic acid, 2-hexenyl ester, (E)-	--	--	--	0.106529	--	--	--	--	--	--	--
21.503	Decanoic acid, ethyl ester	--	--	--	--	--	--	0.142613	0.50539	--	0.230644	0.124919
21.657	Hexanoic acid, 1-methylhexyl ester	--	--	--	--	--	--	0.447613	1.89135	--	--	--
21.664	3-Heptyl hexanoate	--	--	--	--	0.0865812	--	--	--	--	0.061348	0.0369819
21.734	Butanoic acid, 1-methyloctyl ester	--	--	--	--	0.138503	--	1.18993	1.06708	--	0.216327	0.167524
22.067	Linalyl acetate	--	--	--	--	--	--	0.165957	--	--	0.0284764	--
22.328	Butanoic acid, 2-methyl-, octyl ester	--	0.0437683	--	--	--	--	--	0.0230998	0.0498294	0.156629	0.0645897
22.415	Butanoic acid, 3-methyl-, octyl ester	--	--	--	--	--	--	0.0546171	0.201215	--	0.0518215	0.0334243
23.026	Ethyl (Z)-cinnamate	--	--	--	--	0.114761	--	--	0.439826	--	0.165748	0.428535
23.455	Butanoic acid, nonyl ester	--	--	--	--	--	--	0.135262	--	--	--	--
23.462	Undecyl butyrate	--	--	--	--	--	--	--	0.0827781	--	--	--
25.336	Hexanoic acid, octyl ester	--	0.0771333	0.0497234	0.0413987	0.0555696	0.0401291	--	--	0.030977	0.0530762	--
25.41	Propanoic acid, 2-methyl-, decyl ester	--	--	--	--	--	--	0.0351477	--	--	--	--
27.043	trans-2-Hexenyl 2-methylbutyrate	--	--	--	--	--	--	0.00414059	0.00452586	--	--	--
ALCOHOLS
1.442	Ethanol	29.2346	22.4651	13.4159	14.2262	7.69122	9.26772	4.57739	4.09441	7.7595	7.67331	16.1061
2.944	1-Butanol, 3-methyl-	--	--	--	--	--	--	--	--	--	--	0.0820202
3.005	1-Butanol, 2-methyl-	--	--	--	--	--	--	--	--	--	--	0.0372744
3.702	2,3-Butanediol, [S-(R*,R*)]-	--	--	--	--	--	--	--	--	--	--	3.58338
6.432	trans-2-Hexenol	--	--	--	--	--	0.0981331	--	--	--	--	--
6.546	1-Pentanol, 4-methyl-	--	--	--	--	0.0294696	--	--	--	--	--	--
6.828	1-Butanol, 3-methyl-, acetate	--	--	--	--	--	0.263888	0.357812	0.366465	0.181128	0.373615	--
6.949	1-Butanol, 2-methyl-, acetate	--	0.281603	--	--	--	--	--	--	0.28191	0.222025	--
8.595	1-Butanol, 2-methylene-, acetate	--	--	--	--	--	--	--	--	0.0495338	--	--
11.469	4-Hexen-1-ol, acetate, (Z)-	--	--	--	--	--	0.127983	--	--	--	--	--
11.499	3-Pentanol, 2,4-dimethyl-	--	--	--	--	--	--	1.26832	--	--	--	--
11.509	3-Hexen-1-ol, acetate, (Z)-	0.43956	--	--	--	--	0.350204	--	--	--	--	--
11.624	trans-3-Penten-2-ol	--	--	--	--	--	0.0289853	--	--	--	--	--
11.795	2-Hexen-1-ol, acetate, (Z)-	10.1022	8.76994	8.04492	4.35425	2.55	12.6488	--	--	2.19233	--	--
12.626	2-Heptanol, acetate	--	--	--	--	--	--	1.45033	--	--	--	--
13.106	Ethanol, 2-[2-(ethenyloxy)ethoxy]-	--	--	--	--	--	--	0.0364074	--	--	--	--
13.475	1-Octanol	--	--	0.0238131	--	0.0303414	--	--	--	--	--	--
14.296	Linalool	1.54014	1.74158	2.40922	1.85832	2.63541	3.58947	2.70186	1.2798	0.946794	0.397807	0.279623
17.878	2-Nonanol, acetate	--	--	--	--	--	--	0.0813527	--	0.0884641	0.761438	0.363152
18.471	4-Methyl-1,6-heptadien-4-ol	--	--	--	0.00986721	--	--	--	--	--	--	--
19.632	1-Nonanol	--	--	--	--	--	--	0.0147855	--	--	--	--
20.588	6-Octen-1-ol, 3,7-dimethyl-, acetate	--	--	--	--	--	--	--	--	--	0.00663875	--
22.07	1,6-Octadien-3-ol, 3,7-dimethyl-, formate	--	--	--	--	--	--	--	--	--	0.02848	0.018768
24.981	1,6,10-Dodecatrien-3-ol, 3,7,11-trimethyl-, (E)-	--	0.33043	2.00558	2.32259	6.05951	3.76968	3.28812	1.66055	0.0315527	0.172332	0.185567
ALDEHYDES
1.378	Acetaldehyde	--	--	--	--	--	0.0472801	0.0809394	0.111787	--	2.39582	0.193344
2.129	2-Butenal, (Z)-	--	--	--	--	--	--	--	--	--	0.0168267	--
2.478	Pentanal	0.290475	0.275565	0.194567	0.238565	0.0537952	--	--	--	--	--	--
3.052	Acetaldehyde, (1-methylethyl)hydrazone	--	--	--	--	--	0.00550343	--	--	--	--	--
4.105	Hexanal	10.1019	8.41131	5.08513	4.5394	--	--	--	--	1.61106	--	--
5.185	Furfural	--	--	--	--	--	--	--	--	--	--	0.232688
5.735	2-Hexenal	14.5829	7.75015	4.19973	2.47043	1.51815	2.2658	--	--	1.80362	0.285505	--
7.7	Heptanal	0.118271	--	0.186626	0.277515	--	--	--	--	--	--	--
9.427	Hexanal, 3,3-dimethyl-	--	--	--	0.0536513	--	--	--	--	--	--	--
9.739	2-Heptenal, (Z)-	0.111892	0.111238	0.155876	0.186844	--	--	--	--	--	--	--
11.352	Octanal	--	--	--	--	--	--	--	--	0.290946	--	--
13.076	2-Octenal, (E)-	--	0.142648	0.136604	0.163932	0.0914455	--	--	--	--	--	--
13.404	Methyl glyoxal	--	--	--	--	--	--	--	--	--	0.090029	--
14.414	Nonanal	0.601189	0.493254	0.554378	0.765363	0.447883	0.341306	0.361243	0.112694	0.251849	--	--
15.919	trans-2-Nonenal	0.0772466	--	0.0367514	0.0570597	0.0213078	0.0224116	--	--	--	--	--
17.113	Decanal	0.0848043	0.071446	0.0617132	0.0708081	0.03466	0.0366293	0.0242864	0.0198558	--	--	--
18.482	2-Decenal, (Z)-	--	--	0.0760655	0.128566	0.0683851	0.0484753	--	--	0.0301962	--	--
19.377	Butanal, 3,3-dimethyl-2-oxo-, hemihydrate	--	--	--	--	--	--	--	0.0320385	--	--	--
ACIDS
1.767	Acetic acid	--	--	--	--	--	--	--	--	--	1.96179	0.111696
2.408	Propanoic acid	--	--	--	--	--	--	--	--	--	--	0.038545
3.213	Propanoic acid, 2-methyl-	--	--	--	--	--	--	--	0.0458236	--	--	0.053952
7.774	2,2-Dimethylvaleric acid	--	--	--	--	--	0.0450422	--	--	--	--	--
11.439	Hexanoic acid	--	--	--	--	3.01222	--	4.26836	--	--	--	--
12.616	Butanoic acid, 3-hydroxy-3-methyl-	--	--	--	--	--	--	--	--	--	0.0173934	--
15.705	Acetic acid, 2-ethylhexyl ester	--	--	--	0.0585968	--	--	--	--	--	--	--
15.899	5-Oxotetrahydrofuran-2-carboxylic acid	--	--	--	--	--	--	--	0.0378872	--	--	--
16.248	Butanedioic acid, 2,3-bis(benzoyloxy)-, (2R,3R)-	--	--	--	--	--	--	--	--	0.0371266	--	--
16.325	Octanoic acid	--	--	--	--	0.290805	--	--	--	--	--	--
18.015	4-Aminobutanoic acid	--	--	--	--	--	0.00315018	--	--	--	--	--
24.981	Phthalic acid, ethyl hex-2-yn-4-yl ester	--	--	--	0.0145536	--	--	--	--	--	--	--
AROMATIC BENZENOIDS
3.504	Toluene	--	--	--	--	0.509228	0.415697	0.105899	0.0977397	0.133706	0.101788	--
6.103	Ethylbenzene	1.95246	--	0.0887205	0.0913481	--	0.0820284	0.0272372	--	--	--	0.0366966
6.415	o-Xylene	2.99321	--	--	0.202483	--	--	--	--	--	--	--
6.506	Benzene, 1,3-dimethyl-	--	--	--	--	0.140142	0.19517	--	--	--	--	0.0907
6.536	p-Xylene	1.09235	--	--	--	--	--	0.0736188	0.0431444	0.0915055	0.0689727	--
7.247	Styrene	2.24763	--	--	--	--	--	--	--	--	0.174708	--
9.873	Benzaldehyde	--	--	--	--	0.143356	0.0373602	0.216681	0.231018	--	0.106247	--
12.324	Benzaldehyde, 4-(1-phenyl-2-propenyloxy)-	--	--	0.0155582	--	--	--	--	--	--	--	--
12.345	Benzeneethanol, .beta.-ethenyl-	--	--	--	--	--	--	0.021967	--	--	--	--
12.361	Benzyl alcohol	--	--	--	--	--	--	--	--	--	--	0.194113
12.542	Phenol, 2-propyl-	--	--	--	0.0150905	--	--	--	--	--	--	--
13.341	Acetophenone	--	--	--	--	--	--	--	--	--	--	0.0761619
14.655	Phenylethyl Alcohol	--	--	--	--	--	--	--	--	--	--	0.313402
KETONES
1.761	2,3-Butanedione	--	--	--	0.0993849	0.122661	0.151614	0.602682	0.240397	--	--	--
2.398	2-Pentanone	--	--	--	--	--	0.0855358	0.518437	0.0755095	--	--	--
2.472	2,3-Pentanedione	--	--	--	--	--	--	--	--	--	--	0.257787
2.599	Acetoin	--	--	--	--	--	--	--	--	--	2.73925	22.9731
2.763	2,2-Dimethyl-3-heptanone	--	--	0.0597511	--	--	--	--	--	--	--	--
3.042	Methyl Isobutyl Ketone	--	--	--	--	--	--	0.123949	--	--	--	--
3.048	Ethanone, 1-(3-methyloxiranyl)-	--	--	--	--	--	--	--	--	--	--	0.0634919
5.929	3,5-Heptadien-2-one, 6-methyl-, (E)-	0.290329	--	--	0.395151	--	--	--	--	--	--	--
5.953	Ethanone, 1-(2-methyl-1-cyclopenten-1-yl)-	--	--	0.346194	--	0.105251	0.138802	0.0225861	--	0.0445567	--	--
5.993	Ethanone, 1-(1-cyclohexen-1-yl)-	--	0.405887	--	--	--	--	--	--	--	--	--
7.317	2-Hexanone, 4-methyl-	--	--	--	--	0.733563	0.736296	2.7245	0.960631	--	--	--
8.639	2,7-Nonadien-5-one, 4,6-dimethyl-	--	--	--	--	--	--	0.206284	--	--	--	--
10.53	1-Hepten-3-one	0.318286	--	--	--	--	--	--	--	--	--	--
10.557	1-Octen-3-one	--	0.226127	--	0.260961	--	--	--	--	--	--	--
10.614	2-Butanone, 3,3-dimethyl-1-thiocyanato-	--	--	--	0.069852	--	--	--	--	--	--	--
10.835	3,6-Heptanedione	--	--	--	--	0.0265966	--	--	--	--	--	--
10.849	3-Octanone	--	--	--	--	--	--	0.0487318	--	--	--	--
11.53	2-Pentyn-4-one	--	0.247121	--	--	--	--	--	--	--	--	--
12.351	Tetracyclo[3.3.1.0(2,8).0(4,6)]-non-2-ene	--	--	--	--	0.00813016	--	--	--	--	--	--
13.143	3(2H)-Furanone, 4-methoxy-2,5-dimethyl-	--	--	0.275229	0.389755	0.942428	0.373486	2.26956	5.66132	3.91723	24.4616	44.2587
13.223	2(3H)-Furanone, 5-ethyldihydro-	0.0162341	--	--	--	--	--	--	--	--	--	--
13.25	5-(Hydroxymethyl)dihydrofuran-2(3H)-one	--	0.0123527	--	--	--	--	--	--	--	--	--
13.33	2,5-Dimethylfuran-3,4(2H,5H)-dione	--	--	--	--	--	--	--	0.276964	--	--	--
13.867	1-Pentanone, 1-(4-methylphenyl)-	0.0199653	--	--	--	0.0124055	--	--	0.0122738	--	--	--
14.072	2-Nonanone	--	--	--	--	--	--	1.02145	0.469091	--	--	--
15.168	trans,trans-3,5-Heptadien-2-one	--	--	--	--	--	--	--	--	0.03546	--	--
19.236	2-Undecanone	--	--	--	--	--	--	0.225242	0.139546	--	--	--
19.467	Ethanone, 1-(2-furanyl)-	--	--	--	--	--	--	--	0.0277997	--	--	--
19.468	4,4-Dimethyl-2-cyclopenten-1-one	--	--	--	--	--	--	0.0524539	--	--	--	--
21.584	4,5-Octanedione	--	--	--	--	0.0457115	--	--	--	0.032729	--	--
22.496	2-Butanone, 4-(2,6,6-trimethyl-1-cyclohexen-1-yl)-	--	--	--	--	--	--	--	--	--	0.00502861	--
23.153	3H-1,2,4-Triazol-3-one, 1,2-dihydro-	--	--	0.0280313	--	--	--	--	--	--	--	--
23.482	trans-.beta.-Ionone	--	--	--	--	--	--	--	--	--	0.0104334	--
24.337	2(3H)-Furanone, 5-acetyldihydro-	--	--	--	--	--	--	0.00446116	--	--	--	--
25.336	6,7-Dodecanedione	--	--	--	--	--	--	--	--	--	--	0.0288978
27.184	2(3H)-Furanone, 5-hexyldihydro-	--	--	--	--	--	--	--	0.303364	--	--	--
ALKANES
1.509	Trimethylene oxide	0.0368682	--	--	--	--	--	--	--	--	--	--
2.197	Cyclohexane	1.83336	1.57124	0.702881	0.747947	0.335301	0.454479	0.177345	0.119209	0.331888	0.335203	0.154772
4.725	Cyclotrisiloxane, hexamethyl-	0.335721	0.26749	0.311579	0.246575	0.0656812	0.0661635	0.022376	--	--	--	--
5.785	Neopentane	--	--	--	1.22174	--	--	--	--	--	--	--
6.519	Cyclopropane, propyl-	--	0.365865	--	--	--	--	--	--	--	--	--
10.866	Pentane, 2,2-dimethyl-	0.0685693	--	0.0825474	--	--	--	--	--	--	--	--
10.899	Azetidine	--	--	--	0.100426	--	--	--	--	--	--	--
11.301	Cyclotetrasiloxane, octamethyl-	3.06045	2.56311	2.06058	--	1.14555	0.804478	0.514441	--	--	--	--
11.52	Spiropentane	--	--	--	--	0.0698208	--	--	--	--	--	--
11.788	Propane, 1,2-bis(difluoroamino)-2-methyl-	--	--	--	0.41347	--	--	--	--	--	--	--
12.073	Bis(N-methoxy-N-methylamino)methane	--	--	--	--	--	--	--	--	--	--	--
12.153	Cyclobutane, 1,2-bis(1-methylethenyl)-, trans-	--	--	--	0.043466	--	0.046062	--	--	--	--	--
13.485	Cyclobutane, 1,2-diethyl-, cis-	--	--	--	--	--	0.030122	--	--	--	--	--
14.497	Hexane, 2,3,4-trimethyl-	--	--	--	--	--	--	--	--	0.134252	--	--
16.962	Undecane, 4,7-dimethyl-	0.0957601	--	--	--	--	--	--	--	--	--	--
16.973	Decane, 2,4-dimethyl-	--	0.0692988	--	0.0536317	--	--	--	--	--	--	--
22.278	Pentane, 1-(ethenyloxy)-	--	--	--	--	--	--	--	--	--	--	0.0244984
ALKENES
3.062	2-Pentene, 4-methyl-, (Z)-	--	--	--	--	--	--	--	--	--	--	0.0836964
3.471	1,3,5-Cycloheptatriene	1.5537	1.60823	1.05359	1.30248	--	--	--	--	--	--	--
3.515	Cyclobutene, 2-propenylidene-	--	--	--	--	--	--	--	--	--	--	0.612245
3.91	Bicyclo[3.2.0]hepta-2,6-diene	--	--	--	--	--	--	--	--	--	--	0.0123776
6.368	1-Propene, 2-methyl-	--	--	0.13722	--	--	--	--	--	--	--	--
8.87	.alpha.-Pinene	0.0615412	--	--	--	--	--	--	--	--	--	--
10.379	.beta.-Pinene	0.0444751	0.0255054	--	--	--	--	--	--	--	--	--
11.66	1,3-Butadiene, 2-(bromomethyl)-	0.0224586	--	--	--	--	--	--	--	--	--	--
12.123	D-Limonene	0.160218	0.110561	--	--	0.0283623	--	--	--	--	--	--
12.153	Limonene	--	--	--	--	--	--	--	0.0588099	--	--	--
13.508	2-Propenal	--	--	--	--	--	--	--	0.0158792	--	--	--
14.085	1-Propene, 3-propoxy-	--	--	--	--	--	--	--	--	--	0.0317427	--
18.347	1,3,7-Octatriene, 3,7-dimethyl-	--	--	--	--	--	0.00941562	--	--	0.0409315	--	--
22.831	(E)-.beta.-Famesene	--	--	--	--	0.0386653	0.0327835	0.0452035	0.0413856	--	0.0126713	--
23.894	1,3,6,10-Dodecatetraene, 3,7,11-trimethyl-, (Z,E)-	--	--	--	--	0.00896974	--	--	--	0.0999163	0.57455	0.295456
