# Supplementary material for: Strawberry Proteome Responses to Controlled Hot and Cold Stress Partly Mimic Post-harvest Storage Temperature Effects on Fruit Quality
Source: Front Nutr. 2022 Feb 15;8:812666. doi: 10.3389/fnut.2021.812666 (PMC8887963; doi:10.3389/fnut.2021.812666)
Supplement: Supplementary Table 4 — Differentially expressed protein involved in interaction network. [file Table_4.XLSX]

## Sheet: HT vs RT
Table S4 Differentially expressed protein involved in interaction network.
Protein accession	Protein description	Log2Ratio	Ratio	Regulated Type	P value	Coverage [%]
FANhyb_rscf00000129.1.g00010.1	PREDICTED: heat shock protein 83-like [Fragaria vesca subsp. vesca]	1.56803	2.965	Up	2.162e-06	29.3
FANhyb_rscf00000090.1.g00014.1	PREDICTED: UDP-glucose:glycoprotein glucosyltransferase [Fragaria vesca subsp. vesca]	-0.637109	0.643	Down	0.00099774	21.7
FANhyb_rscf00002461.1.g00001.1	PREDICTED: probable eukaryotic translation initiation factor 5-1 [Fragaria vesca subsp. vesca]	-0.739372	0.599	Down	0.00032023	46.1
FANhyb_rscf00000989.1.g00001.1	PREDICTED: clustered mitochondria protein [Fragaria vesca subsp. vesca]	-1.1488	0.451	Down	4.1227e-05	23.5
FANhyb_rscf00000164.1.g00001.1	PREDICTED: magnesium-chelatase subunit ChlI, chloroplastic [Fragaria vesca subsp. vesca]	-0.915936	0.53	Down	1.58334e-05	30.6
FANhyb_rscf00000110.1.g00018.1	PREDICTED: NADH dehydrogenase [ubiquinone] iron-sulfur protein 4, mitochondrial [Fragaria vesca subsp.vesca]	-1.11716	0.461	Down	1.76769e-05	32.6
FANhyb_icon00017247_a.1.g00001.1	PREDICTED: aspartate aminotransferase, mitochondrial isoform X2 [Fragaria vesca subsp. vesca]	-0.673463	0.627	Down	0.0057244	24.1
FANhyb_rscf00000252.1.g00007.1	PREDICTED: translocase of chloroplast 159, chloroplastic [Fragaria vesca subsp. vesca]	-0.83908	0.559	Down	0.0002169	11.2
FANhyb_rscf00000615.1.g00008.1	PREDICTED: chaperone protein dnaJ 1, mitochondrial [Fragaria vesca subsp. vesca]	1.22404	2.336	Up	2.2318e-06	41
FANhyb_rscf00000016.1.g00012.1	PREDICTED: nucleolar protein 56-like [Fragaria vesca subsp. vesca]	-0.888969	0.54	Down	0.00133953	10.1
FANhyb_rscf00002015.1.g00002.1	PREDICTED: LOW QUALITY PROTEIN: NADP-dependent malic enzyme [Fragaria vesca subsp. vesca]	-1.75633	0.296	Down	8.9044e-07	29.1
FANhyb_rscf00000012.1.g00006.1	Tetratricopeptide repeat protein 1 [Morus notabilis]	-0.610433	0.655	Down	0.00037957	4.8
FANhyb_rscf00000036.1.g00025.1	PREDICTED: probable protein disulfide-isomerase A6 [Fragaria vesca subsp. vesca]	0.586885	1.502	Up	7.7164e-07	53.4
FANhyb_rscf00000242.1.g00007.1	PREDICTED: glutamate--tRNA ligase, chloroplastic/mitochondrial [Fragaria vesca subsp. vesca]	-0.935117	0.523	Down	0.000178526	9.1
FANhyb_rscf00002393.1.g00001.1	PREDICTED: catalase isozyme 1 [Fragaria vesca subsp. vesca]	0.639695	1.558	Up	3.633e-07	59.9
FANhyb_rscf00000027.1.g00041.1	PREDICTED: endoplasmin homolog [Fragaria vesca subsp. vesca]	0.690641	1.614	Up	1.57519e-05	42.4
FANhyb_icon00003466_a.1.g00001.1	nuclear protein [Arabidopsis thaliana]	0.590722	1.506	Up	9.7608e-05	64.9
FANhyb_rscf00000026.1.g00007.1	PREDICTED: mediator of RNA polymerase II transcription subunit 14 isoform X1 [Fragaria vesca subsp. vesca]	0.612588	1.529	Up	0.0026787	1.6
FANhyb_rscf00000120.1.g00013.1	Protein MEMO1 [Morus notabilis]	-0.75877	0.591	Down	0.00075786	10
FANhyb_rscf00000500.1.g00007.1	PREDICTED: ubiquitin carboxyl-terminal hydrolase 26 [Fragaria vesca subsp. vesca]	-0.823677	0.565	Down	0.00134331	1.7
FANhyb_rscf00000493.1.g00004.1	PREDICTED: glutathione S-transferase T1 [Fragaria vesca subsp. vesca]	0.928276	1.903	Up	0.00048449	14.7
FANhyb_rscf00006361.1.g00001.1	PREDICTED: phosphoglucan phosphatase DSP4, amyloplastic [Fragaria vesca subsp. vesca]	-0.720232	0.607	Down	3.8204e-06	12.5
FANhyb_icon00049094_a.1.g00001.1	PREDICTED: protein RER1A [Fragaria vesca subsp. vesca]	0.760434	1.694	Up	1.52603e-05	23.1
FANhyb_rscf00000311.1.g00004.1	PREDICTED: probable 26S proteasome non-ATPase regulatory subunit 3 [Fragaria vesca subsp. vesca]	-0.682696	0.623	Down	7.8748e-07	26.4
FANhyb_rscf00000682.1.g00005.1	PREDICTED: E3 ubiquitin-protein ligase UPL3 [Fragaria vesca subsp. vesca]	-0.894322	0.538	Down	6.1377e-05	15.1
FANhyb_icon00007129_a.1.g00001.1	PREDICTED: chaperonin 60 subunit alpha 2, chloroplastic isoform X3 [Fragaria vesca subsp. vesca]	1.13422	2.195	Up	1.5578e-05	6
FANhyb_rscf00000045.1.g00015.1	PREDICTED: 5'-adenylylsulfate reductase 1, chloroplastic-like [Fragaria vesca subsp. vesca]	-1.17462	0.443	Down	0.0127815	5.3
FANhyb_rscf00000720.1.g00004.1	PREDICTED: E3 ubiquitin-protein ligase UPL1 isoform X1 [Fragaria vesca subsp. vesca]	-0.968605	0.511	Down	6.0532e-05	8.2
FANhyb_icon00000501_a.1.g00001.1	PREDICTED: DNA-directed RNA polymerases I, II, and III subunit RPABC5 isoform X1 [Theobroma cacao]	-0.78339	0.581	Down	0.00126139	7.1
FANhyb_rscf00000885.1.g00005.1	PREDICTED: dnaJ protein ERDJ3A [Fragaria vesca subsp. vesca]	1.68482	3.215	Up	3.7797e-05	13.5
FANhyb_icon00001403_a.1.g00001.1	PREDICTED: peptidyl-prolyl cis-trans isomerase FKBP62 [Fragaria vesca subsp. vesca]	0.818032	1.763	Up	3.7073e-05	32.2
FANhyb_rscf00000312.1.g00002.1	PREDICTED: auxin transport protein BIG [Fragaria vesca subsp. vesca]	-0.736966	0.6	Down	4.4934e-05	5.9
FANhyb_rscf00000167.1.g00003.1	PREDICTED: dnaJ protein homolog [Fragaria vesca subsp. vesca]	1.22836	2.343	Up	4.5564e-07	49.1
FANhyb_rscf00000196.1.g00013.1	PREDICTED: bifunctional aspartokinase/homoserine dehydrogenase 1, chloroplastic-like isoform X2 [Fragaria vesca subsp. vesca]	-1.04394	0.485	Down	1.82647e-05	32
FANhyb_rscf00001158.1.g00003.1	Ribosomal protein S24/S35 [Arabidopsis thaliana]	-0.632629	0.645	Down	0.0027818	6.7
FANhyb_rscf00003206.1.g00001.1	PREDICTED: psbP-like protein 1, chloroplastic isoform X1 [Fragaria vesca subsp. vesca]	-0.617056	0.652	Down	0.0084966	11.6
FANhyb_icon00012399_a.1.g00001.1	PREDICTED: ubiquitin-like domain-containing CTD phosphatase [Fragaria vesca subsp. vesca]	-0.632629	0.645	Down	0.0117387	26.9
FANhyb_icon00000696_a.1.g00001.1	PREDICTED: 60S ribosomal protein L13-1-like [Nelumbo nucifera]	-0.646112	0.639	Down	1.8771e-06	27.5
FANhyb_rscf00000556.1.g00002.1	PREDICTED: dnaJ protein homolog [Fragaria vesca subsp. vesca]	1.39342	2.627	Up	4.3624e-06	46.6
FANhyb_rscf00000364.1.g00005.1	PREDICTED: tubulin-folding cofactor D isoform X2 [Fragaria vesca subsp. vesca]	-0.630394	0.646	Down	0.000178259	6.9
FANhyb_icon00018841_a.1.g00001.1	PREDICTED: 40S ribosomal protein S19-1-like [Fragaria vesca subsp. vesca]	0.625738	1.543	Up	0.00057751	55.6
FANhyb_icon00009510_a.1.g00001.1	PREDICTED: protein arginine N-methyltransferase 1.5 [Fragaria vesca subsp. vesca]	-0.603841	0.658	Down	0.036837	17.6
FANhyb_rscf00001948.1.g00001.1	PREDICTED: aspartokinase 2, chloroplastic isoform X1 [Fragaria vesca subsp. vesca]	-0.599462	0.66	Down	0.0021171	17.7
FANhyb_rscf00000699.1.g00002.1	PREDICTED: serine/threonine-protein kinase SRK2E [Fragaria vesca subsp. vesca]	0.835924	1.785	Up	0.0024195	12.3
FANhyb_icon18071197_o.1.g00001.1	TCP-1/cpn60 chaperonin family protein, partial [Medicago truncatula]	1.62761	3.09	Up	1.78775e-05	90.5
FANhyb_rscf00000159.1.g00015.1	PREDICTED: DNA-directed RNA polymerase I subunit RPA2-like [Fragaria vesca subsp. vesca]	-0.778432	0.583	Down	0.0023035	10.6
FANhyb_rscf00000552.1.g00005.1	PREDICTED: phosphoglucan, water dikinase, chloroplastic [Fragaria vesca subsp. vesca]	-0.821126	0.566	Down	2.0345e-05	16.9
FANhyb_rscf00000018.1.g00008.1	PREDICTED: derlin-1 [Fragaria vesca subsp. vesca]	1.09491	2.136	Up	0.00027701	11
FANhyb_icon00058263_a.1.g00001.1	PREDICTED: pyruvate decarboxylase 2 [Fragaria vesca subsp. vesca]	-0.612637	0.654	Down	6.2633e-05	68.4
FANhyb_icon00025414_a.1.g00001.1	PREDICTED: phosphoenolpyruvate carboxykinase [ATP]-like [Fragaria vesca subsp. vesca]	2.02041	4.057	Up	4.2415e-05	15.7
FANhyb_icon00016030_a.1.g00001.1	PREDICTED: 2-oxoisovalerate dehydrogenase subunit alpha 2, mitochondrial [Fragaria vesca subsp. vesca]	-0.599462	0.66	Down	0.0025195	69.1
FANhyb_icon00001109_a.1.g00001.1	PREDICTED: protein OPI10 homolog [Fragaria vesca subsp. vesca]	1.146	2.213	Up	3.7413e-05	15.5
FANhyb_icon00019200_a.1.g00001.1	PREDICTED: ATP synthase delta chain, chloroplastic [Fragaria vesca subsp. vesca]	-0.891643	0.539	Down	0.00036382	11.8
FANhyb_rscf00002011.1.g00002.1	PREDICTED: ribulose bisphosphate carboxylase/oxygenase activase, chloroplastic-like [Fragaria vesca subsp.vesca]	2.14991	4.438	Up	1.785e-06	39.1
FANhyb_rscf00003942.1.g00001.1	PREDICTED: stromal 70 kDa heat shock-related protein, chloroplastic [Fragaria vesca subsp. vesca]	0.90381	1.871	Up	3.6896e-05	45.3
FANhyb_rscf00001223.1.g00003.1	PREDICTED: hsp70 nucleotide exchange factor fes1-like [Prunus mume]	1.5435	2.915	Up	2.1983e-06	45.8
FANhyb_rscf00000192.1.g00009.1	PREDICTED: chaperone protein dnaJ 1, mitochondrial-like isoform X1 [Fragaria vesca subsp. vesca]	0.851999	1.805	Up	3.8644e-05	7.6
FANhyb_icon00013656_a.1.g00001.1	PREDICTED: DEAD-box ATP-dependent RNA helicase 20 [Fragaria vesca subsp. vesca]	0.906891	1.875	Up	5.5492e-05	33
FANhyb_rscf00000007.1.g00005.1	CCR4-NOT transcription complex subunit 4 [Morus notabilis]	1.04754	2.067	Up	0.0031219	4.5
FANhyb_icon00019848_a.1.g00001.1	PREDICTED: pullulanase 1, chloroplastic isoform X1 [Fragaria vesca subsp. vesca]	-1.03209	0.489	Down	4.2871e-06	14.8
FANhyb_rscf00000685.1.g00004.1	PREDICTED: acetyl-CoA carboxylase 1-like isoform X2 [Fragaria vesca subsp. vesca]	-0.648372	0.638	Down	0.000142619	9.2
FANhyb_rscf00003450.1.g00001.1	PREDICTED: protein disulfide isomerase-like 2-3 [Fragaria vesca subsp. vesca]	0.91533	1.886	Up	1.4925e-07	61.7
FANhyb_rscf00000466.1.g00007.1	PREDICTED: subtilisin-like protease isoform X1 [Fragaria vesca subsp. vesca]	-0.84944	0.555	Down	0.00023576	8.5
FANhyb_rscf00000716.1.g00002.1	PREDICTED: epimerase family protein SDR39U1 homolog, chloroplastic isoform X1 [Fragaria vesca subsp.vesca]	0.719841	1.647	Up	0.0086198	4.4
FANhyb_rscf00000009.1.g00010.1	PREDICTED: nuclear export mediator factor Nemf [Fragaria vesca subsp. vesca]	-0.637109	0.643	Down	3.9406e-05	8.8
FANhyb_rscf00001482.1.g00003.1	PREDICTED: pyruvate dehydrogenase E1 component subunit beta-3, chloroplastic-like [Fragaria vesca subsp.vesca]	-0.608232	0.656	Down	0.00139902	38.8
FANhyb_rscf00000879.1.g00002.1	PREDICTED: translational activator GCN1 [Fragaria vesca subsp. vesca]	-0.619271	0.651	Down	0.00065707	9.9
FANhyb_rscf00000408.1.g00003.1	PREDICTED: calnexin homolog [Fragaria vesca subsp. vesca]	0.908429	1.877	Up	2.8509e-06	46.3
FANhyb_rscf00007080.1.g00001.1	PREDICTED: eukaryotic translation initiation factor 1A [Fragaria vesca subsp. vesca]	0.822118	1.768	Up	3.0154e-06	45.5
FANhyb_icon00005362_a.1.g00001.1	PREDICTED: glycine cleavage system H protein 2, mitochondrial [Fragaria vesca subsp. vesca]	-0.646112	0.639	Down	0.0003413	42.5
FANhyb_rscf00000868.1.g00006.1	PREDICTED: phenylalanine ammonia-lyase 1 [Fragaria vesca subsp. vesca]	-1.5187	0.349	Down	1.4268e-06	49.7
FANhyb_rscf00000117.1.g00013.1	PREDICTED: calreticulin-3-like [Fragaria vesca subsp. vesca]	1.03703	2.052	Up	0.00031788	20.2
FANhyb_rscf00003941.1.g00001.1	PREDICTED: peptidyl-prolyl cis-trans isomerase CYP19-3-like [Fragaria vesca subsp. vesca]	-1.54793	0.342	Down	2.0859e-08	55.1
FANhyb_rscf00000806.1.g00001.1	PREDICTED: 40S ribosomal protein S6-like [Fragaria vesca subsp. vesca]	-0.888969	0.54	Down	2.9817e-06	26
FANhyb_rscf00005289.1.g00001.1	PREDICTED: eukaryotic translation initiation factor 4G [Fragaria vesca subsp. vesca]	0.878921	1.839	Up	0.00117533	29.4
FANhyb_rscf00000032.1.g00011.1	PREDICTED: phosphoglucomutase, chloroplastic [Fragaria vesca subsp. vesca]	-1.02621	0.491	Down	0.00071669	13.5
FANhyb_rscf00006661.1.g00002.1	PREDICTED: ATP-dependent 6-phosphofructokinase 2 [Fragaria vesca subsp. vesca]	0.705757	1.631	Up	0.000116331	17.2
FANhyb_rscf00000596.1.g00004.1	PREDICTED: glutamyl-tRNA(Gln) amidotransferase subunit B, chloroplastic/mitochondrial [Fragaria vesca subsp. vesca]	-1.5187	0.349	Down	0.00021596	8.8
FANhyb_rscf00000589.1.g00005.1	PREDICTED: hexokinase-1-like [Fragaria vesca subsp. vesca]	-0.751465	0.594	Down	0.00102422	13.1
FANhyb_rscf00000129.1.g00011.1	PREDICTED: heat shock protein 83 [Fragaria vesca subsp. vesca]	1.94111	3.84	Up	1.64268e-05	37.9
FANhyb_icon00000135_a.1.g00001.1	PREDICTED: iron-sulfur cluster assembly protein 1-like [Fragaria vesca subsp. vesca]	0.681674	1.604	Up	0.00138111	29.2
FANhyb_rscf00000883.1.g00005.1	PREDICTED: delta-1-pyrroline-5-carboxylate synthase-like [Fragaria vesca subsp. vesca]	-0.610433	0.655	Down	0.00063546	3.4
FANhyb_rscf00001151.1.g00003.1	PREDICTED: DNA ligase 1-like isoform X2 [Fragaria vesca subsp. vesca]	-1.1488	0.451	Down	0.00124095	2.4
FANhyb_rscf00000013.1.g00021.1	PREDICTED: 40S ribosomal protein S19-3 [Fragaria vesca subsp. vesca]	0.951588	1.934	Up	0.00027857	64.1
FANhyb_rscf00000249.1.g00002.1	PREDICTED: heat shock 70 kDa protein 8 [Fragaria vesca subsp. vesca]	1.17505	2.258	Up	1.87946e-05	21.5
FANhyb_icon00005908_a.1.g00001.1	PREDICTED: 50S ribosomal protein L11, chloroplastic [Fragaria vesca subsp. vesca]	1.15575	2.228	Up	0.00047761	10.4
FANhyb_rscf00001455.1.g00004.1	ripening regulated protein DDTFR8 [Solanum lycopersicum]	2.32711	5.018	Up	5.6181e-07	14.7
FANhyb_rscf00000047.1.g00010.1	PREDICTED: polyribonucleotide nucleotidyltransferase 2, mitochondrial [Fragaria vesca subsp. vesca]	-0.592919	0.663	Down	0.00090121	6.1
FANhyb_rscf00000293.1.g00007.1	PREDICTED: DEAD-box ATP-dependent RNA helicase 16 [Fragaria vesca subsp. vesca]	-1.04692	0.484	Down	0.00041901	5
FANhyb_rscf00003088.1.g00001.1	PREDICTED: splicing factor 3B subunit 3-like [Fragaria vesca subsp. vesca]	1.09896	2.142	Up	0.00023956	3.4
FANhyb_rscf00000992.1.g00004.1	PREDICTED: eukaryotic translation initiation factor 3 subunit A [Fragaria vesca subsp. vesca]	-0.703689	0.614	Down	0.00083517	25.5
FANhyb_icon00032119_a.1.g00001.1	PREDICTED: dnaJ protein homolog 1-like [Fragaria vesca subsp. vesca]	2.86374	7.279	Up	3.4567e-07	19.1
FANhyb_rscf00000376.1.g00001.1	PREDICTED: BEACH domain-containing protein lvsA isoform X1 [Fragaria vesca subsp. vesca]	-0.694321	0.618	Down	0.021459	0.8
FANhyb_rscf00000410.1.g00008.1	PREDICTED: deoxyhypusine hydroxylase [Fragaria vesca subsp. vesca]	-0.844251	0.557	Down	0.00146183	44.5
FANhyb_rscf00000034.1.g00008.1	PREDICTED: alpha-1,4 glucan phosphorylase L-2 isozyme, chloroplastic/amyloplastic-like [Fragaria vesca subsp. vesca]	-0.717857	0.608	Down	6.4879e-05	3.2
FANhyb_rscf00001100.1.g00002.1	PREDICTED: heat shock protein 90-1 [Fragaria vesca subsp. vesca]	1.05658	2.08	Up	4.1526e-05	45.5
FANhyb_rscf00000151.1.g00006.1	PREDICTED: small heat shock protein, chloroplastic-like [Fragaria vesca subsp. vesca]	2.69153	6.46	Up	0.00138214	12.8
FANhyb_rscf00000221.1.g00005.1	PREDICTED: 20 kDa chaperonin, chloroplastic [Fragaria vesca subsp. vesca]	0.791606	1.731	Up	0.00188171	39.1
FANhyb_rscf00001552.1.g00001.1	PREDICTED: alanine--tRNA ligase, mitochondrial [Fragaria vesca subsp. vesca]	-0.648372	0.638	Down	1.2417e-06	23.8
FANhyb_icon18574643_s.1.g00001.1	PREDICTED: hsp70-Hsp90 organizing protein 3 [Fragaria vesca subsp. vesca]	1.36905	2.583	Up	1.5627e-06	74.5
FANhyb_rscf00000463.1.g00011.1	PREDICTED: elongator complex protein 2 [Fragaria vesca subsp. vesca]	-0.77596	0.584	Down	2.1169e-05	6.2
FANhyb_icon00003204_a.1.g00001.1	PREDICTED: desumoylating isopeptidase 1-like [Fragaria vesca subsp. vesca]	0.996389	1.995	Up	0.00132299	18.2
FANhyb_rscf00000295.1.g00007.1	PREDICTED: luminal-binding protein 4 [Fragaria vesca subsp. vesca]	2.35304	5.109	Up	1.3189e-06	52.6
FANhyb_rscf00000800.1.g00003.1	PREDICTED: ruBisCO large subunit-binding protein subunit alpha [Fragaria vesca subsp. vesca]	1.21226	2.317	Up	2.256e-05	10.3
FANhyb_rscf00000045.1.g00003.1	PREDICTED: ATP synthase gamma chain, chloroplastic [Fragaria vesca subsp. vesca]	-0.957356	0.515	Down	0.00105675	15.3
FANhyb_rscf00000006.1.g00003.1	PREDICTED: multiprotein-bridging factor 1c [Fragaria vesca subsp. vesca]	2.05137	4.145	Up	3.7255e-06	38.9
FANhyb_rscf00002708.1.g00001.1	PREDICTED: 28 kDa ribonucleoprotein, chloroplastic [Fragaria vesca subsp. vesca]	-0.891643	0.539	Down	0.000139118	6.8
FANhyb_icon00012675_a.1.g00001.1	PREDICTED: protein BOBBER 1 [Fragaria vesca subsp. vesca]	0.69332	1.617	Up	0.00022415	16.7
FANhyb_rscf00004043.1.g00002.1	PREDICTED: protein BOBBER 1-like [Fragaria vesca subsp. vesca]	0.675364	1.597	Up	4.4149e-05	15.9
FANhyb_rscf00002208.1.g00001.1	PREDICTED: heat shock protein 83 [Fragaria vesca subsp. vesca]	0.951588	1.934	Up	3.9072e-06	39.3
FANhyb_rscf00004266.1.g00001.1	PREDICTED: probable ribose-5-phosphate isomerase 2 [Fragaria vesca subsp. vesca]	-0.586406	0.666	Down	0.000120772	10
FANhyb_rscf00000004.1.g00028.1	PREDICTED: ATP-citrate synthase alpha chain protein 1 [Fragaria vesca subsp. vesca]	-1.18771	0.439	Down	3.724e-05	22.7
FANhyb_rscf00000072.1.g00012.1	PREDICTED: plastidial pyruvate kinase 2 [Fragaria vesca subsp. vesca]	-0.703689	0.614	Down	6.1183e-05	41.4
FANhyb_icon00002959_a.1.g00001.1	PREDICTED: grpE protein homolog, mitochondrial [Fragaria vesca subsp. vesca]	1.00216	2.003	Up	0.0090048	27.5
FANhyb_rscf00000514.1.g00008.1	PREDICTED: luminal-binding protein [Fragaria vesca subsp. vesca]	1.30451	2.47	Up	3.7259e-07	55
FANhyb_rscf00000273.1.g00003.1	PREDICTED: alpha-glucan water dikinase 1, chloroplastic isoform X1 [Fragaria vesca subsp. vesca]	-0.805913	0.572	Down	5.6329e-07	12.9
FANhyb_rscf00004359.1.g00001.1	PREDICTED: protein N-terminal asparagine amidohydrolase isoform X1 [Fragaria vesca subsp. vesca]	-1.20091	0.435	Down	0.00031926	10
FANhyb_rscf00001016.1.g00001.1	PREDICTED: 60S ribosomal protein L6, mitochondrial [Cucumis sativus]	0.950095	1.932	Up	4.2553e-05	27.5
FANhyb_rscf00000743.1.g00005.1	PREDICTED: calreticulin-3 [Prunus mume]	1.14666	2.214	Up	7.9584e-07	41.3
FANhyb_rscf00002113.1.g00001.1	PREDICTED: glucose-6-phosphate 1-dehydrogenase, chloroplastic-like [Fragaria vesca subsp. vesca]	-0.586406	0.666	Down	1.57344e-05	28.5
FANhyb_icon00027113_a.1.g00001.1	PREDICTED: TPR repeat-containing thioredoxin TDX [Fragaria vesca subsp. vesca]	0.811471	1.755	Up	0.00178106	14.6
FANhyb_rscf00000765.1.g00003.1	PREDICTED: eukaryotic translation initiation factor 3 subunit C-like [Fragaria vesca subsp. vesca]	-0.696658	0.617	Down	1.953e-06	10.2
FANhyb_rscf00000526.1.g00009.1	PREDICTED: calcyclin-binding protein-like [Fragaria vesca subsp. vesca]	2.76129	6.78	Up	2.2032e-05	61.4
FANhyb_rscf00000018.1.g00023.1	PREDICTED: geranylgeranyl diphosphate reductase, chloroplastic-like [Fragaria vesca subsp. vesca]	-0.932361	0.524	Down	0.00060193	6.2
FANhyb_icon00010632_a.1.g00001.1	PREDICTED: probable phospholipid hydroperoxide glutathione peroxidase [Fragaria vesca subsp. vesca]	-0.768568	0.587	Down	0.00033763	20
FANhyb_rscf00001014.1.g00006.1	PREDICTED: CBL-interacting serine/threonine-protein kinase 10 [Fragaria vesca subsp. vesca]	-1.85726	0.276	Down	3.6814e-05	2.4
FANhyb_rscf00000523.1.g00005.1	PREDICTED: heat shock 70 kDa protein, mitochondrial [Fragaria vesca subsp. vesca]	1.09221	2.132	Up	1.9409e-07	56.3
FANhyb_icon00056001_a.1.g00001.1	PREDICTED: probable phospholipid hydroperoxide glutathione peroxidase [Fragaria vesca subsp. vesca]	-0.617056	0.652	Down	0.00041837	37.5
FANhyb_icon00011084_a.1.g00001.1	PREDICTED: 26.5 kDa heat shock protein, mitochondrial-like [Fragaria vesca subsp. vesca]	2.57337	5.952	Up	0.026661	31.7
FANhyb_rscf00000340.1.g00002.1	PREDICTED: C2 and GRAM domain-containing protein At5g50170 isoform X1 [Theobroma cacao]	1.08814	2.126	Up	3.6896e-05	4
FANhyb_rscf00000027.1.g00001.1	PREDICTED: thioredoxin-like protein CDSP32, chloroplastic [Fragaria vesca subsp. vesca]	1.22466	2.337	Up	0.009257	10.9
FANhyb_rscf00000929.1.g00002.1	PREDICTED: dihydropyrimidine dehydrogenase [NADP(+)] [Fragaria vesca subsp. vesca]	-0.72261	0.606	Down	2.7916e-06	47.8
FANhyb_icon00021462_a.1.g00001.1	PREDICTED: glycine-rich RNA-binding protein 4, mitochondrial [Fragaria vesca subsp. vesca]	-1.32554	0.399	Down	7.5202e-05	68.2
FANhyb_rscf00000675.1.g00003.1	PREDICTED: alpha-glucosidase-like [Fragaria vesca subsp. vesca]	-0.646112	0.639	Down	2.35e-05	2.2
FANhyb_rscf00001538.1.g00003.1	PREDICTED: grpE protein homolog, mitochondrial-like isoform X2 [Fragaria vesca subsp. vesca]	0.595504	1.511	Up	2.6778e-06	33.6
FANhyb_rscf00000079.1.g00001.1	PREDICTED: phenylalanine ammonia-lyase 1 [Fragaria vesca subsp. vesca]	-1.65745	0.317	Down	2.4071e-05	43.5
FANhyb_rscf00007195.1.g00001.1	PREDICTED: 2-isopropylmalate synthase 2, chloroplastic-like [Fragaria vesca subsp. vesca]	-0.790859	0.578	Down	3.4275e-06	48.3
FANhyb_rscf00000709.1.g00002.1	PREDICTED: chaperone protein ClpB3, chloroplastic isoform X1 [Fragaria vesca subsp. vesca]	1.35614	2.56	Up	3.3597e-06	50
FANhyb_icon00039285_a.1.g00001.1	PREDICTED: signal recognition particle receptor subunit alpha homolog [Fragaria vesca subsp. vesca]	1.31557	2.489	Up	2.618e-06	15.7
FANhyb_icon00009487_a.1.g00001.1	PREDICTED: protein HEAT-STRESS-ASSOCIATED 32 [Prunus mume]	1.58448	2.999	Up	1.85682e-05	66.9
FANhyb_rscf00000190.1.g00001.1	PREDICTED: malate dehydrogenase [NADP], chloroplastic [Fragaria vesca subsp. vesca]	0.7433	1.674	Up	4.4937e-05	14.3
FANhyb_rscf00001318.1.g00003.1	PREDICTED: 26S proteasome regulatory subunit RPN13 [Fragaria vesca subsp. vesca]	-0.634867	0.644	Down	0.00047694	8.6
FANhyb_rscf00000040.1.g00032.1	PREDICTED: dnaJ homolog subfamily C GRV2 [Fragaria vesca subsp. vesca]	-0.734563	0.601	Down	0.000138612	9.2
FANhyb_rscf00000124.1.g00014.1	PREDICTED: E3 ubiquitin-protein ligase PRT6 [Fragaria vesca subsp. vesca]	-0.680382	0.624	Down	1.69853e-05	5
FANhyb_rscf00000941.1.g00005.1	calcium-binding EF hand family protein [Populus trichocarpa]	0.694212	1.618	Up	9.771e-05	37
FANhyb_icon00012674_a.1.g00001.1	PREDICTED: methionine aminopeptidase 1A isoform X2 [Ziziphus jujuba]	0.636915	1.555	Up	0.00063851	53.8
FANhyb_rscf00000569.1.g00002.1	PREDICTED: suppressor of mec-8 and unc-52 protein homolog 1 [Fragaria vesca subsp. vesca]	0.840765	1.791	Up	3.6578e-05	11.3
FANhyb_rscf00005151.1.g00001.1	PREDICTED: asparagine synthetase [glutamine-hydrolyzing] [Fragaria vesca subsp. vesca]	-0.751465	0.594	Down	9.7104e-05	18.3
FANhyb_rscf00000480.1.g00009.1	PREDICTED: ubiquitin-conjugating enzyme E2 34-like [Fragaria vesca subsp. vesca]	-0.680382	0.624	Down	0.0093593	3.1
FANhyb_rscf00002418.1.g00002.1	PREDICTED: activator of 90 kDa heat shock protein ATPase homolog [Fragaria vesca subsp. vesca]	2.13553	4.394	Up	4.1731e-07	57.3
FANhyb_rscf00000003.1.g00020.1	PREDICTED: pumilio homolog 2-like [Malus domestica]	-0.696658	0.617	Down	0.0092357	7.9
FANhyb_rscf00000008.1.g00024.1	PREDICTED: UBP1-associated proteins 1C [Fragaria vesca subsp. vesca]	0.607863	1.524	Up	0.022085	4.9
FANhyb_rscf00000866.1.g00003.1	PREDICTED: multifunctional methyltransferase subunit TRM112-like protein At1g22270 [Fragaria vesca subsp.vesca]	-0.710756	0.611	Down	0.00033844	31.3
FANhyb_rscf00000426.1.g00001.1	PREDICTED: CTP synthase-like isoform X2 [Fragaria vesca subsp. vesca]	-0.673463	0.627	Down	3.8477e-06	36.7
FANhyb_rscf00001348.1.g00004.1	PREDICTED: pumilio homolog 2 [Fragaria vesca subsp. vesca]	1.05102	2.072	Up	0.00081747	9.6
FANhyb_rscf00000454.1.g00008.1	PREDICTED: peptidyl-prolyl cis-trans isomerase FKBP62-like [Fragaria vesca subsp. vesca]	2.99946	7.997	Up	1.53183e-05	29.1
FANhyb_rscf00000467.1.g00003.1	PREDICTED: serine/threonine-protein kinase SAPK2-like [Fragaria vesca subsp. vesca]	-0.773491	0.585	Down	6.8068e-07	29.4
FANhyb_rscf00001224.1.g00001.1	PREDICTED: isoamylase 3, chloroplastic [Fragaria vesca subsp. vesca]	-1.09234	0.469	Down	4.2239e-05	25.7
FANhyb_rscf00000757.1.g00003.1	PREDICTED: NADP-specific glutamate dehydrogenase [Fragaria vesca subsp. vesca]	1.09559	2.137	Up	0.000142974	10.4
FANhyb_rscf00000238.1.g00010.1	PREDICTED: oxygen-evolving enhancer protein 2, chloroplastic [Fragaria vesca subsp. vesca]	0.703101	1.628	Up	0.00149975	17.1
FANhyb_rscf00000196.1.g00014.1	PREDICTED: histidine--tRNA ligase [Fragaria vesca subsp. vesca]	-1.77596	0.292	Down	2.5767e-06	51.7
FANhyb_rscf00001070.1.g00001.1	PREDICTED: ubiquitin-conjugating enzyme E2 7-like [Fragaria vesca subsp. vesca]	1.16285	2.239	Up	0.00122424	10.9
FANhyb_icon00010279_a.1.g00001.1	PREDICTED: 26S proteasome non-ATPase regulatory subunit 10 [Fragaria vesca subsp. vesca]	-0.744197	0.597	Down	0.000182611	40.9
FANhyb_icon00002000_a.1.g00001.1	PREDICTED: thylakoid lumenal 29 kDa protein, chloroplastic [Fragaria vesca subsp. vesca]	-0.606035	0.657	Down	4.0561e-05	33
FANhyb_rscf00000310.1.g00008.1	PREDICTED: serine/threonine-protein kinase SAPK2-like [Fragaria vesca subsp. vesca]	-0.785875	0.58	Down	0.0002201	32.5
FANhyb_icon00040644_a.1.g00001.1	PREDICTED: 10 kDa chaperonin [Fragaria vesca subsp. vesca]	1.44467	2.722	Up	5.5796e-05	91.9
FANhyb_icon00027613_a.1.g00001.1	PREDICTED: 26.5 kDa heat shock protein, mitochondrial-like [Fragaria vesca subsp. vesca]	3.80694	13.996	Up	3.5991e-07	31.2
FANhyb_rscf00000060.1.g00021.1	heat shock cognate protein 70-1 (best arabidopsis hit)	2.79764	6.953	Up	2.3044e-06	55.4
FANhyb_rscf00000136.1.g00005.1	PREDICTED: hsp70 nucleotide exchange factor FES1 [Fragaria vesca subsp. vesca]	0.840765	1.791	Up	0.000177795	45.5
FANhyb_rscf00000962.1.g00006.1	PREDICTED: protein THYLAKOID FORMATION1, chloroplastic [Fragaria vesca subsp. vesca]	-0.72261	0.606	Down	0.00045806	25.5
FANhyb_rscf00000130.1.g00011.1	PREDICTED: protein translocase subunit SecA, chloroplastic [Fragaria vesca subsp. vesca]	-0.771027	0.586	Down	0.0036164	2.5
FANhyb_rscf00000509.1.g00012.1	PREDICTED: phosphoacetylglucosamine mutase isoform X1 [Fragaria vesca subsp. vesca]	-0.808437	0.571	Down	0.000122941	16.4
FANhyb_rscf00000140.1.g00012.1	PREDICTED: LOW QUALITY PROTEIN: U3 small nucleolar ribonucleoprotein protein IMP4-like [Fragaria vesca subsp. vesca]	-0.60165	0.659	Down	0.0031397	17.1
FANhyb_icon00002024_a.1.g00001.1	PREDICTED: cysteine and histidine-rich domain-containing protein RAR1 [Fragaria vesca subsp. vesca]	1.42331	2.682	Up	2.3499e-05	12.6
FANhyb_rscf00000570.1.g00003.1	PREDICTED: ATP-dependent RNA helicase DEAH12, chloroplastic-like [Prunus mume]	1.30976	2.479	Up	5.838e-05	1.2
FANhyb_iscf00071490_o.1.g00001.1	PREDICTED: citrate synthase, glyoxysomal [Fragaria vesca subsp. vesca]	0.606916	1.523	Up	0.0002049	48.1
FANhyb_rscf00000097.1.g00020.1	PREDICTED: glucose-6-phosphate 1-dehydrogenase, chloroplastic [Fragaria vesca subsp. vesca]	-1.15843	0.448	Down	2.0403e-06	32.9
FANhyb_icon00000803_a.1.g00001.1	PREDICTED: elongation factor Tu, mitochondrial [Fragaria vesca subsp. vesca]	-0.680382	0.624	Down	0.00079753	57.5
FANhyb_rscf00001598.1.g00001.1	PREDICTED: probable pre-mRNA-splicing factor ATP-dependent RNA helicase [Fragaria vesca subsp. vesca]	-0.610433	0.655	Down	0.0039973	2.4
FANhyb_rscf00000147.1.g00008.1	PREDICTED: chaperone protein dnaJ 15-like [Fragaria vesca subsp. vesca]	-0.865122	0.549	Down	1.75809e-05	21.7
FANhyb_rscf00001679.1.g00003.1	PREDICTED: heat shock factor protein HSF30 isoform X1 [Fragaria vesca subsp. vesca]	2.32337	5.005	Up	1.82397e-05	7.3
FANhyb_rscf00000187.1.g00007.1	PREDICTED: hexokinase-2, chloroplastic [Fragaria vesca subsp. vesca]	-0.691989	0.619	Down	2.3304e-05	24.7
FANhyb_rscf00000490.1.g00007.1	PREDICTED: 40S ribosomal protein S27-2-like [Fragaria vesca subsp. vesca]	0.90458	1.872	Up	1.9483e-07	33.3
FANhyb_icon00019132_a.1.g00001.1	PREDICTED: 60S ribosomal protein L8-3 [Fragaria vesca subsp. vesca]	-0.678072	0.625	Down	1.83572e-05	44.1
FANhyb_icon00008082_a.1.g00001.1	PREDICTED: translocon-associated protein subunit alpha [Fragaria vesca subsp. vesca]	0.798258	1.739	Up	0.00142435	27.5
FANhyb_rscf00002454.1.g00001.1	PREDICTED: chaperonin CPN60-2, mitochondrial [Fragaria vesca subsp. vesca]	1.17313	2.255	Up	1.116e-07	65.5
FANhyb_icon00059189_a.1.g00001.1	PREDICTED: signal recognition particle 54 kDa protein 2 [Juglans regia]	-0.639355	0.642	Down	0.00025535	61
FANhyb_rscf00000014.1.g00024.1	PREDICTED: CBL-interacting serine/threonine-protein kinase 6 [Fragaria vesca subsp. vesca]	2.21754	4.651	Up	1.93356e-05	11.2
FANhyb_icon00010653_a.1.g00001.1	PREDICTED: transcription initiation factor TFIID subunit 5 isoform X2 [Fragaria vesca subsp. vesca]	1.30217	2.466	Up	0.0050795	19.4
FANhyb_rscf00007274.1.g00001.1	PREDICTED: 26S proteasome non-ATPase regulatory subunit 4 homolog [Fragaria vesca subsp. vesca]	-1.7084	0.306	Down	1.2244e-07	2.9
FANhyb_rscf00000024.1.g00031.1	PREDICTED: small heat shock protein, chloroplastic-like [Fragaria vesca subsp. vesca]	3.22481	9.349	Up	3.9032e-07	45.8
FANhyb_rscf00000307.1.g00008.1	PREDICTED: probable alanine--tRNA ligase, chloroplastic isoform X1 [Fragaria vesca subsp. vesca]	-0.619271	0.651	Down	0.00035971	1.1
FANhyb_rscf00000156.1.g00007.1	PREDICTED: proteasome activator subunit 4 [Fragaria vesca subsp. vesca]	-0.586406	0.666	Down	0.0022023	11.6
FANhyb_rscf00001168.1.g00001.1	PREDICTED: serine/threonine-protein phosphatase 6 regulatory subunit 3 isoform X1 [Fragaria vesca subsp.vesca]	-0.736966	0.6	Down	8.1779e-05	5.5
FANhyb_rscf00001464.1.g00001.1	PREDICTED: BAG family molecular chaperone regulator 6 isoform X1 [Fragaria vesca subsp. vesca]	2.35135	5.103	Up	2.1891e-05	3.5
FANhyb_icon00023385_a.1.g00001.1	PREDICTED: proteasome subunit beta type-7-A [Fragaria vesca subsp. vesca]	1.9092	3.756	Up	1.99256e-05	24.4
FANhyb_icon00001781_a.1.g00001.1	PREDICTED: peptidyl-prolyl cis-trans isomerase FKBP53 [Fragaria vesca subsp. vesca]	-0.935117	0.523	Down	0.00072219	10.2
FANhyb_rscf00007369.1.g00002.1	PREDICTED: DNA-directed RNA polymerases II and IV subunit 5A-like [Fragaria vesca subsp. vesca]	1.3505	2.55	Up	4.1142e-06	59.1
FANhyb_rscf00000515.1.g00008.1	PREDICTED: UPF0603 protein At1g54780, chloroplastic [Fragaria vesca subsp. vesca]	0.80488	1.747	Up	0.00130348	41.2
FANhyb_rscf00000481.1.g00004.1	PREDICTED: pyruvate dehydrogenase E1 component subunit alpha-3, chloroplastic [Fragaria vesca subsp.vesca]	-0.724993	0.605	Down	3.7927e-05	47
FANhyb_rscf00002139.1.g00002.1	PREDICTED: extradiol ring-cleavage dioxygenase-like [Fragaria vesca subsp. vesca]	0.916859	1.888	Up	0.000184008	6.3

## Sheet: LT vs RT
Protein accession	Protein description	Log2Ratio	Ratio	Regulated Type	P value	Coverage [%]
FANhyb_rscf00001348.1.g00001.1	PREDICTED: ribulose bisphosphate carboxylase/oxygenase activase, chloroplastic-like [Fragaria vesca subsp.vesca]	0.638769	1.557	Up	0.0024789	26.7
FANhyb_rscf00003909.1.g00001.1	PREDICTED: acetyl-coenzyme A carboxylase carboxyl transferase subunit alpha, chloroplastic [Fragaria vesca subsp. vesca]	-0.862496	0.55	Down	5.8568e-05	22.7
FANhyb_rscf00000027.1.g00015.1	PREDICTED: probable cinnamyl alcohol dehydrogenase 6 [Fragaria vesca subsp. vesca]	-2.00578	0.249	Down	2.3292e-05	26.8
FANhyb_rscf00000238.1.g00010.1	PREDICTED: oxygen-evolving enhancer protein 2, chloroplastic [Fragaria vesca subsp. vesca]	1.54251	2.913	Up	2.1625e-05	17.1
FANhyb_rscf00002856.1.g00001.1	PREDICTED: 4-coumarate--CoA ligase 2-like [Fragaria vesca subsp. vesca]	-0.85726	0.552	Down	0.00064417	11.5
FANhyb_rscf00006913.1.g00001.1	PREDICTED: L-ascorbate peroxidase 2, cytosolic-like [Fragaria vesca subsp. vesca]	-0.650635	0.637	Down	4.2139e-05	92
FANhyb_icon16220227_s.1.g00001.1	PREDICTED: oxygen-evolving enhancer protein 3-2, chloroplastic [Fragaria vesca subsp. vesca]	1.5912	3.013	Up	3.8471e-06	24.1
FANhyb_rscf00001989.1.g00001.1	tyrosine phosphatase, putative [Medicago truncatula]	0.636915	1.555	Up	6.3458e-05	5.8
FANhyb_icon18385291_s.1.g00001.1	PREDICTED: 4-coumarate--CoA ligase-like 7 [Fragaria vesca subsp. vesca]	-0.854649	0.553	Down	0.00026011	44.7
FANhyb_rscf00002015.1.g00002.1	PREDICTED: LOW QUALITY PROTEIN: NADP-dependent malic enzyme [Fragaria vesca subsp. vesca]	-0.951764	0.517	Down	4.4177e-06	29.1
FANhyb_rscf00006183.1.g00001.1	PREDICTED: sedoheptulose-1,7-bisphosphatase, chloroplastic-like [Fragaria vesca subsp. vesca]	0.704872	1.63	Up	0.00047739	4.5
FANhyb_rscf00000219.1.g00012.1	PREDICTED: caffeic acid 3-O-methyltransferase [Fragaria vesca subsp. vesca]	-0.83908	0.559	Down	0.000175222	74.5
FANhyb_rscf00000366.1.g00006.1	PREDICTED: dihydrolipoyl dehydrogenase 2, chloroplastic-like isoform X2 [Fragaria vesca subsp. vesca]	-0.678072	0.625	Down	2.4557e-05	52.3
FANhyb_rscf00000301.1.g00011.1	PREDICTED: S-adenosylmethionine synthase 2 [Fragaria vesca subsp. vesca]	1.31441	2.487	Up	8.3728e-05	71.6
FANhyb_rscf00000057.1.g00001.1	PREDICTED: peptide methionine sulfoxide reductase [Fragaria vesca subsp. vesca]	-0.749038	0.595	Down	6.2324e-05	40.5
FANhyb_rscf00001229.1.g00001.1	PREDICTED: 60S ribosomal protein L3 [Fragaria vesca subsp. vesca]	0.591679	1.507	Up	0.0034005	20
FANhyb_rscf00000278.1.g00009.1	PREDICTED: oxygen-evolving enhancer protein 1, chloroplastic [Fragaria vesca subsp. vesca]	2.01328	4.037	Up	3.3894e-07	33.2
FANhyb_rscf00000018.1.g00023.1	PREDICTED: geranylgeranyl diphosphate reductase, chloroplastic-like [Fragaria vesca subsp. vesca]	-0.650635	0.637	Down	0.000117332	6.2
FANhyb_rscf00000977.1.g00001.1	PREDICTED: reticulocyte binding protein 2 homolog b [Fragaria vesca subsp. vesca]	0.619178	1.536	Up	9.7752e-05	22.5
FANhyb_rscf00000013.1.g00018.1	PREDICTED: UDP-glucose 6-dehydrogenase 5 [Fragaria vesca subsp. vesca]	0.606916	1.523	Up	0.0007187	28.5
FANhyb_rscf00000107.1.g00015.1	PREDICTED: acetolactate synthase small subunit 1, chloroplastic [Fragaria vesca subsp. vesca]	-0.72738	0.604	Down	7.0317e-08	39
FANhyb_rscf00000805.1.g00004.1	PREDICTED: UDP-glucuronate 4-epimerase 3 [Fragaria vesca subsp. vesca]	1.42116	2.678	Up	0.00078416	9.9
FANhyb_rscf00003733.1.g00002.1	PREDICTED: probable phospholipid hydroperoxide glutathione peroxidase [Fragaria vesca subsp. vesca]	-0.632629	0.645	Down	2.0041e-05	12.6
FANhyb_rscf00000625.1.g00002.1	PREDICTED: chlorophyll a-b binding protein of LHCII type 1-like [Fragaria vesca subsp. vesca]	2.07587	4.216	Up	9.9425e-07	7.9
FANhyb_rscf00000165.1.g00012.1	PREDICTED: acyl carrier protein 1, chloroplastic [Prunus mume]	-0.821126	0.566	Down	6.3822e-05	11.3
FANhyb_icon00013603_a.1.g00001.1	PREDICTED: chlorophyll a-b binding protein CP29.2, chloroplastic-like, partial [Malus domestica]	1.79077	3.46	Up	8.0326e-05	29.9
FANhyb_rscf00005804.1.g00001.1	PREDICTED: enolase 1, chloroplastic [Gossypium arboreum]	-0.793357	0.577	Down	3.0422e-06	31.4
FANhyb_icon00012053_a.1.g00001.1	PREDICTED: probable glutathione S-transferase [Fragaria vesca subsp. vesca]	-0.614845	0.653	Down	0.00187698	40.2
FANhyb_rscf00000131.1.g00004.1	PREDICTED: photosystem I reaction center subunit IV B, chloroplastic-like [Fragaria vesca subsp. vesca]	1.97636	3.935	Up	3.9524e-05	25.7
FANhyb_icon00023264_a.1.g00001.1	PREDICTED: pyrophosphate--fructose 6-phosphate 1-phosphotransferase subunit beta-like [Fragaria vesca subsp. vesca]	-0.655172	0.635	Down	6.1673e-05	23.8
FANhyb_rscf00000549.1.g00001.1	PREDICTED: UDP-glucuronic acid decarboxylase 2-like [Musa acuminata subsp. malaccensis]	0.84559	1.797	Up	1.6374e-06	26.9
FANhyb_rscf00000027.1.g00001.1	PREDICTED: thioredoxin-like protein CDSP32, chloroplastic [Fragaria vesca subsp. vesca]	0.821302	1.767	Up	0.0138815	10.9
FANhyb_rscf00000097.1.g00020.1	PREDICTED: glucose-6-phosphate 1-dehydrogenase, chloroplastic [Fragaria vesca subsp. vesca]	-0.739372	0.599	Down	3.5446e-05	32.9
FANhyb_rscf00006661.1.g00002.1	PREDICTED: ATP-dependent 6-phosphofructokinase 2 [Fragaria vesca subsp. vesca]	-0.617056	0.652	Down	0.00082182	17.2
FANhyb_rscf00007195.1.g00001.1	PREDICTED: 2-isopropylmalate synthase 2, chloroplastic-like [Fragaria vesca subsp. vesca]	-0.883635	0.542	Down	1.51716e-05	48.3
FANhyb_rscf00000539.1.g00003.1	cystathionine gamma-synthase, chloroplastic-like [Fragaria vesca]	-0.603841	0.658	Down	7.6291e-05	29.8
FANhyb_rscf00000003.1.g00025.1	PREDICTED: ribulose bisphosphate carboxylase/oxygenase activase, chloroplastic isoform X1 [Fragaria vesca subsp. vesca]	0.703987	1.629	Up	0.000160065	36.5
FANhyb_rscf00000013.1.g00021.1	PREDICTED: 40S ribosomal protein S19-3 [Fragaria vesca subsp. vesca]	0.737254	1.667	Up	0.00082245	64.1
FANhyb_rscf00000272.1.g00010.1	PREDICTED: 60S ribosomal protein L19-1-like [Fragaria vesca subsp. vesca]	0.724214	1.652	Up	0.0061597	6.9
FANhyb_rscf00000196.1.g00013.1	PREDICTED: bifunctional aspartokinase/homoserine dehydrogenase 1, chloroplastic-like isoform X2 [Fragaria vesca subsp. vesca]	-0.75877	0.591	Down	6.0673e-07	32
FANhyb_rscf00003202.1.g00001.1	PREDICTED: pinin [Fragaria vesca subsp. vesca]	0.738984	1.669	Up	0.00079759	16.5
FANhyb_rscf00000001.1.g00005.1	photosystem I P700 chlorophyll A apoprotein A2 [Medicago truncatula]	1.05797	2.082	Up	0.00022433	1.9
FANhyb_icon00020921_a.1.g00001.1	PREDICTED: probable glutathione S-transferase [Fragaria vesca subsp. vesca]	-0.646112	0.639	Down	0.0127778	36.7
FANhyb_rscf00000034.1.g00011.1	PREDICTED: UDP-glucose 6-dehydrogenase 2 [Fragaria vesca subsp. vesca]	0.827006	1.774	Up	3.9297e-05	63.5
FANhyb_icon00063891_a.1.g00001.1	PREDICTED: ferredoxin-1-like [Fragaria vesca subsp. vesca]	0.750178	1.682	Up	9.8735e-05	16.4
FANhyb_rscf00005355.1.g00001.1	PREDICTED: cinnamoyl-CoA reductase 1-like [Fragaria vesca subsp. vesca]	-1.2723	0.414	Down	2.303e-05	11.1
FANhyb_rscf00001020.1.g00004.1	PREDICTED: methionine gamma-lyase [Fragaria vesca subsp. vesca]	-0.724993	0.605	Down	2.292e-05	64.3
FANhyb_icon00022086_a.1.g00001.1	PREDICTED: fructose-bisphosphate aldolase 1, chloroplastic [Jatropha curcas]	0.68437	1.607	Up	0.00068132	42.3
FANhyb_icon19820249_s.1.g00001.1	PREDICTED: chlorophyll a-b binding protein CP24 10A, chloroplastic [Fragaria vesca subsp. vesca]	1.04824	2.068	Up	1.4387e-06	34.5
FANhyb_rscf00005151.1.g00001.1	PREDICTED: asparagine synthetase [glutamine-hydrolyzing] [Fragaria vesca subsp. vesca]	-1.28279	0.411	Down	2.2011e-05	18.3
FANhyb_icon00001233_a.1.g00001.1	PREDICTED: photosystem I reaction center subunit II, chloroplastic-like [Fragaria vesca subsp. vesca]	1.28924	2.444	Up	0.00019711	36.6
FANhyb_rscf00000774.1.g00003.1	PREDICTED: structural maintenance of chromosomes protein 3 [Fragaria vesca subsp. vesca]	-1.63487	0.322	Down	5.6109e-05	0.8
FANhyb_rscf00000636.1.g00006.1	PREDICTED: malonyl-CoA-acyl carrier protein transacylase, mitochondrial isoform X1 [Fragaria vesca subsp.vesca]	-0.603841	0.658	Down	0.000159229	29
FANhyb_rscf00000300.1.g00014.1	PREDICTED: REF/SRPP-like protein At1g67360 [Fragaria vesca subsp. vesca]	-0.926865	0.526	Down	6.4529e-07	44.2
FANhyb_rscf00000001.1.g00006.1	photosystem II protein D2 (chloroplast) [Erythranthe lutea]	2.52356	5.75	Up	1.2301e-08	3.2
FANhyb_rscf00000045.1.g00003.1	PREDICTED: ATP synthase gamma chain, chloroplastic [Fragaria vesca subsp. vesca]	0.897628	1.863	Up	9.6103e-05	15.3
FANhyb_rscf00000515.1.g00008.1	PREDICTED: UPF0603 protein At1g54780, chloroplastic [Fragaria vesca subsp. vesca]	0.972325	1.962	Up	0.00035613	41.2
FANhyb_rscf00000397.1.g00009.1	PREDICTED: phosphoenolpyruvate carboxykinase [ATP]-like [Fragaria vesca subsp. vesca]	0.643394	1.562	Up	0.00066326	22.1
FANhyb_icon00035017_a.1.g00001.1	PREDICTED: pyruvate decarboxylase 2 [Fragaria vesca subsp. vesca]	-0.641604	0.641	Down	0.00165922	11
FANhyb_rscf00000481.1.g00004.1	PREDICTED: pyruvate dehydrogenase E1 component subunit alpha-3, chloroplastic [Fragaria vesca subsp.vesca]	-0.664288	0.631	Down	1.74469e-05	47

## Sheet: LT vs HT
Protein accession	Protein description	Log2Ratio	Ratio	Regulated Type	P value	Coverage [%]
FANhyb_rscf00000129.1.g00010.1	PREDICTED: heat shock protein 83-like [Fragaria vesca subsp. vesca]	-1.04394	0.485	Down	1.90214e-05	29.3
FANhyb_icon00010724_a.1.g00001.1	PREDICTED: UDP-glucose:glycoprotein glucosyltransferase [Fragaria vesca subsp. vesca]	0.917623	1.889	Up	0.00066135	6.9
FANhyb_rscf00000086.1.g00005.1	PREDICTED: glutamate synthase 1 [NADH], chloroplastic isoform X1 [Fragaria vesca subsp. vesca]	0.888305	1.851	Up	7.8468e-05	4.5
FANhyb_rscf00001389.1.g00001.1	PREDICTED: 29 kDa ribonucleoprotein A, chloroplastic [Fragaria vesca subsp. vesca]	1.56316	2.955	Up	6.8487e-08	10.8
FANhyb_rscf00000110.1.g00018.1	PREDICTED: NADH dehydrogenase [ubiquinone] iron-sulfur protein 4, mitochondrial [Fragaria vesca subsp.vesca]	1.1903	2.282	Up	1.8486e-06	32.6
FANhyb_icon00001361_a.1.g00001.1	PREDICTED: DNA-directed RNA polymerases II and V subunit 8A-like [Fragaria vesca subsp. vesca]	-0.664288	0.631	Down	0.000162585	19.3
FANhyb_icon15960840_o.1.g00001.1	PREDICTED: FHA domain-containing protein FHA2-like [Malus domestica]	-0.680382	0.624	Down	0.00118342	22.8
FANhyb_rscf00000252.1.g00007.1	PREDICTED: translocase of chloroplast 159, chloroplastic [Fragaria vesca subsp. vesca]	0.672652	1.594	Up	0.00019659	11.2
FANhyb_icon16220227_s.1.g00001.1	PREDICTED: oxygen-evolving enhancer protein 3-2, chloroplastic [Fragaria vesca subsp. vesca]	1.89414	3.717	Up	2.9192e-06	24.1
FANhyb_rscf00001989.1.g00001.1	tyrosine phosphatase, putative [Medicago truncatula]	0.813935	1.758	Up	0.00041756	5.8
FANhyb_rscf00000615.1.g00008.1	PREDICTED: chaperone protein dnaJ 1, mitochondrial [Fragaria vesca subsp. vesca]	-1.52284	0.348	Down	1.64799e-05	41
FANhyb_rscf00000016.1.g00012.1	PREDICTED: nucleolar protein 56-like [Fragaria vesca subsp. vesca]	0.819668	1.765	Up	0.00179934	10.1
FANhyb_rscf00000242.1.g00007.1	PREDICTED: glutamate--tRNA ligase, chloroplastic/mitochondrial [Fragaria vesca subsp. vesca]	0.852798	1.806	Up	0.00042457	9.1
FANhyb_rscf00006183.1.g00001.1	PREDICTED: sedoheptulose-1,7-bisphosphatase, chloroplastic-like [Fragaria vesca subsp. vesca]	1.12697	2.184	Up	1.96351e-05	4.5
FANhyb_rscf00001229.1.g00001.1	PREDICTED: 60S ribosomal protein L3 [Fragaria vesca subsp. vesca]	0.995665	1.994	Up	0.000179612	20
FANhyb_rscf00000027.1.g00041.1	PREDICTED: endoplasmin homolog [Fragaria vesca subsp. vesca]	-0.701342	0.615	Down	4.1748e-06	42.4
FANhyb_rscf00003012.1.g00001.1	PREDICTED: charged multivesicular body protein 1-like [Fragaria vesca subsp. vesca]	0.62854	1.546	Up	3.5665e-05	31
FANhyb_rscf00000134.1.g00013.1	PREDICTED: phototropin-2 [Fragaria vesca subsp. vesca]	1.3978	2.635	Up	1.3912e-06	6
FANhyb_rscf00000120.1.g00013.1	Protein MEMO1 [Morus notabilis]	1.07929	2.113	Up	8.3577e-05	10
FANhyb_icon00000800_a.1.g00002.1	PREDICTED: flagellar radial spoke protein 5 isoform X2 [Fragaria vesca subsp. vesca]	0.691534	1.615	Up	0.00034445	15.3
FANhyb_rscf00000500.1.g00007.1	PREDICTED: ubiquitin carboxyl-terminal hydrolase 26 [Fragaria vesca subsp. vesca]	0.91533	1.886	Up	0.00074352	1.7
FANhyb_rscf00000184.1.g00008.1	PREDICTED: 40S ribosomal protein S3a [Fragaria vesca subsp. vesca]	0.956057	1.94	Up	3.9737e-05	49
FANhyb_rscf00000625.1.g00002.1	PREDICTED: chlorophyll a-b binding protein of LHCII type 1-like [Fragaria vesca subsp. vesca]	1.90689	3.75	Up	1.69359e-05	7.9
FANhyb_rscf00000682.1.g00005.1	PREDICTED: E3 ubiquitin-protein ligase UPL3 [Fragaria vesca subsp. vesca]	1.04614	2.065	Up	6.114e-07	15.1
FANhyb_icon00007129_a.1.g00001.1	PREDICTED: chaperonin 60 subunit alpha 2, chloroplastic isoform X3 [Fragaria vesca subsp. vesca]	-0.994241	0.502	Down	1.70802e-05	6
FANhyb_rscf00000131.1.g00004.1	PREDICTED: photosystem I reaction center subunit IV B, chloroplastic-like [Fragaria vesca subsp. vesca]	2.45602	5.487	Up	2.291e-06	25.7
FANhyb_icon00004969_a.1.g00001.1	PREDICTED: LOW QUALITY PROTEIN: phosphoenolpyruvate carboxykinase [ATP]-like [Malus domestica]	0.664483	1.585	Up	0.0027373	55.8
FANhyb_rscf00000127.1.g00004.1	PREDICTED: LOW QUALITY PROTEIN: E3 ubiquitin-protein ligase UPL1-like [Fragaria vesca subsp. vesca]	0.588805	1.504	Up	4.9598e-06	12.1
FANhyb_icon00001403_a.1.g00001.1	PREDICTED: peptidyl-prolyl cis-trans isomerase FKBP62 [Fragaria vesca subsp. vesca]	-1.00289	0.499	Down	1.51349e-05	32.2
FANhyb_rscf00000885.1.g00005.1	PREDICTED: dnaJ protein ERDJ3A [Fragaria vesca subsp. vesca]	-1.74178	0.299	Down	2.3275e-07	13.5
FANhyb_rscf00000312.1.g00002.1	PREDICTED: auxin transport protein BIG [Fragaria vesca subsp. vesca]	0.703987	1.629	Up	0.000115817	5.9
FANhyb_icon00024579_a.1.g00001.1	PREDICTED: NEDD8 ultimate buster 1 isoform X2 [Fragaria vesca subsp. vesca]	0.666302	1.587	Up	0.00087838	36.8
FANhyb_rscf00000167.1.g00003.1	PREDICTED: dnaJ protein homolog [Fragaria vesca subsp. vesca]	-1.21424	0.431	Down	1.50037e-05	49.1
FANhyb_icon00012399_a.1.g00001.1	PREDICTED: ubiquitin-like domain-containing CTD phosphatase [Fragaria vesca subsp. vesca]	0.635058	1.553	Up	0.00111862	26.9
FANhyb_rscf00003206.1.g00001.1	PREDICTED: psbP-like protein 1, chloroplastic isoform X1 [Fragaria vesca subsp. vesca]	0.9855	1.98	Up	0.00099672	11.6
FANhyb_icon00063891_a.1.g00001.1	PREDICTED: ferredoxin-1-like [Fragaria vesca subsp. vesca]	0.713696	1.64	Up	0.00129727	16.4
FANhyb_rscf00000465.1.g00002.1	PREDICTED: pumilio homolog 6, chloroplastic [Fragaria vesca subsp. vesca]	-0.76366	0.589	Down	0.00059624	4.7
FANhyb_rscf00000556.1.g00002.1	PREDICTED: dnaJ protein homolog [Fragaria vesca subsp. vesca]	-1.63039	0.323	Down	1.2285e-06	46.6
FANhyb_rscf00000364.1.g00005.1	PREDICTED: tubulin-folding cofactor D isoform X2 [Fragaria vesca subsp. vesca]	0.77989	1.717	Up	0.0034447	6.9
FANhyb_icon00009510_a.1.g00001.1	PREDICTED: protein arginine N-methyltransferase 1.5 [Fragaria vesca subsp. vesca]	0.589763	1.505	Up	0.005597	17.6
FANhyb_rscf00004002.1.g00001.1	Rieske (2Fe-2S) domain protein [Medicago truncatula]	0.980391	1.973	Up	0.00021743	3.1
FANhyb_icon18071197_o.1.g00001.1	TCP-1/cpn60 chaperonin family protein, partial [Medicago truncatula]	-1.59946	0.33	Down	2.108e-05	90.5
FANhyb_icon00025414_a.1.g00001.1	PREDICTED: phosphoenolpyruvate carboxykinase [ATP]-like [Fragaria vesca subsp. vesca]	-2	0.25	Down	0.00020362	15.7
FANhyb_icon00026238_a.1.g00001.1	PREDICTED: protein MOR1 isoform X1 [Fragaria vesca subsp. vesca]	0.944858	1.925	Up	0.00113603	19.7
FANhyb_rscf00000018.1.g00008.1	PREDICTED: derlin-1 [Fragaria vesca subsp. vesca]	-1.11716	0.461	Down	0.00023779	11
FANhyb_icon19348067_s.1.g00001.1	PREDICTED: ferredoxin--nitrite reductase, chloroplastic [Fragaria vesca subsp. vesca]	0.745022	1.676	Up	0.00070273	31.8
FANhyb_rscf00004788.1.g00001.1	PREDICTED: lipoyl synthase 1, chloroplastic [Fragaria vesca subsp. vesca]	0.768078	1.703	Up	0.00097951	6.7
FANhyb_rscf00001348.1.g00001.1	PREDICTED: ribulose bisphosphate carboxylase/oxygenase activase, chloroplastic-like [Fragaria vesca subsp.vesca]	0.92448	1.898	Up	6.0738e-05	26.7
FANhyb_rscf00002345.1.g00002.1	PREDICTED: ubiquitin-conjugating enzyme E2 10-like isoform X1 [Pyrus x bretschneideri]	0.770618	1.706	Up	0.00022047	39
FANhyb_rscf00000210.1.g00002.1	PREDICTED: ferredoxin--NADP reductase, leaf isozyme, chloroplastic [Fragaria vesca subsp. vesca]	0.617298	1.534	Up	6.4651e-05	52.3
FANhyb_rscf00000133.1.g00008.1	PREDICTED: DEAD-box ATP-dependent RNA helicase 31-like [Fragaria vesca subsp. vesca]	1.26183	2.398	Up	0.000137597	10.6
FANhyb_icon00019200_a.1.g00001.1	PREDICTED: ATP synthase delta chain, chloroplastic [Fragaria vesca subsp. vesca]	1.08066	2.115	Up	0.00025541	11.8
FANhyb_rscf00002011.1.g00002.1	PREDICTED: ribulose bisphosphate carboxylase/oxygenase activase, chloroplastic-like [Fragaria vesca subsp.vesca]	-2.07097	0.238	Down	3.534e-05	39.1
FANhyb_rscf00000081.1.g00023.1	PREDICTED: polyubiquitin-B-like [Fragaria vesca subsp. vesca]	-0.708396	0.612	Down	9.4991e-07	3
FANhyb_rscf00000001.1.g00004.1	PREDICTED: ATP synthase subunit beta, chloroplastic-like [Gossypium hirsutum]	0.844787	1.796	Up	1.96114e-05	53
FANhyb_rscf00003942.1.g00001.1	PREDICTED: stromal 70 kDa heat shock-related protein, chloroplastic [Fragaria vesca subsp. vesca]	-0.988504	0.504	Down	1.53954e-05	45.3
FANhyb_rscf00000192.1.g00009.1	PREDICTED: chaperone protein dnaJ 1, mitochondrial-like isoform X1 [Fragaria vesca subsp. vesca]	-0.691989	0.619	Down	6.3557e-05	7.6
FANhyb_rscf00001223.1.g00003.1	PREDICTED: hsp70 nucleotide exchange factor fes1-like [Prunus mume]	-1.41889	0.374	Down	3.7912e-05	45.8
FANhyb_rscf00000368.1.g00004.1	PREDICTED: 30S ribosomal protein 2, chloroplastic [Fragaria vesca subsp. vesca]	0.599318	1.515	Up	2.0729e-05	19.9
FANhyb_icon00013656_a.1.g00001.1	PREDICTED: DEAD-box ATP-dependent RNA helicase 20 [Fragaria vesca subsp. vesca]	-0.883635	0.542	Down	0.0012372	33
FANhyb_rscf00000007.1.g00005.1	CCR4-NOT transcription complex subunit 4 [Morus notabilis]	-1.14561	0.452	Down	0.0026207	4.5
FANhyb_rscf00000466.1.g00007.1	PREDICTED: subtilisin-like protease isoform X1 [Fragaria vesca subsp. vesca]	1.15704	2.23	Up	6.8866e-07	8.5
FANhyb_rscf00000047.1.g00017.1	PREDICTED: DEAD-box ATP-dependent RNA helicase 14 isoform X1 [Fragaria vesca subsp. vesca]	0.720716	1.648	Up	0.00034335	12
FANhyb_rscf00003450.1.g00001.1	PREDICTED: protein disulfide isomerase-like 2-3 [Fragaria vesca subsp. vesca]	-0.91866	0.529	Down	2.7383e-06	61.7
FANhyb_rscf00000716.1.g00002.1	PREDICTED: epimerase family protein SDR39U1 homolog, chloroplastic isoform X1 [Fragaria vesca subsp.vesca]	-0.761213	0.59	Down	0.0058395	4.4
FANhyb_rscf00000278.1.g00009.1	PREDICTED: oxygen-evolving enhancer protein 1, chloroplastic [Fragaria vesca subsp. vesca]	1.68212	3.209	Up	0.0026445	33.2
FANhyb_rscf00000009.1.g00010.1	PREDICTED: nuclear export mediator factor Nemf [Fragaria vesca subsp. vesca]	0.634129	1.552	Up	0.0021237	8.8
FANhyb_rscf00000183.1.g00014.1	PREDICTED: pumilio homolog 5 [Fragaria vesca subsp. vesca]	-0.813499	0.569	Down	0.002179	6.7
FANhyb_rscf00000408.1.g00003.1	PREDICTED: calnexin homolog [Fragaria vesca subsp. vesca]	-0.652901	0.636	Down	0.00097564	46.3
FANhyb_rscf00007080.1.g00001.1	PREDICTED: eukaryotic translation initiation factor 1A [Fragaria vesca subsp. vesca]	-0.915936	0.53	Down	6.1838e-07	45.5
FANhyb_rscf00007251.1.g00001.1	PREDICTED: glycine cleavage system H protein 3, mitochondrial-like [Fragaria vesca subsp. vesca]	0.695103	1.619	Up	0.000199682	17.5
FANhyb_rscf00000040.1.g00009.1	PREDICTED: transitional endoplasmic reticulum ATPase homolog 2 [Fragaria vesca subsp. vesca]	0.852798	1.806	Up	4.1114e-05	15.7
FANhyb_rscf00000001.1.g00002.1	cytochrome f (chloroplast) [Fragaria virginiana]	0.992768	1.99	Up	0.0027431	15.3
FANhyb_rscf00000117.1.g00013.1	PREDICTED: calreticulin-3-like [Fragaria vesca subsp. vesca]	-0.979942	0.507	Down	0.00184168	20.2
FANhyb_rscf00000806.1.g00001.1	PREDICTED: 40S ribosomal protein S6-like [Fragaria vesca subsp. vesca]	1.168	2.247	Up	4.5883e-07	26
FANhyb_rscf00005289.1.g00001.1	PREDICTED: eukaryotic translation initiation factor 4G [Fragaria vesca subsp. vesca]	-0.713119	0.61	Down	0.0053157	29.4
FANhyb_icon00000135_a.1.g00001.1	PREDICTED: iron-sulfur cluster assembly protein 1-like [Fragaria vesca subsp. vesca]	-0.634867	0.644	Down	0.00166384	29.2
FANhyb_rscf00000129.1.g00011.1	PREDICTED: heat shock protein 83 [Fragaria vesca subsp. vesca]	-1.60823	0.328	Down	2.3393e-05	37.9
FANhyb_rscf00000276.1.g00003.1	PREDICTED: probable ubiquitin-conjugating enzyme E2 C [Fragaria vesca subsp. vesca]	-1.03505	0.488	Down	1.84753e-05	7.3
FANhyb_rscf00001151.1.g00003.1	PREDICTED: DNA ligase 1-like isoform X2 [Fragaria vesca subsp. vesca]	1.26424	2.402	Up	0.00032229	2.4
FANhyb_rscf00001382.1.g00003.1	PREDICTED: importin-5-like [Fragaria vesca subsp. vesca]	0.711054	1.637	Up	0.00041831	20.2
FANhyb_rscf00000249.1.g00002.1	PREDICTED: heat shock 70 kDa protein 8 [Fragaria vesca subsp. vesca]	-1.20091	0.435	Down	3.5945e-06	21.5
FANhyb_icon00005908_a.1.g00001.1	PREDICTED: 50S ribosomal protein L11, chloroplastic [Fragaria vesca subsp. vesca]	-0.771027	0.586	Down	0.00019848	10.4
FANhyb_rscf00000001.1.g00005.1	photosystem I P700 chlorophyll A apoprotein A2 [Medicago truncatula]	1.09491	2.136	Up	8.1059e-05	1.9
FANhyb_rscf00001455.1.g00004.1	ripening regulated protein DDTFR8 [Solanum lycopersicum]	-2.24469	0.211	Down	8.2435e-05	14.7
FANhyb_rscf00000293.1.g00007.1	PREDICTED: DEAD-box ATP-dependent RNA helicase 16 [Fragaria vesca subsp. vesca]	1.0229	2.032	Up	0.00085836	5
FANhyb_rscf00000037.1.g00029.1	PREDICTED: chaperone protein dnaJ 49-like [Fragaria vesca subsp. vesca]	0.606916	1.523	Up	0.00087592	3.3
FANhyb_icon00022086_a.1.g00001.1	PREDICTED: fructose-bisphosphate aldolase 1, chloroplastic [Jatropha curcas]	0.673556	1.595	Up	0.0025044	42.3
FANhyb_rscf00003088.1.g00001.1	PREDICTED: splicing factor 3B subunit 3-like [Fragaria vesca subsp. vesca]	-0.84944	0.555	Down	0.003618	3.4
FANhyb_icon00032119_a.1.g00001.1	PREDICTED: dnaJ protein homolog 1-like [Fragaria vesca subsp. vesca]	-2.8997	0.134	Down	4.1579e-05	19.1
FANhyb_rscf00000376.1.g00001.1	PREDICTED: BEACH domain-containing protein lvsA isoform X1 [Fragaria vesca subsp. vesca]	0.759582	1.693	Up	0.0031598	0.8
FANhyb_icon19820249_s.1.g00001.1	PREDICTED: chlorophyll a-b binding protein CP24 10A, chloroplastic [Fragaria vesca subsp. vesca]	1.30918	2.478	Up	1.50651e-05	34.5
FANhyb_rscf00001100.1.g00002.1	PREDICTED: heat shock protein 90-1 [Fragaria vesca subsp. vesca]	-1.25498	0.419	Down	2.2886e-06	45.5
FANhyb_rscf00000151.1.g00006.1	PREDICTED: small heat shock protein, chloroplastic-like [Fragaria vesca subsp. vesca]	-2.49818	0.177	Down	0.00090275	12.8
FANhyb_rscf00000221.1.g00005.1	PREDICTED: 20 kDa chaperonin, chloroplastic [Fragaria vesca subsp. vesca]	-0.632629	0.645	Down	0.0029181	39.1
FANhyb_rscf00000351.1.g00004.1	PREDICTED: mRNA turnover protein 4 homolog [Fragaria vesca subsp. vesca]	0.687061	1.61	Up	0.0029826	9.8
FANhyb_icon00001233_a.1.g00001.1	PREDICTED: photosystem I reaction center subunit II, chloroplastic-like [Fragaria vesca subsp. vesca]	1.52406	2.876	Up	0.00089553	36.6
FANhyb_icon18574643_s.1.g00001.1	PREDICTED: hsp70-Hsp90 organizing protein 3 [Fragaria vesca subsp. vesca]	-1.23786	0.424	Down	2.317e-06	74.5
FANhyb_rscf00000045.1.g00003.1	PREDICTED: ATP synthase gamma chain, chloroplastic [Fragaria vesca subsp. vesca]	1.85559	3.619	Up	6.4535e-05	15.3
FANhyb_rscf00000800.1.g00003.1	PREDICTED: ruBisCO large subunit-binding protein subunit alpha [Fragaria vesca subsp. vesca]	-1.1047	0.465	Down	0.000140816	10.3
FANhyb_rscf00000295.1.g00007.1	PREDICTED: luminal-binding protein 4 [Fragaria vesca subsp. vesca]	-2.2863	0.205	Down	1.1468e-06	52.6
FANhyb_rscf00000006.1.g00003.1	PREDICTED: multiprotein-bridging factor 1c [Fragaria vesca subsp. vesca]	-1.88364	0.271	Down	1.66419e-05	38.9
FANhyb_rscf00002708.1.g00001.1	PREDICTED: 28 kDa ribonucleoprotein, chloroplastic [Fragaria vesca subsp. vesca]	0.981853	1.975	Up	6.0541e-05	6.8
FANhyb_rscf00000384.1.g00003.1	PREDICTED: proteasome-associated protein ECM29 homolog [Theobroma cacao]	0.671746	1.593	Up	0.00110482	3.3
FANhyb_rscf00002208.1.g00001.1	PREDICTED: heat shock protein 83 [Fragaria vesca subsp. vesca]	-0.84944	0.555	Down	1.52019e-05	39.3
FANhyb_rscf00003086.1.g00001.1	Medicago truncatula NB-LRR type disease resistance protein (MTR_7g089080) mRNA, complete cds	-3.77596	0.073	Down	0.0048632	2
FANhyb_rscf00006465.1.g00001.1	PREDICTED: translation machinery-associated protein 22 [Fragaria vesca subsp. vesca]	0.662661	1.583	Up	0.0037443	24
FANhyb_rscf00000514.1.g00008.1	PREDICTED: luminal-binding protein [Fragaria vesca subsp. vesca]	-1.04692	0.484	Down	1.60863e-05	55
FANhyb_rscf00000168.1.g00004.1	PREDICTED: DNA replication licensing factor MCM6 [Ricinus communis]	0.616358	1.533	Up	0.00100435	9.4
FANhyb_rscf00004359.1.g00001.1	PREDICTED: protein N-terminal asparagine amidohydrolase isoform X1 [Fragaria vesca subsp. vesca]	1.23818	2.359	Up	0.00025971	10
FANhyb_rscf00001016.1.g00001.1	PREDICTED: 60S ribosomal protein L6, mitochondrial [Cucumis sativus]	-1.0862	0.471	Down	8.2118e-05	27.5
FANhyb_rscf00000743.1.g00005.1	PREDICTED: calreticulin-3 [Prunus mume]	-1.20423	0.434	Down	1.77323e-05	41.3
FANhyb_rscf00001473.1.g00001.1	PREDICTED: ABC transporter F family member 1 [Fragaria vesca subsp. vesca]	0.893751	1.858	Up	3.8598e-05	25.9
FANhyb_rscf00000765.1.g00003.1	PREDICTED: eukaryotic translation initiation factor 3 subunit C-like [Fragaria vesca subsp. vesca]	0.724214	1.652	Up	1.3593e-06	10.2
FANhyb_rscf00000526.1.g00009.1	PREDICTED: calcyclin-binding protein-like [Fragaria vesca subsp. vesca]	-2.86775	0.137	Down	1.8481e-05	61.4
FANhyb_rscf00000341.1.g00009.1	PREDICTED: 26S proteasome non-ATPase regulatory subunit 14 homolog [Fragaria vesca subsp. vesca]	-0.646112	0.639	Down	3.8475e-05	30.9
FANhyb_rscf00000523.1.g00005.1	PREDICTED: heat shock 70 kDa protein, mitochondrial [Fragaria vesca subsp. vesca]	-1.26188	0.417	Down	1.9129e-06	56.3
FANhyb_icon00011084_a.1.g00001.1	PREDICTED: 26.5 kDa heat shock protein, mitochondrial-like [Fragaria vesca subsp. vesca]	-3.1078	0.116	Down	8.8527e-07	31.7
FANhyb_rscf00000340.1.g00002.1	PREDICTED: C2 and GRAM domain-containing protein At5g50170 isoform X1 [Theobroma cacao]	-0.659723	0.633	Down	4.4826e-05	4
FANhyb_rscf00000675.1.g00003.1	PREDICTED: alpha-glucosidase-like [Fragaria vesca subsp. vesca]	0.73292	1.662	Up	2.6849e-07	2.2
FANhyb_icon00034837_a.1.g00001.1	PREDICTED: grpE protein homolog, mitochondrial-like isoform X3 [Fragaria vesca subsp. vesca]	-0.756331	0.592	Down	0.008043	75
FANhyb_rscf00000298.1.g00008.1	PREDICTED: proton pump-interactor 1 [Fragaria vesca subsp. vesca]	1.02361	2.033	Up	1.1351e-06	12.8
FANhyb_rscf00000709.1.g00002.1	PREDICTED: chaperone protein ClpB3, chloroplastic isoform X1 [Fragaria vesca subsp. vesca]	-1.20091	0.435	Down	3.3848e-07	50
FANhyb_rscf00000003.1.g00025.1	PREDICTED: ribulose bisphosphate carboxylase/oxygenase activase, chloroplastic isoform X1 [Fragaria vesca subsp. vesca]	0.931305	1.907	Up	9.9232e-05	36.5
FANhyb_rscf00000962.1.g00002.1	PREDICTED: cytochrome b6-f complex iron-sulfur subunit, chloroplastic [Fragaria vesca subsp. vesca]	1.04124	2.058	Up	0.00051964	27
FANhyb_icon00039285_a.1.g00001.1	PREDICTED: signal recognition particle receptor subunit alpha homolog [Fragaria vesca subsp. vesca]	-1.05889	0.48	Down	1.80901e-05	15.7
FANhyb_icon00009487_a.1.g00001.1	PREDICTED: protein HEAT-STRESS-ASSOCIATED 32 [Prunus mume]	-1.5951	0.331	Down	7.7276e-05	66.9
FANhyb_rscf00001318.1.g00003.1	PREDICTED: 26S proteasome regulatory subunit RPN13 [Fragaria vesca subsp. vesca]	0.688852	1.612	Up	0.00027868	8.6
FANhyb_rscf00000124.1.g00014.1	PREDICTED: E3 ubiquitin-protein ligase PRT6 [Fragaria vesca subsp. vesca]	0.609755	1.526	Up	0.00026378	5
FANhyb_rscf00000040.1.g00032.1	PREDICTED: dnaJ homolog subfamily C GRV2 [Fragaria vesca subsp. vesca]	0.680774	1.603	Up	0.00019818	9.2
FANhyb_rscf00000188.1.g00016.1	PREDICTED: LOW QUALITY PROTEIN: lipoyl synthase 2, mitochondrial-like [Malus domestica]	0.710173	1.636	Up	7.6058e-05	5.9
FANhyb_icon00012674_a.1.g00001.1	PREDICTED: methionine aminopeptidase 1A isoform X2 [Ziziphus jujuba]	-0.614845	0.653	Down	0.0119809	53.8
FANhyb_rscf00000569.1.g00002.1	PREDICTED: suppressor of mec-8 and unc-52 protein homolog 1 [Fragaria vesca subsp. vesca]	-0.641604	0.641	Down	0.047981	11.3
FANhyb_rscf00000018.1.g00015.1	PREDICTED: charged multivesicular body protein 1-like [Fragaria vesca subsp. vesca]	0.660837	1.581	Up	0.034683	4.2
FANhyb_rscf00000314.1.g00007.1	PREDICTED: probable importin subunit beta-4 [Fragaria vesca subsp. vesca]	0.640621	1.559	Up	4.1542e-05	9.7
FANhyb_rscf00001601.1.g00002.1	PREDICTED: probable polyamine oxidase 5 [Fragaria vesca subsp. vesca]	0.795767	1.736	Up	0.0024986	11.2
FANhyb_rscf00000480.1.g00009.1	PREDICTED: ubiquitin-conjugating enzyme E2 34-like [Fragaria vesca subsp. vesca]	0.74932	1.681	Up	0.0009632	3.1
FANhyb_rscf00002418.1.g00002.1	PREDICTED: activator of 90 kDa heat shock protein ATPase homolog [Fragaria vesca subsp. vesca]	-2.07704	0.237	Down	5.5199e-05	57.3
FANhyb_rscf00000003.1.g00020.1	PREDICTED: pumilio homolog 2-like [Malus domestica]	0.799916	1.741	Up	0.0074964	7.9
FANhyb_rscf00000866.1.g00003.1	PREDICTED: multifunctional methyltransferase subunit TRM112-like protein At1g22270 [Fragaria vesca subsp.vesca]	0.67084	1.592	Up	0.00045939	31.3
FANhyb_rscf00000426.1.g00001.1	PREDICTED: CTP synthase-like isoform X2 [Fragaria vesca subsp. vesca]	0.936591	1.914	Up	8.5277e-07	36.7
FANhyb_rscf00000264.1.g00012.1	PREDICTED: chloroplast stem-loop binding protein of 41 kDa a, chloroplastic [Fragaria vesca subsp. vesca]	0.982583	1.976	Up	1.625e-06	10.4
FANhyb_rscf00001348.1.g00004.1	PREDICTED: pumilio homolog 2 [Fragaria vesca subsp. vesca]	-0.894322	0.538	Down	0.00106379	9.6
FANhyb_rscf00000454.1.g00008.1	PREDICTED: peptidyl-prolyl cis-trans isomerase FKBP62-like [Fragaria vesca subsp. vesca]	-2.88897	0.135	Down	2.1015e-05	29.1
FANhyb_rscf00000182.1.g00003.1	PREDICTED: kinetochore protein NDC80 homolog [Fragaria vesca subsp. vesca]	0.586885	1.502	Up	0.0003647	5.5
FANhyb_rscf00000002.1.g00038.1	PREDICTED: nucleolin 1 isoform X2 [Fragaria vesca subsp. vesca]	0.922959	1.896	Up	4.1581e-05	13
FANhyb_rscf00004887.1.g00001.1	PREDICTED: importin-5 [Fragaria vesca subsp. vesca]	0.603122	1.519	Up	0.00080201	8.5
FANhyb_rscf00000757.1.g00003.1	PREDICTED: NADP-specific glutamate dehydrogenase [Fragaria vesca subsp. vesca]	-1.18115	0.441	Down	4.2141e-05	10.4
FANhyb_rscf00000238.1.g00010.1	PREDICTED: oxygen-evolving enhancer protein 2, chloroplastic [Fragaria vesca subsp. vesca]	0.83996	1.79	Up	0.000178083	17.1
FANhyb_rscf00000650.1.g00003.1	PREDICTED: NADH dehydrogenase [ubiquinone] iron-sulfur protein 7, mitochondrial-like [Nicotiana tomentosiformis]	-0.592919	0.663	Down	0.0023172	20.5
FANhyb_rscf00001070.1.g00001.1	PREDICTED: ubiquitin-conjugating enzyme E2 7-like [Fragaria vesca subsp. vesca]	-1.02327	0.492	Down	0.0058189	10.9
FANhyb_icon00010279_a.1.g00001.1	PREDICTED: 26S proteasome non-ATPase regulatory subunit 10 [Fragaria vesca subsp. vesca]	0.831067	1.779	Up	0.00023563	40.9
FANhyb_icon00002000_a.1.g00001.1	PREDICTED: thylakoid lumenal 29 kDa protein, chloroplastic [Fragaria vesca subsp. vesca]	0.833497	1.782	Up	0.00025529	33
FANhyb_rscf00001125.1.g00002.1	PREDICTED: glycine dehydrogenase (decarboxylating), mitochondrial [Fragaria vesca subsp. vesca]	0.662661	1.583	Up	2.2052e-05	22.2
FANhyb_icon00040644_a.1.g00001.1	PREDICTED: 10 kDa chaperonin [Fragaria vesca subsp. vesca]	-1.4344	0.37	Down	1.88191e-05	91.9
FANhyb_icon00027613_a.1.g00001.1	PREDICTED: 26.5 kDa heat shock protein, mitochondrial-like [Fragaria vesca subsp. vesca]	-3.71786	0.076	Down	0.0045216	31.2
FANhyb_rscf00000054.1.g00013.1	PREDICTED: DNA polymerase alpha subunit B [Fragaria vesca subsp. vesca]	0.755315	1.688	Up	0.00077559	15.1
FANhyb_rscf00000060.1.g00021.1	heat shock cognate protein 70-1 (best arabidopsis hit)	-2.75633	0.148	Down	3.5736e-05	55.4
FANhyb_rscf00004237.1.g00001.1	PREDICTED: glucosidase 2 subunit beta [Fragaria vesca subsp. vesca]	0.635058	1.553	Up	0.00091934	21.5
FANhyb_rscf00000136.1.g00005.1	PREDICTED: hsp70 nucleotide exchange factor FES1 [Fragaria vesca subsp. vesca]	-0.599462	0.66	Down	0.000262	45.5
FANhyb_rscf00000142.1.g00008.1	PREDICTED: translation factor GUF1 homolog, chloroplastic [Fragaria vesca subsp. vesca]	0.909197	1.878	Up	5.6219e-05	9.3
FANhyb_rscf00000962.1.g00006.1	PREDICTED: protein THYLAKOID FORMATION1, chloroplastic [Fragaria vesca subsp. vesca]	0.91533	1.886	Up	0.00010204	25.5
FANhyb_rscf00000398.1.g00009.1	PREDICTED: bystin [Fragaria vesca subsp. vesca]	0.623867	1.541	Up	0.00064079	9.6
FANhyb_icon00013603_a.1.g00001.1	PREDICTED: chlorophyll a-b binding protein CP29.2, chloroplastic-like, partial [Malus domestica]	1.96273	3.898	Up	1.7141e-06	29.9
FANhyb_rscf00000130.1.g00011.1	PREDICTED: protein translocase subunit SecA, chloroplastic [Fragaria vesca subsp. vesca]	0.762987	1.697	Up	7.8224e-05	2.5
FANhyb_icon00015457_a.1.g00001.1	PREDICTED: elongation factor P [Malus domestica]	0.617298	1.534	Up	0.00173762	12.6
FANhyb_icon00002024_a.1.g00001.1	PREDICTED: cysteine and histidine-rich domain-containing protein RAR1 [Fragaria vesca subsp. vesca]	-1.23107	0.426	Down	0.0030199	12.6
FANhyb_rscf00000570.1.g00003.1	PREDICTED: ATP-dependent RNA helicase DEAH12, chloroplastic-like [Prunus mume]	-1.72261	0.303	Down	0.0097556	1.2
FANhyb_rscf00001046.1.g00002.1	PREDICTED: plastocyanin [Nicotiana attenuata]	0.88049	1.841	Up	1.52473e-05	50.8
FANhyb_rscf00000147.1.g00008.1	PREDICTED: chaperone protein dnaJ 15-like [Fragaria vesca subsp. vesca]	1.02148	2.03	Up	1.6499e-06	21.7
FANhyb_rscf00001679.1.g00003.1	PREDICTED: heat shock factor protein HSF30 isoform X1 [Fragaria vesca subsp. vesca]	-2.35845	0.195	Down	3.5464e-05	7.3
FANhyb_icon00019132_a.1.g00001.1	PREDICTED: 60S ribosomal protein L8-3 [Fragaria vesca subsp. vesca]	0.665393	1.586	Up	2.9414e-06	44.1
FANhyb_rscf00005364.1.g00001.1	PREDICTED: MATH domain and coiled-coil domain-containing protein At3g58270-like [Malus domestica]	0.716332	1.643	Up	0.00066447	23.7
FANhyb_icon00059189_a.1.g00001.1	PREDICTED: signal recognition particle 54 kDa protein 2 [Juglans regia]	0.609755	1.526	Up	0.00043593	61
FANhyb_rscf00002454.1.g00001.1	PREDICTED: chaperonin CPN60-2, mitochondrial [Fragaria vesca subsp. vesca]	-1.24127	0.423	Down	6.1041e-07	65.5
FANhyb_rscf00000283.1.g00004.1	PREDICTED: protein translation factor SUI1 homolog [Fragaria vesca subsp. vesca]	0.629473	1.547	Up	0.042945	12.4
FANhyb_icon00010653_a.1.g00001.1	PREDICTED: transcription initiation factor TFIID subunit 5 isoform X2 [Fragaria vesca subsp. vesca]	-1.3474	0.393	Down	0.0024993	19.4
FANhyb_rscf00007274.1.g00001.1	PREDICTED: 26S proteasome non-ATPase regulatory subunit 4 homolog [Fragaria vesca subsp. vesca]	1.64247	3.122	Up	7.3095e-08	2.9
FANhyb_rscf00000024.1.g00031.1	PREDICTED: small heat shock protein, chloroplastic-like [Fragaria vesca subsp. vesca]	-3.38082	0.096	Down	0.00109913	45.8
FANhyb_rscf00000156.1.g00007.1	PREDICTED: proteasome activator subunit 4 [Fragaria vesca subsp. vesca]	0.809826	1.753	Up	3.9852e-05	11.6
FANhyb_rscf00001168.1.g00001.1	PREDICTED: serine/threonine-protein phosphatase 6 regulatory subunit 3 isoform X1 [Fragaria vesca subsp.vesca]	0.818032	1.763	Up	5.9854e-05	5.5
FANhyb_rscf00000171.1.g00003.1	PREDICTED: acyl carrier protein 3, mitochondrial [Fragaria vesca subsp. vesca]	0.989139	1.985	Up	4.2728e-05	15
FANhyb_rscf00001464.1.g00001.1	PREDICTED: BAG family molecular chaperone regulator 6 isoform X1 [Fragaria vesca subsp. vesca]	-2.74662	0.149	Down	0.00061717	3.5
FANhyb_rscf00000260.1.g00009.1	PREDICTED: S-formylglutathione hydrolase [Fragaria vesca subsp. vesca]	-0.592919	0.663	Down	0.0031797	26.9
FANhyb_rscf00000452.1.g00001.1	PREDICTED: cell division protein FtsY homolog, chloroplastic [Fragaria vesca subsp. vesca]	-0.643856	0.64	Down	0.00027612	1.4
FANhyb_icon00023385_a.1.g00001.1	PREDICTED: proteasome subunit beta type-7-A [Fragaria vesca subsp. vesca]	-1.74178	0.299	Down	0.000119503	24.4
FANhyb_icon00001781_a.1.g00001.1	PREDICTED: peptidyl-prolyl cis-trans isomerase FKBP53 [Fragaria vesca subsp. vesca]	1.45049	2.733	Up	0.00027751	10.2
FANhyb_rscf00007369.1.g00002.1	PREDICTED: DNA-directed RNA polymerases II and IV subunit 5A-like [Fragaria vesca subsp. vesca]	-1.27928	0.412	Down	0.000118446	59.1
FANhyb_rscf00000001.1.g00006.1	photosystem II protein D2 (chloroplast) [Erythranthe lutea]	2.14209	4.414	Up	0.0089164	3.2
FANhyb_rscf00005755.1.g00001.1	PREDICTED: single-stranded DNA-binding protein, mitochondrial [Fragaria vesca subsp. vesca]	-0.592919	0.663	Down	0.000181762	4.5
