# Supplementary material for: Strawberry Proteome Responses to Controlled Hot and Cold Stress Partly Mimic Post-harvest Storage Temperature Effects on Fruit Quality
Source: Front Nutr. 2022 Feb 15;8:812666. doi: 10.3389/fnut.2021.812666 (PMC8887963; doi:10.3389/fnut.2021.812666)
Supplement: Supplementary Table 5 — Differentially expressed proteins in HT vs. RT. [file Table_5.XLSX]

## Sheet: Sheet1
Table S5 Differentially expressed proteins in HT vs RT.
Protein accession	Protein description	HT/RT Ratio	Regulated Type	HT/RT P value
FANhyb_icon00000023_a.1.g00001.1	PREDICTED: sarcoplasmic reticulum histidine-rich calcium-binding protein isoform X3 [Fragaria vesca subsp.vesca]	2.964	Up	0.000103168
FANhyb_icon00000053_a.1.g00001.1	PREDICTED: probable 6-phosphogluconolactonase 1 [Fragaria vesca subsp. vesca]	0.538	Down	0.0027626
FANhyb_icon00000107_a.1.g00001.1	kinase-related family protein [Populus trichocarpa]	2.495	Up	2.4145e-06
FANhyb_icon00000135_a.1.g00001.1	PREDICTED: iron-sulfur cluster assembly protein 1-like [Fragaria vesca subsp. vesca]	1.604	Up	0.00138111
FANhyb_icon00000146_a.1.g00001.1	PREDICTED: peptidyl-prolyl cis-trans isomerase CYP18-1 [Fragaria vesca subsp. vesca]	1.791	Up	0.000158248
FANhyb_icon00000154_a.1.g00001.1	tRNA (met) cytidine acetyltransferase, putative (DUF616) [Arabidopsis thaliana]	0.534	Down	0.00066035
FANhyb_icon00000164_a.1.g00001.1	PREDICTED: transmembrane emp24 domain-containing protein p24delta3-like [Fragaria vesca subsp. vesca]	1.627	Up	0.0114588
FANhyb_icon00000184_a.1.g00001.1	PREDICTED: F-box protein SKIP22-like [Fragaria vesca subsp. vesca]	1.811	Up	7.7837e-05
FANhyb_icon00000224_a.1.g00001.1	PREDICTED: ribosome biogenesis protein erb1 isoform X2 [Citrus sinensis]	2.081	Up	0.00045739
FANhyb_icon00000280_a.1.g00001.1	PREDICTED: random slug protein 5 [Fragaria vesca subsp. vesca]	0.615	Down	0.0022237
FANhyb_icon00000318_a.1.g00001.1	PREDICTED: endoglucanase 8 [Fragaria vesca subsp. vesca]	0.284	Down	1.86008e-05
FANhyb_icon00000415_a.1.g00001.1	PREDICTED: plastid division protein PDV2-like [Fragaria vesca subsp. vesca]	1.581	Up	0.00014134
FANhyb_icon00000461_a.1.g00001.1	core-2/I-branching enzyme [Medicago truncatula]	0.303	Down	2.9549e-06
FANhyb_icon00000470_a.1.g00001.1	PREDICTED: NADPH-dependent pterin aldehyde reductase [Fragaria vesca subsp. vesca]	1.575	Up	0.0119561
FANhyb_icon00000501_a.1.g00001.1	PREDICTED: DNA-directed RNA polymerases I, II, and III subunit RPABC5 isoform X1 [Theobroma cacao]	0.581	Down	0.00126139
FANhyb_icon00000549_a.1.g00001.1	PREDICTED: THO complex subunit 4D [Fragaria vesca subsp. vesca]	0.632	Down	0.00048158
FANhyb_icon00000597_a.1.g00001.1	transmembrane protein, putative [Medicago truncatula]	0.403	Down	0.00022262
FANhyb_icon00000646_a.1.g00001.1	PREDICTED: protein MODIFIER OF SNC1 11 [Fragaria vesca subsp. vesca]	4.759	Up	0.000142163
FANhyb_icon00000696_a.1.g00001.1	PREDICTED: 60S ribosomal protein L13-1-like [Nelumbo nucifera]	0.639	Down	1.8771e-06
FANhyb_icon00000763_a.1.g00001.1	PREDICTED: bark storage protein A [Fragaria vesca subsp. vesca]	0.647	Down	0.00029892
FANhyb_icon00000802_a.1.g00001.1	PREDICTED: protease Do-like 7 isoform X2 [Fragaria vesca subsp. vesca]	0.624	Down	0.0078596
FANhyb_icon00000803_a.1.g00001.1	PREDICTED: elongation factor Tu, mitochondrial [Fragaria vesca subsp. vesca]	0.624	Down	0.00079753
FANhyb_icon00000835_a.1.g00001.1	PREDICTED: gamma-interferon-inducible lysosomal thiol reductase isoform X1 [Fragaria vesca subsp. vesca]	0.612	Down	0.000144649
FANhyb_icon00000843_a.1.g00001.1	PREDICTED: methionine aminopeptidase 1A-like isoform X1 [Fragaria vesca subsp. vesca]	1.515	Up	0.00032486
FANhyb_icon00000853_a.1.g00001.1	PREDICTED: myeloid leukemia factor 1 isoform X1 [Fragaria vesca subsp. vesca]	9.712	Up	0.0020802
FANhyb_icon00000880_a.1.g00001.1	PREDICTED: probable chalcone--flavonone isomerase 3 [Fragaria vesca subsp. vesca]	0.606	Down	1.2507e-06
FANhyb_icon00000912_a.1.g00001.1	PREDICTED: probable mediator of RNA polymerase II transcription subunit 26c [Fragaria vesca subsp. vesca]	0.519	Down	0.000182795
FANhyb_icon00000954_a.1.g00001.1	PREDICTED: probable 2-oxoglutarate-dependent dioxygenase At3g49630 [Fragaria vesca subsp. vesca]	0.503	Down	1.6046e-05
FANhyb_icon00000971_a.1.g00001.1	PREDICTED: vesicle-associated protein 1-2 [Fragaria vesca subsp. vesca]	1.844	Up	0.000197338
FANhyb_icon00001003_a.1.g00001.1	PREDICTED: mitochondrial import inner membrane translocase subunit tim16 [Fragaria vesca subsp. vesca]	2.192	Up	0.00091894
FANhyb_icon00001016_a.1.g00001.1	PREDICTED: phytoene synthase 2, chloroplastic-like [Fragaria vesca subsp. vesca]	0.421	Down	8.4408e-05
FANhyb_icon00001074_a.1.g00001.1	PREDICTED: pyrophosphate--fructose 6-phosphate 1-phosphotransferase subunit beta-like [Fragaria vesca subsp. vesca]	0.568	Down	0.000181933
FANhyb_icon00001103_a.1.g00001.1	uncharacterized protein	0.291	Down	0.000142805
FANhyb_icon00001109_a.1.g00001.1	PREDICTED: protein OPI10 homolog [Fragaria vesca subsp. vesca]	2.213	Up	3.7413e-05
FANhyb_icon00001148_a.1.g00001.1	PREDICTED: vacuolar-processing enzyme [Fragaria vesca subsp. vesca]	2.254	Up	0.00183754
FANhyb_icon00001235_a.1.g00001.1	PREDICTED: protein NRT1/ PTR FAMILY 5.4-like [Fragaria vesca subsp. vesca]	0.608	Down	0.00020143
FANhyb_icon00001267_a.1.g00001.1	Ubiquitin and WLM domain-containing protein [Morus notabilis]	0.432	Down	0.00182408
FANhyb_icon00001282_a.1.g00001.1	PREDICTED: vinorine synthase-like [Fragaria vesca subsp. vesca]	0.428	Down	3.9624e-05
FANhyb_icon00001341_a.1.g00001.1	PREDICTED: galactose oxidase [Fragaria vesca subsp. vesca]	0.63	Down	1.64474e-05
FANhyb_icon00001388_a.1.g00001.1	PREDICTED: scarecrow-like protein 4 [Fragaria vesca subsp. vesca]	2.338	Up	0.00065795
FANhyb_icon00001403_a.1.g00001.1	PREDICTED: peptidyl-prolyl cis-trans isomerase FKBP62 [Fragaria vesca subsp. vesca]	1.763	Up	3.7073e-05
FANhyb_icon00001439_a.1.g00001.1	PREDICTED: probable xyloglucan endotransglucosylase/hydrolase protein B [Fragaria vesca subsp. vesca]	0.309	Down	1.77204e-05
FANhyb_icon00001616_a.1.g00001.1	PREDICTED: oxalate--CoA ligase [Fragaria vesca subsp. vesca]	0.652	Down	3.6193e-05
FANhyb_icon00001625_a.1.g00001.1	PREDICTED: floral homeotic protein AGAMOUS isoform X3 [Fragaria vesca subsp. vesca]	2.773	Up	3.724e-05
FANhyb_icon00001683_a.1.g00001.1	PREDICTED: brefeldin A-inhibited guanine nucleotide-exchange protein 5 [Fragaria vesca subsp. vesca]	0.639	Down	0.000199561
FANhyb_icon00001777_a.1.g00001.1	PREDICTED: naringenin,2-oxoglutarate 3-dioxygenase [Fragaria vesca subsp. vesca]	0.391	Down	7.5808e-07
FANhyb_icon00001781_a.1.g00001.1	PREDICTED: peptidyl-prolyl cis-trans isomerase FKBP53 [Fragaria vesca subsp. vesca]	0.523	Down	0.00072219
FANhyb_icon00001861_a.1.g00001.1	PREDICTED: probable xyloglucan endotransglucosylase/hydrolase protein 23 [Fragaria vesca subsp. vesca]	0.535	Down	5.6107e-05
FANhyb_icon00001887_a.1.g00001.1	PREDICTED: GDSL esterase/lipase At4g01130 isoform X1 [Fragaria vesca subsp. vesca]	0.454	Down	0.0136814
FANhyb_icon00001983_a.1.g00001.1	PREDICTED: annexin-like protein RJ4 isoform X2 [Fragaria vesca subsp. vesca]	0.589	Down	6.7148e-07
FANhyb_icon00002000_a.1.g00001.1	PREDICTED: thylakoid lumenal 29 kDa protein, chloroplastic [Fragaria vesca subsp. vesca]	0.657	Down	4.0561e-05
FANhyb_icon00002024_a.1.g00001.1	PREDICTED: cysteine and histidine-rich domain-containing protein RAR1 [Fragaria vesca subsp. vesca]	2.682	Up	2.3499e-05
FANhyb_icon00002135_a.1.g00001.1	PREDICTED: GDSL esterase/lipase 1-like [Fragaria vesca subsp. vesca]	0.516	Down	0.00060401
FANhyb_icon00002167_a.1.g00001.1	PREDICTED: DEAD-box ATP-dependent RNA helicase 8-like [Malus domestica]	1.678	Up	0.0022761
FANhyb_icon00002288_a.1.g00001.1	PREDICTED: probable xyloglucan endotransglucosylase/hydrolase protein 6 [Fragaria vesca subsp. vesca]	2.33	Up	4.7662e-06
FANhyb_icon00002385_a.1.g00001.1	PREDICTED: cysteine-rich repeat secretory protein 3 isoform X1 [Fragaria vesca subsp. vesca]	0.601	Down	0.026703
FANhyb_icon00002405_a.1.g00001.1	PREDICTED: FKBP12-interacting protein of 37 kDa [Fragaria vesca subsp. vesca]	1.792	Up	3.7669e-06
FANhyb_icon00002540_a.1.g00001.1	PREDICTED: MIP18 family protein At1g68310 [Sesamum indicum]	0.586	Down	0.00030459
FANhyb_icon00002658_a.1.g00001.1	PREDICTED: glutathione S-transferase L3-like isoform X1 [Fragaria vesca subsp. vesca]	0.633	Down	5.5461e-05
FANhyb_icon00002663_a.1.g00001.1	PREDICTED: transcription initiation factor TFIID subunit 15b [Fragaria vesca subsp. vesca]	1.903	Up	0.00044232
FANhyb_icon00002668_a.1.g00001.1	PREDICTED: heat shock 22 kDa protein, mitochondrial isoform X2 [Fragaria vesca subsp. vesca]	6.268	Up	1.71687e-05
FANhyb_icon00002781_a.1.g00001.1	PREDICTED: protein gar2 isoform X2 [Fragaria vesca subsp. vesca]	1.667	Up	0.00035729
FANhyb_icon00002914_a.1.g00001.1	PREDICTED: homeobox-leucine zipper protein HOX19-like [Fragaria vesca subsp. vesca]	0.474	Down	0.00074493
FANhyb_icon00002953_a.1.g00001.1	RmlC-like cupins superfamily protein [Medicago truncatula]	0.487	Down	0.00076397
FANhyb_icon00002959_a.1.g00001.1	PREDICTED: grpE protein homolog, mitochondrial [Fragaria vesca subsp. vesca]	2.003	Up	0.0090048
FANhyb_icon00002977_a.1.g00001.1	PREDICTED: vacuolar protein-sorting-associated protein 37 homolog 1 [Fragaria vesca subsp. vesca]	1.761	Up	0.0038189
FANhyb_icon00003059_a.1.g00001.1	PREDICTED: peroxisome biogenesis protein 5-like [Malus domestica]	0.455	Down	8.1905e-05
FANhyb_icon00003064_a.1.g00001.1	PREDICTED: metallothionein-like protein type 2 MET1 [Fragaria vesca subsp. vesca]	6.952	Up	3.4205e-06
FANhyb_icon00003155_a.1.g00001.1	PREDICTED: protein RTF2 homolog [Fragaria vesca subsp. vesca]	1.781	Up	0.0042379
FANhyb_icon00003204_a.1.g00001.1	PREDICTED: desumoylating isopeptidase 1-like [Fragaria vesca subsp. vesca]	1.995	Up	0.00132299
FANhyb_icon00003254_a.1.g00001.1	PREDICTED: coiled-coil domain-containing protein 25 isoform X2 [Prunus mume]	1.812	Up	0.00067947
FANhyb_icon00003255_a.1.g00001.1	PREDICTED: putative mediator of RNA polymerase II transcription subunit 26 [Fragaria vesca subsp. vesca]	4.057	Up	7.6988e-05
FANhyb_icon00003355_a.1.g00001.1	PREDICTED: ubiquinol-cytochrome-c reductase complex assembly factor 1 [Fragaria vesca subsp. vesca]	0.579	Down	0.00020073
FANhyb_icon00003433_a.1.g00001.1	PREDICTED: polyketide synthase 1 [Fragaria vesca subsp. vesca]	0.604	Down	1.4189e-06
FANhyb_icon00003466_a.1.g00001.1	nuclear protein [Arabidopsis thaliana]	1.506	Up	9.7608e-05
FANhyb_icon00003513_a.1.g00001.1	PREDICTED: mitoferrin-like [Fragaria vesca subsp. vesca]	0.406	Down	3.8538e-06
FANhyb_icon00003659_a.1.g00001.1	PREDICTED: bifunctional epoxide hydrolase 2 [Fragaria vesca subsp. vesca]	1.898	Up	0.00045723
FANhyb_icon00003765_a.1.g00001.1	PREDICTED: beta-amyrin 28-oxidase-like [Fragaria vesca subsp. vesca]	0.533	Down	0.00167651
FANhyb_icon00003825_a.1.g00001.1	DUF538 family protein [Medicago truncatula]	1.554	Up	0.00026254
FANhyb_icon00004306_a.1.g00001.1	PREDICTED: GPI-anchored protein LORELEI [Fragaria vesca subsp. vesca]	0.406	Down	0.00021944
FANhyb_icon00004308_a.1.g00001.1	PREDICTED: non-specific phospholipase C1 [Fragaria vesca subsp. vesca]	1.514	Up	0.0151048
FANhyb_icon00004395_a.1.g00001.1	PREDICTED: heme oxygenase 1, chloroplastic [Fragaria vesca subsp. vesca]	0.513	Down	3.6874e-05
FANhyb_icon00004563_a.1.g00001.1	uncharacterized protein	2.943	Up	0.00091921
FANhyb_icon00004691_a.1.g00001.1	transmembrane protein, putative [Medicago truncatula]	2.858	Up	0.003341
FANhyb_icon00004693_a.1.g00001.1	PREDICTED: mitogen-activated protein kinase kinase kinase YODA [Fragaria vesca subsp. vesca]	1.852	Up	7.7801e-05
FANhyb_icon00004737_a.1.g00001.1	uncharacterized protein	0.568	Down	0.0032552
FANhyb_icon00005046_a.1.g00001.1	PREDICTED: phenylalanine ammonia-lyase 1 [Fragaria vesca subsp. vesca]	0.369	Down	0.000115995
FANhyb_icon00005057_a.1.g00001.1	PREDICTED: macrophage erythroblast attacher [Fragaria vesca subsp. vesca]	0.627	Down	0.0053392
FANhyb_icon00005333_a.1.g00001.1	PREDICTED: keratin, type I cytoskeletal 9-like [Fragaria vesca subsp. vesca]	1.591	Up	0.0146629
FANhyb_icon00005362_a.1.g00001.1	PREDICTED: glycine cleavage system H protein 2, mitochondrial [Fragaria vesca subsp. vesca]	0.639	Down	0.0003413
FANhyb_icon00005524_a.1.g00001.1	PREDICTED: tocopherol O-methyltransferase, chloroplastic [Fragaria vesca subsp. vesca]	0.486	Down	0.000140549
FANhyb_icon00005664_a.1.g00001.1	PREDICTED: naringenin,2-oxoglutarate 3-dioxygenase [Fragaria vesca subsp. vesca]	0.411	Down	1.835e-06
FANhyb_icon00005908_a.1.g00001.1	PREDICTED: 50S ribosomal protein L11, chloroplastic [Fragaria vesca subsp. vesca]	2.228	Up	0.00047761
FANhyb_icon00005914_a.1.g00001.1	PREDICTED: LOW QUALITY PROTEIN: rubisco accumulation factor 1, chloroplastic [Fragaria vesca subsp. vesca]	0.405	Down	0.00085681
FANhyb_icon00005985_a.1.g00001.1	PREDICTED: probable 2-oxoglutarate-dependent dioxygenase At3g49630 [Fragaria vesca subsp. vesca]	0.509	Down	2.3251e-05
FANhyb_icon00006124_a.1.g00001.1	uncharacterized protein	4.937	Up	0.0071428
FANhyb_icon00006234_a.1.g00001.1	PREDICTED: apolipoprotein D [Fragaria vesca subsp. vesca]	1.803	Up	1.62273e-05
FANhyb_icon00006271_a.1.g00001.1	PREDICTED: probable proteasome inhibitor [Fragaria vesca subsp. vesca]	1.903	Up	0.0024431
FANhyb_icon00006309_a.1.g00001.1	PREDICTED: LOW QUALITY PROTEIN: protein QUIRKY [Malus domestica]	0.192	Down	0.00065504
FANhyb_icon00006329_a.1.g00001.1	PREDICTED: lysosomal beta glucosidase-like [Fragaria vesca subsp. vesca]	0.445	Down	0.00050165
FANhyb_icon00006566_a.1.g00001.1	PREDICTED: probable peroxygenase 4 [Fragaria vesca subsp. vesca]	1.566	Up	0.0050582
FANhyb_icon00006582_a.1.g00001.1	PREDICTED: defensin Ec-AMP-D2-like [Fragaria vesca subsp. vesca]	0.617	Down	0.00095717
FANhyb_icon00006736_a.1.g00001.1	PREDICTED: L-galactose dehydrogenase [Fragaria vesca subsp. vesca]	0.66	Down	0.036922
FANhyb_icon00006799_a.1.g00001.1	PREDICTED: class I heat shock protein-like [Fragaria vesca subsp. vesca]	8.069	Up	1.1967e-06
FANhyb_icon00006822_a.1.g00001.1	PREDICTED: probable ADP-ribosylation factor GTPase-activating protein AGD5 isoform X1 [Fragaria vesca subsp. vesca]	0.568	Down	0.0100028
FANhyb_icon00007129_a.1.g00001.1	PREDICTED: chaperonin 60 subunit alpha 2, chloroplastic isoform X3 [Fragaria vesca subsp. vesca]	2.195	Up	1.5578e-05
FANhyb_icon00007318_a.1.g00001.1	PREDICTED: zinc finger protein ZPR1-like [Fragaria vesca subsp. vesca]	2.026	Up	3.3757e-07
FANhyb_icon00007350_a.1.g00001.1	PREDICTED: methyl-CpG-binding domain-containing protein 11-like isoform X2 [Fragaria vesca subsp. vesca]	1.743	Up	0.00108131
FANhyb_icon00007390_a.1.g00001.1	PREDICTED: probable glutamyl endopeptidase, chloroplastic isoform X1 [Fragaria vesca subsp. vesca]	0.4	Down	0.000182887
FANhyb_icon00007477_a.1.g00001.1	PREDICTED: splicing factor U2af large subunit B-like isoform X3 [Fragaria vesca subsp. vesca]	0.608	Down	0.000139931
FANhyb_icon00007516_a.1.g00001.1	PREDICTED: farnesylcysteine lyase [Fragaria vesca subsp. vesca]	0.601	Down	2.1814e-05
FANhyb_icon00007545_a.1.g00001.1	PREDICTED: phosphatidylinositol 4-kinase alpha 1 [Malus domestica]	0.571	Down	0.0105794
FANhyb_icon00007641_a.1.g00001.1	PREDICTED: protein SPIRAL1-like 2 [Fragaria vesca subsp. vesca]	2.019	Up	0.000123679
FANhyb_icon00007694_a.1.g00001.1	hydroxyproline-rich glycoprotein [Populus trichocarpa]	0.502	Down	0.0050586
FANhyb_icon00007726_a.1.g00001.1	PREDICTED: zeaxanthin epoxidase, chloroplastic-like [Fragaria vesca subsp. vesca]	4.639	Up	0.00037613
FANhyb_icon00007826_a.1.g00001.1	PREDICTED: leucoanthocyanidin dioxygenase [Fragaria vesca subsp. vesca]	0.448	Down	2.1001e-06
FANhyb_icon00008082_a.1.g00001.1	PREDICTED: translocon-associated protein subunit alpha [Fragaria vesca subsp. vesca]	1.739	Up	0.00142435
FANhyb_icon00008099_a.1.g00001.1	PREDICTED: annexin-like protein RJ4 isoform X1 [Fragaria vesca subsp. vesca]	0.544	Down	1.99707e-05
FANhyb_icon00008105_a.1.g00001.1	PREDICTED: non-lysosomal glucosylceramidase [Fragaria vesca subsp. vesca]	0.561	Down	0.0002393
FANhyb_icon00008156_a.1.g00001.1	PREDICTED: heat shock 22 kDa protein, mitochondrial isoform X1 [Fragaria vesca subsp. vesca]	9.1	Up	0.0026404
FANhyb_icon00008272_a.1.g00001.1	PREDICTED: protein SLOW GREEN 1, chloroplastic [Fragaria vesca subsp. vesca]	0.661	Down	0.030925
FANhyb_icon00008351_a.1.g00001.1	PREDICTED: cytochrome P450 704C1-like [Prunus mume]	0.582	Down	8.4577e-05
FANhyb_icon00008366_a.1.g00001.1	PREDICTED: 2-hydroxyisoflavanone dehydratase-like [Fragaria vesca subsp. vesca]	0.581	Down	0.00145849
FANhyb_icon00008799_a.1.g00001.1	PREDICTED: ABC transporter F family member 4 [Fragaria vesca subsp. vesca]	0.652	Down	0.0035036
FANhyb_icon00009089_a.1.g00001.1	PREDICTED: non-specific lipid-transfer protein 1-like [Fragaria vesca subsp. vesca]	0.533	Down	0.00136144
FANhyb_icon00009112_a.1.g00001.1	PREDICTED: isoamylase 3, chloroplastic [Fragaria vesca subsp. vesca]	0.566	Down	0.0137801
FANhyb_icon00009133_a.1.g00001.1	PREDICTED: aldo-keto reductase family 4 member C9-like isoform X1 [Fragaria vesca subsp. vesca]	1.701	Up	0.00033845
FANhyb_icon00009225_a.1.g00001.1	PREDICTED: light-harvesting complex-like protein 3 isotype 1, chloroplastic [Vitis vinifera]	0.561	Down	0.0004619
FANhyb_icon00009335_a.1.g00001.1	PREDICTED: CASP-like protein 4B1 [Fragaria vesca subsp. vesca]	2.131	Up	0.00126107
FANhyb_icon00009487_a.1.g00001.1	PREDICTED: protein HEAT-STRESS-ASSOCIATED 32 [Prunus mume]	2.999	Up	1.85682e-05
FANhyb_icon00009510_a.1.g00001.1	PREDICTED: protein arginine N-methyltransferase 1.5 [Fragaria vesca subsp. vesca]	0.658	Down	0.036837
FANhyb_icon00009648_a.1.g00001.1	PREDICTED: acyl-CoA-binding domain-containing protein 4 [Fragaria vesca subsp. vesca]	1.688	Up	0.023558
FANhyb_icon00009904_a.1.g00001.1	plant/F20D21-34 protein [Medicago truncatula]	1.767	Up	0.00021616
FANhyb_icon00010094_a.1.g00001.1	PREDICTED: probable glutamyl endopeptidase, chloroplastic isoform X1 [Fragaria vesca subsp. vesca]	0.253	Down	0.0012373
FANhyb_icon00010279_a.1.g00001.1	PREDICTED: 26S proteasome non-ATPase regulatory subunit 10 [Fragaria vesca subsp. vesca]	0.597	Down	0.000182611
FANhyb_icon00010400_a.1.g00001.1	PREDICTED: cytochrome b5 domain-containing protein RLF [Fragaria vesca subsp. vesca]	0.63	Down	0.00032168
FANhyb_icon00010632_a.1.g00001.1	PREDICTED: probable phospholipid hydroperoxide glutathione peroxidase [Fragaria vesca subsp. vesca]	0.587	Down	0.00033763
FANhyb_icon00010653_a.1.g00001.1	PREDICTED: transcription initiation factor TFIID subunit 5 isoform X2 [Fragaria vesca subsp. vesca]	2.466	Up	0.0050795
FANhyb_icon00010749_a.1.g00001.1	PREDICTED: BEACH domain-containing protein C2 [Pyrus x bretschneideri]	0.599	Down	0.00055692
FANhyb_icon00010782_a.1.g00001.1	PREDICTED: src substrate cortactin-like [Fragaria vesca subsp. vesca]	0.634	Down	0.00177959
FANhyb_icon00010909_a.1.g00001.1	PREDICTED: mitoferrin-like [Fragaria vesca subsp. vesca]	0.303	Down	3.3088e-06
FANhyb_icon00010976_a.1.g00001.1	PREDICTED: D-amino-acid transaminase, chloroplastic-like [Fragaria vesca subsp. vesca]	0.47	Down	1.9082e-05
FANhyb_icon00011024_a.1.g00001.1	uncharacterized protein	3.82	Up	4.3403e-06
FANhyb_icon00011084_a.1.g00001.1	PREDICTED: 26.5 kDa heat shock protein, mitochondrial-like [Fragaria vesca subsp. vesca]	5.952	Up	0.026661
FANhyb_icon00011119_a.1.g00001.1	PREDICTED: signal recognition particle receptor subunit alpha homolog [Fragaria vesca subsp. vesca]	1.999	Up	1.71052e-05
FANhyb_icon00011191_a.1.g00001.1	PREDICTED: decapping 5-like protein [Fragaria vesca subsp. vesca]	1.577	Up	0.00046025
FANhyb_icon00011218_a.1.g00001.1	DPP6 N-terminal domain-like protein [Arabidopsis thaliana]	1.621	Up	0.00110144
FANhyb_icon00011444_a.1.g00001.1	uncharacterized protein	2.159	Up	0.043359
FANhyb_icon00011859_a.1.g00001.1	PREDICTED: probable xyloglucan endotransglucosylase/hydrolase protein 23 [Fragaria vesca subsp. vesca]	0.653	Down	0.00123646
FANhyb_icon00012053_a.1.g00001.1	PREDICTED: probable glutathione S-transferase [Fragaria vesca subsp. vesca]	1.507	Up	0.00126431
FANhyb_icon00012163_a.1.g00001.1	PREDICTED: F-box/LRR-repeat protein 3 [Fragaria vesca subsp. vesca]	3.784	Up	2.4231e-05
FANhyb_icon00012232_a.1.g00001.1	PREDICTED: ferredoxin--nitrite reductase, chloroplastic [Fragaria vesca subsp. vesca]	0.61	Down	0.00032032
FANhyb_icon00012399_a.1.g00001.1	PREDICTED: ubiquitin-like domain-containing CTD phosphatase [Fragaria vesca subsp. vesca]	0.645	Down	0.0117387
FANhyb_icon00012405_a.1.g00001.1	PREDICTED: probable xyloglucan endotransglucosylase/hydrolase protein 6 [Fragaria vesca subsp. vesca]	1.733	Up	0.000123793
FANhyb_icon00012602_a.1.g00001.1	PREDICTED: 4-coumarate--CoA ligase-like 7 [Fragaria vesca subsp. vesca]	0.305	Down	3.8241e-06
FANhyb_icon00012674_a.1.g00001.1	PREDICTED: methionine aminopeptidase 1A isoform X2 [Ziziphus jujuba]	1.555	Up	0.00063851
FANhyb_icon00012675_a.1.g00001.1	PREDICTED: protein BOBBER 1 [Fragaria vesca subsp. vesca]	1.617	Up	0.00022415
FANhyb_icon00012907_a.1.g00001.1	PREDICTED: prolyl-tRNA synthetase associated domain-containing protein 1 [Fragaria vesca subsp. vesca]	0.521	Down	0.024958
FANhyb_icon00012992_a.1.g00001.1	PREDICTED: lysosomal beta glucosidase-like [Fragaria vesca subsp. vesca]	0.39	Down	0.000144539
FANhyb_icon00013030_a.1.g00001.1	uncharacterized protein	1.877	Up	0.00127906
FANhyb_icon00013124_a.1.g00001.1	PREDICTED: 15.7 kDa heat shock protein, peroxisomal [Fragaria vesca subsp. vesca]	11.621	Up	0.0038039
FANhyb_icon00013356_a.1.g00001.1	PREDICTED: probable inactive purple acid phosphatase 29 isoform X3 [Fragaria vesca subsp. vesca]	0.541	Down	0.00113778
FANhyb_icon00013537_a.1.g00001.1	PREDICTED: universal stress protein A-like protein [Fragaria vesca subsp. vesca]	1.553	Up	0.00100056
FANhyb_icon00013544_a.1.g00001.1	PREDICTED: L-ascorbate peroxidase 2, cytosolic-like [Fragaria vesca subsp. vesca]	2.021	Up	0.000177684
FANhyb_icon00013568_a.1.g00001.1	PREDICTED: exocyst complex component EXO84B [Fragaria vesca subsp. vesca]	0.532	Down	3.7392e-05
FANhyb_icon00013656_a.1.g00001.1	PREDICTED: DEAD-box ATP-dependent RNA helicase 20 [Fragaria vesca subsp. vesca]	1.875	Up	5.5492e-05
FANhyb_icon00013717_a.1.g00001.1	PREDICTED: transmembrane emp24 domain-containing protein p24delta9-like [Fragaria vesca subsp. vesca]	1.758	Up	0.00107611
FANhyb_icon00013724_a.1.g00001.1	PREDICTED: mediator of RNA polymerase II transcription subunit 32 [Fragaria vesca subsp. vesca]	1.663	Up	0.0023992
FANhyb_icon00014395_a.1.g00001.1	PREDICTED: SKP1-like protein 14 [Fragaria vesca subsp. vesca]	0.462	Down	1.72412e-05
FANhyb_icon00014518_a.1.g00001.1	plant/T22K18-16 protein, putative [Medicago truncatula]	3.18	Up	4.0709e-05
FANhyb_icon00014628_a.1.g00001.1	PREDICTED: pantothenate kinase 1 [Fragaria vesca subsp. vesca]	0.354	Down	6.0995e-05
FANhyb_icon00014667_a.1.g00001.1	C2H2 type zinc finger protein [Medicago truncatula]	1.663	Up	0.0070811
FANhyb_icon00014715_a.1.g00001.1	calcium-binding EF hand family protein [Populus trichocarpa]	1.736	Up	0.0050977
FANhyb_icon00015135_a.1.g00001.1	PREDICTED: probable methyltransferase PMT27 [Fragaria vesca subsp. vesca]	2.241	Up	2.3357e-05
FANhyb_icon00015813_a.1.g00001.1	PREDICTED: signal recognition particle receptor subunit alpha homolog [Nicotiana sylvestris]	2.004	Up	0.00077749
FANhyb_icon00016030_a.1.g00001.1	PREDICTED: 2-oxoisovalerate dehydrogenase subunit alpha 2, mitochondrial [Fragaria vesca subsp. vesca]	0.66	Down	0.0025195
FANhyb_icon00016564_a.1.g00001.1	PREDICTED: mitochondrial uncoupling protein 5 [Fragaria vesca subsp. vesca]	0.624	Down	0.00053985
FANhyb_icon00016679_a.1.g00001.1	PREDICTED: heterodimeric geranylgeranyl pyrophosphate synthase small subunit, chloroplastic [Fragaria vesca subsp. vesca]	0.593	Down	0.00128407
FANhyb_icon00016895_a.1.g00001.1	PREDICTED: pantothenate kinase 1 [Fragaria vesca subsp. vesca]	0.476	Down	0.0002598
FANhyb_icon00016973_a.1.g00001.1	PREDICTED: cytochrome b-c1 complex subunit 8-like [Fragaria vesca subsp. vesca]	2.347	Up	2.4843e-05
FANhyb_icon00017247_a.1.g00001.1	PREDICTED: aspartate aminotransferase, mitochondrial isoform X2 [Fragaria vesca subsp. vesca]	0.627	Down	0.0057244
FANhyb_icon00017373_a.1.g00001.1	PREDICTED: 21 kDa protein [Fragaria vesca subsp. vesca]	0.329	Down	4.2317e-06
FANhyb_icon00018260_a.1.g00001.1	PREDICTED: class I heat shock protein-like [Fragaria vesca subsp. vesca]	10.074	Up	0.004981
FANhyb_icon00018631_a.1.g00001.1	3-demethylubiquinone-9 3-methyltransferase domain protein [Medicago truncatula]	2.484	Up	0.000195718
FANhyb_icon00018841_a.1.g00001.1	PREDICTED: 40S ribosomal protein S19-1-like [Fragaria vesca subsp. vesca]	1.543	Up	0.00057751
FANhyb_icon00018925_a.1.g00001.1	PREDICTED: linolenate hydroperoxide lyase, chloroplastic [Fragaria vesca subsp. vesca]	0.653	Down	4.3692e-05
FANhyb_icon00019132_a.1.g00001.1	PREDICTED: 60S ribosomal protein L8-3 [Fragaria vesca subsp. vesca]	0.625	Down	1.83572e-05
FANhyb_icon00019200_a.1.g00001.1	PREDICTED: ATP synthase delta chain, chloroplastic [Fragaria vesca subsp. vesca]	0.539	Down	0.00036382
FANhyb_icon00019848_a.1.g00001.1	PREDICTED: pullulanase 1, chloroplastic isoform X1 [Fragaria vesca subsp. vesca]	0.489	Down	4.2871e-06
FANhyb_icon00020179_a.1.g00001.1	PREDICTED: putative mediator of RNA polymerase II transcription subunit 12 [Fragaria vesca subsp. vesca]	1.503	Up	7.6155e-05
FANhyb_icon00020459_a.1.g00001.1	PREDICTED: polyadenylate-binding protein 2-like [Fragaria vesca subsp. vesca]	2.008	Up	0.000100478
FANhyb_icon00020592_a.1.g00001.1	uncharacterized protein	0.315	Down	0.00070438
FANhyb_icon00020921_a.1.g00001.1	PREDICTED: probable glutathione S-transferase [Fragaria vesca subsp. vesca]	3.903	Up	1.80918e-05
FANhyb_icon00021112_a.1.g00001.1	lesion inducing family protein [Populus trichocarpa]	1.618	Up	0.0111648
FANhyb_icon00021310_a.1.g00001.1	PREDICTED: quinone oxidoreductase PIG3-like isoform X1 [Fragaria vesca subsp. vesca]	0.666	Down	0.0040598
FANhyb_icon00021333_a.1.g00001.1	PREDICTED: aspartic proteinase-like protein 2 [Fragaria vesca subsp. vesca]	0.62	Down	0.00141862
FANhyb_icon00021462_a.1.g00001.1	PREDICTED: glycine-rich RNA-binding protein 4, mitochondrial [Fragaria vesca subsp. vesca]	0.399	Down	7.5202e-05
FANhyb_icon00021702_a.1.g00001.1	PREDICTED: cycloartenol-C-24-methyltransferase [Fragaria vesca subsp. vesca]	0.501	Down	0.0063598
FANhyb_icon00022132_a.1.g00001.1	uncharacterized protein	1.727	Up	0.00129541
FANhyb_icon00022214_a.1.g00001.1	PREDICTED: histone-lysine N-methyltransferase, H3 lysine-79 specific [Fragaria vesca subsp. vesca]	1.686	Up	8.3105e-05
FANhyb_icon00022456_a.1.g00001.1	PREDICTED: paramyosin [Fragaria vesca subsp. vesca]	1.938	Up	2.0893e-05
FANhyb_icon00022667_a.1.g00001.1	transmembrane protein, putative [Medicago truncatula]	0.554	Down	0.000116991
FANhyb_icon00022807_a.1.g00001.1	PREDICTED: haloacid dehalogenase-like hydrolase domain-containing protein At2g33255 [Fragaria vesca subsp.vesca]	0.565	Down	0.00027808
FANhyb_icon00022973_a.1.g00001.1	PREDICTED: alpha-L-fucosidase 1 [Fragaria vesca subsp. vesca]	0.665	Down	0.00163975
FANhyb_icon00023238_a.1.g00001.1	PREDICTED: GATA zinc finger domain-containing protein 8-like [Solanum lycopersicum]	1.605	Up	0.0040198
FANhyb_icon00023264_a.1.g00001.1	PREDICTED: pyrophosphate--fructose 6-phosphate 1-phosphotransferase subunit beta-like [Fragaria vesca subsp. vesca]	0.556	Down	4.0073e-05
FANhyb_icon00023385_a.1.g00001.1	PREDICTED: proteasome subunit beta type-7-A [Fragaria vesca subsp. vesca]	3.756	Up	1.99256e-05
FANhyb_icon00023429_a.1.g00001.1	PREDICTED: probable manganese-transporting ATPase PDR2 [Fragaria vesca subsp. vesca]	0.492	Down	0.00039733
FANhyb_icon00023501_a.1.g00001.1	PREDICTED: phytoene synthase 2, chloroplastic-like [Fragaria vesca subsp. vesca]	0.338	Down	0.00030488
FANhyb_icon00023645_a.1.g00001.1	PREDICTED: cysteine proteinase 15A-like [Fragaria vesca subsp. vesca]	0.534	Down	0.0030431
FANhyb_icon00023680_a.1.g00001.1	PREDICTED: late embryogenesis abundant protein 1-like [Fragaria vesca subsp. vesca]	0.609	Down	9.51e-05
FANhyb_icon00024324_a.1.g00001.1	PREDICTED: leucoanthocyanidin dioxygenase-like [Fragaria vesca subsp. vesca]	0.307	Down	1.1866e-06
FANhyb_icon00024529_a.1.g00001.1	PREDICTED: probable carboxylesterase 7 [Fragaria vesca subsp. vesca]	0.356	Down	7.7103e-05
FANhyb_icon00024780_a.1.g00001.1	PREDICTED: 9-cis-epoxycarotenoid dioxygenase NCED6, chloroplastic-like [Erythranthe guttata]	7.87	Up	1.77496e-05
FANhyb_icon00025121_a.1.g00001.1	PREDICTED: pyridoxal 5'-phosphate synthase-like subunit PDX1.2 [Fragaria vesca subsp. vesca]	7.433	Up	2.2029e-05
FANhyb_icon00025414_a.1.g00001.1	PREDICTED: phosphoenolpyruvate carboxykinase [ATP]-like [Fragaria vesca subsp. vesca]	4.057	Up	4.2415e-05
FANhyb_icon00025903_a.1.g00001.1	PREDICTED: leucoanthocyanidin dioxygenase [Fragaria vesca subsp. vesca]	0.417	Down	0.00034458
FANhyb_icon00025935_a.1.g00001.1	PREDICTED: lipoxygenase homology domain-containing protein 1-like [Erythranthe guttata]	0.56	Down	3.9968e-05
FANhyb_icon00026238_a.1.g00001.1	PREDICTED: protein MOR1 isoform X1 [Fragaria vesca subsp. vesca]	0.65	Down	0.0085966
FANhyb_icon00027113_a.1.g00001.1	PREDICTED: TPR repeat-containing thioredoxin TDX [Fragaria vesca subsp. vesca]	1.755	Up	0.00178106
FANhyb_icon00027613_a.1.g00001.1	PREDICTED: 26.5 kDa heat shock protein, mitochondrial-like [Fragaria vesca subsp. vesca]	13.996	Up	3.5991e-07
FANhyb_icon00028060_a.1.g00001.1	PREDICTED: endoglucanase 8 [Fragaria vesca subsp. vesca]	0.451	Down	2.6106e-07
FANhyb_icon00028075_a.1.g00001.1	PREDICTED: dynamin-2A-like [Fragaria vesca subsp. vesca]	0.515	Down	0.00020086
FANhyb_icon00028832_a.1.g00001.1	PREDICTED: cycloartenol-C-24-methyltransferase [Fragaria vesca subsp. vesca]	0.583	Down	0.00082364
FANhyb_icon00028838_a.1.g00001.1	PREDICTED: putative mediator of RNA polymerase II transcription subunit 26 [Fragaria vesca subsp. vesca]	3.588	Up	2.1862e-05
FANhyb_icon00030999_a.1.g00001.1	PREDICTED: putative methyltransferase DDB_G0268948 [Fragaria vesca subsp. vesca]	0.635	Down	0.048537
FANhyb_icon00031729_a.1.g00001.1	PREDICTED: pectin acetylesterase 8-like [Fragaria vesca subsp. vesca]	0.531	Down	0.00066303
FANhyb_icon00032119_a.1.g00001.1	PREDICTED: dnaJ protein homolog 1-like [Fragaria vesca subsp. vesca]	7.279	Up	3.4567e-07
FANhyb_icon00032363_a.1.g00001.1	PREDICTED: scarecrow-like protein 8 [Fragaria vesca subsp. vesca]	0.319	Down	5.4571e-07
FANhyb_icon00032427_a.1.g00001.1	PREDICTED: peptidyl-prolyl cis-trans isomerase FKBP62 [Fragaria vesca subsp. vesca]	1.883	Up	9.0581e-07
FANhyb_icon00032610_a.1.g00001.1	PREDICTED: aspartate, glycine, lysine and serine-rich protein-like [Fragaria vesca subsp. vesca]	0.366	Down	6.3518e-05
FANhyb_icon00032656_a.1.g00001.1	PREDICTED: beta-amyrin 28-oxidase-like [Fragaria vesca subsp. vesca]	0.518	Down	4.487e-05
FANhyb_icon00033353_a.1.g00001.1	uncharacterized protein	1.709	Up	8.2077e-05
FANhyb_icon00033807_a.1.g00001.1	PREDICTED: pantothenate kinase 1 [Fragaria vesca subsp. vesca]	0.396	Down	8.1277e-05
FANhyb_icon00033907_a.1.g00001.1	PREDICTED: dol-P-Man:Man(6)GlcNAc(2)-PP-Dol alpha-1,2-mannosyltransferase [Fragaria vesca subsp. vesca]	1.74	Up	0.007701
FANhyb_icon00034048_a.1.g00001.1	TPR domain protein [Medicago truncatula]	0.553	Down	0.00046315
FANhyb_icon00034573_a.1.g00001.1	PREDICTED: pathogen-related protein-like [Fragaria vesca subsp. vesca]	0.369	Down	0.00034197
FANhyb_icon00034986_a.1.g00001.1	O-fucosyltransferase family protein [Arabidopsis thaliana]	0.494	Down	0.00021871
FANhyb_icon00035436_a.1.g00001.1	PREDICTED: calcium-dependent protein kinase SK5-like [Fragaria vesca subsp. vesca]	0.611	Down	0.0089576
FANhyb_icon00035698_a.1.g00001.1	plant/T31B5-30 protein [Medicago truncatula]	0.337	Down	6.5557e-07
FANhyb_icon00035926_a.1.g00001.1	GYF domain-containing protein [Arabidopsis thaliana]	1.85	Up	0.00148279
FANhyb_icon00036209_a.1.g00001.1	PREDICTED: RNA-binding protein 24 isoform X4 [Cucumis melo]	1.562	Up	0.0026961
FANhyb_icon00037551_a.1.g00001.1	PREDICTED: dual specificity phosphatase Cdc25 [Fragaria vesca subsp. vesca]	0.64	Down	0.0015577
FANhyb_icon00037946_a.1.g00001.1	PREDICTED: purple acid phosphatase 18 [Fragaria vesca subsp. vesca]	1.522	Up	0.00036488
FANhyb_icon00038743_a.1.g00001.1	PREDICTED: kinesin-like protein KCA2 [Fragaria vesca subsp. vesca]	0.582	Down	0.005699
FANhyb_icon00038947_a.1.g00001.1	uncharacterized protein	0.488	Down	4.4073e-05
FANhyb_icon00039034_a.1.g00001.1	PREDICTED: probable serine/threonine-protein kinase At1g54610 [Prunus mume]	8.737	Up	0.00148456
FANhyb_icon00039285_a.1.g00001.1	PREDICTED: signal recognition particle receptor subunit alpha homolog [Fragaria vesca subsp. vesca]	2.489	Up	2.618e-06
FANhyb_icon00039671_a.1.g00001.1	PREDICTED: D-galacturonate reductase [Fragaria vesca subsp. vesca]	0.517	Down	3.8701e-05
FANhyb_icon00039965_a.1.g00001.1	PREDICTED: polyadenylate-binding protein 2-like [Fragaria vesca subsp. vesca]	1.574	Up	0.0064195
FANhyb_icon00040644_a.1.g00001.1	PREDICTED: 10 kDa chaperonin [Fragaria vesca subsp. vesca]	2.722	Up	5.5796e-05
FANhyb_icon00042818_a.1.g00001.1	PREDICTED: cinnamoyl-CoA reductase 1-like [Fragaria vesca subsp. vesca]	0.37	Down	3.719e-05
FANhyb_icon00042861_a.1.g00001.1	PREDICTED: 23.6 kDa heat shock protein, mitochondrial [Fragaria vesca subsp. vesca]	1.646	Up	0.0041629
FANhyb_icon00043230_a.1.g00001.1	PREDICTED: UV radiation resistance-associated gene protein isoform X1 [Fragaria vesca subsp. vesca]	5.344	Up	1.9303e-07
FANhyb_icon00044552_a.1.g00001.1	PREDICTED: probable proteasome inhibitor [Fragaria vesca subsp. vesca]	1.569	Up	0.016279
FANhyb_icon00044643_a.1.g00001.1	PREDICTED: probable serine/threonine-protein kinase At1g54610 [Prunus mume]	3.486	Up	1.4727e-06
FANhyb_icon00044970_a.1.g00001.1	PREDICTED: ABC transporter F family member 4 [Fragaria vesca subsp. vesca]	0.406	Down	2.4294e-05
FANhyb_icon00046410_a.1.g00001.1	PREDICTED: leucoanthocyanidin dioxygenase-like [Fragaria vesca subsp. vesca]	0.377	Down	0.0036195
FANhyb_icon00046561_a.1.g00001.1	uncharacterized protein	1.52	Up	0.0094601
FANhyb_icon00048534_a.1.g00001.1	PREDICTED: NADH-cytochrome b5 reductase-like protein [Fragaria vesca subsp. vesca]	0.377	Down	1.87764e-05
FANhyb_icon00048552_a.1.g00001.1	PREDICTED: caltractin [Fragaria vesca subsp. vesca]	2.79	Up	5.6118e-05
FANhyb_icon00049094_a.1.g00001.1	PREDICTED: protein RER1A [Fragaria vesca subsp. vesca]	1.694	Up	1.52603e-05
FANhyb_icon00050048_a.1.g00001.1	PREDICTED: vinorine synthase-like [Fragaria vesca subsp. vesca]	0.198	Down	2.0677e-05
FANhyb_icon00050080_a.1.g00001.1	PREDICTED: probable C-terminal domain small phosphatase [Fragaria vesca subsp. vesca]	0.528	Down	0.000184728
FANhyb_icon00051511_a.1.g00001.1	PREDICTED: glucuronoxylan 4-O-methyltransferase 1-like [Fragaria vesca subsp. vesca]	0.339	Down	0.00013995
FANhyb_icon00053019_a.1.g00001.1	uncharacterized protein	1.872	Up	0.00031513
FANhyb_icon00055235_a.1.g00001.1	Mal D 1-associated protein [Medicago truncatula]	2.666	Up	4.1512e-05
FANhyb_icon00056001_a.1.g00001.1	PREDICTED: probable phospholipid hydroperoxide glutathione peroxidase [Fragaria vesca subsp. vesca]	0.652	Down	0.00041837
FANhyb_icon00058263_a.1.g00001.1	PREDICTED: pyruvate decarboxylase 2 [Fragaria vesca subsp. vesca]	0.654	Down	6.2633e-05
FANhyb_icon00058428_a.1.g00001.1	BAG family molecular chaperone regulator 4 [Fragaria vesca]	1.572	Up	0.0065618
FANhyb_icon00058936_a.1.g00001.1	PREDICTED: outer envelope protein 61 isoform X2 [Fragaria vesca subsp. vesca]	1.625	Up	0.007361
FANhyb_icon00059035_a.1.g00001.1	PREDICTED: 2-alkenal reductase (NADP(+)-dependent)-like [Fragaria vesca subsp. vesca]	1.538	Up	0.00181977
FANhyb_icon00059189_a.1.g00001.1	PREDICTED: signal recognition particle 54 kDa protein 2 [Juglans regia]	0.642	Down	0.00025535
FANhyb_icon00060251_a.1.g00001.1	PREDICTED: fasciclin-like arabinogalactan protein 10 [Fragaria vesca subsp. vesca]	0.415	Down	0.0097043
FANhyb_icon00062962_a.1.g00001.1	late embryogenesis abundant protein, group 6 [Medicago truncatula]	1.669	Up	0.003022
FANhyb_icon13773961_s.1.g00001.1	PREDICTED: 23.6 kDa heat shock protein, mitochondrial [Fragaria vesca subsp. vesca]	4.32	Up	1.9132e-06
FANhyb_icon15018869_s.1.g00001.1	PREDICTED: 18.1 kDa class I heat shock protein-like [Populus euphratica]	20.134	Up	6.9102e-07
FANhyb_icon16011461_o.1.g00001.1	PREDICTED: 4-coumarate--CoA ligase-like 7 [Fragaria vesca subsp. vesca]	0.344	Down	0.003785
FANhyb_icon16113583_o.1.g00001.1	nuclear protein [Arabidopsis thaliana]	1.516	Up	4.3936e-05
FANhyb_icon16132249_o.1.g00001.1	PREDICTED: macrophage erythroblast attacher [Fragaria vesca subsp. vesca]	0.573	Down	9.5901e-05
FANhyb_icon16564649_o.1.g00001.1	PREDICTED: 18 kDa seed maturation protein [Fragaria vesca subsp. vesca]	0.445	Down	0.00031585
FANhyb_icon16817213_o.1.g00001.1	inactive purple acid phosphatase-like protein [Arabidopsis thaliana]	0.664	Down	0.0053606
FANhyb_icon17013216_s.1.g00001.1	uncharacterized protein	0.528	Down	0.000142883
FANhyb_icon17281258_s.1.g00001.1	PREDICTED: 18 kDa seed maturation protein [Fragaria vesca subsp. vesca]	0.648	Down	0.0117395
FANhyb_icon18071197_o.1.g00001.1	TCP-1/cpn60 chaperonin family protein, partial [Medicago truncatula]	3.09	Up	1.78775e-05
FANhyb_icon18155455_o.1.g00001.1	DNA replication licensing factor MCM3-like protein [Morus notabilis]	1.781	Up	0.00024208
FANhyb_icon18384015_s.1.g00001.1	PREDICTED: putative UDP-rhamnose:rhamnosyltransferase 1 [Fragaria vesca subsp. vesca]	0.577	Down	0.000196771
FANhyb_icon18385291_s.1.g00001.1	PREDICTED: 4-coumarate--CoA ligase-like 7 [Fragaria vesca subsp. vesca]	0.303	Down	3.5449e-06
FANhyb_icon18450875_o.1.g00001.1	uncharacterized protein	0.572	Down	0.00046363
FANhyb_icon18479931_s.1.g00001.1	uncharacterized protein	0.434	Down	0.0003376
FANhyb_icon18574643_s.1.g00001.1	PREDICTED: hsp70-Hsp90 organizing protein 3 [Fragaria vesca subsp. vesca]	2.583	Up	1.5627e-06
FANhyb_icon18678741_o.1.g00001.1	PREDICTED: UPF0505 protein C16orf62 homolog isoform X2 [Fragaria vesca subsp. vesca]	0.453	Down	0.0042401
FANhyb_icon18782645_o.1.g00001.1	PREDICTED: em-like protein GEA1 [Fragaria vesca subsp. vesca]	0.117	Down	4.1507e-05
FANhyb_icon18948373_o.1.g00001.1	PREDICTED: chaperone protein ClpB1 [Fragaria vesca subsp. vesca]	3.127	Up	1.151e-06
FANhyb_icon19210813_s.1.g00001.1	uncharacterized protein	0.472	Down	2.2842e-05
FANhyb_icon19351335_s.1.g00001.1	PREDICTED: zeaxanthin epoxidase, chloroplastic-like [Fragaria vesca subsp. vesca]	2.379	Up	0.0027967
FANhyb_icon19386673_s.1.g00001.1	PREDICTED: plant intracellular Ras-group-related LRR protein 9-like [Fragaria vesca subsp. vesca]	2.058	Up	0.022778
FANhyb_icon19426355_s.1.g00001.1	PREDICTED: putative mediator of RNA polymerase II transcription subunit 26 [Fragaria vesca subsp. vesca]	2.61	Up	3.8135e-06
FANhyb_icon19472327_s.1.g00001.1	PREDICTED: bifunctional epoxide hydrolase 2 [Fragaria vesca subsp. vesca]	3.218	Up	0.000176485
FANhyb_icon19500413_s.1.g00001.1	PREDICTED: aspartic proteinase nepenthesin-2 [Fragaria vesca subsp. vesca]	0.471	Down	7.5055e-05
FANhyb_icon19600037_s.1.g00001.1	PREDICTED: pectinesterase 3 [Fragaria vesca subsp. vesca]	0.65	Down	0.036303
FANhyb_icon19610043_s.1.g00001.1	PREDICTED: 2-hydroxyisoflavanone dehydratase-like [Fragaria vesca subsp. vesca]	0.283	Down	4.4208e-05
FANhyb_icon19669573_s.1.g00001.1	PREDICTED: 4-coumarate--CoA ligase-like 7 [Fragaria vesca subsp. vesca]	0.218	Down	1.7247e-07
FANhyb_icon19773383_s.1.g00001.1	PREDICTED: proline-rich receptor-like protein kinase PERK10 [Fragaria vesca subsp. vesca]	2.054	Up	0.00117733
FANhyb_icon19879099_s.1.g00001.1	PREDICTED: soyasaponin III rhamnosyltransferase-like [Prunus mume]	0.442	Down	0.0031581
FANhyb_icon19919397_s.1.g00001.1	PREDICTED: vinorine synthase-like [Malus domestica]	0.609	Down	0.0108044
FANhyb_icon19931545_s.1.g00001.1	PREDICTED: vinorine synthase-like [Fragaria vesca subsp. vesca]	0.288	Down	2.7867e-06
FANhyb_icon19988093_s.1.g00001.1	TCP-1/cpn60 chaperonin family protein, partial [Medicago truncatula]	3.391	Up	1.17e-06
FANhyb_icon20016871_s.1.g00001.1	PREDICTED: zinc finger CCCH domain-containing protein 14 [Fragaria vesca subsp. vesca]	2.639	Up	6.0089e-07
FANhyb_icon20041895_s.1.g00001.1	PREDICTED: probable ADP-ribosylation factor GTPase-activating protein AGD11 [Fragaria vesca subsp. vesca]	1.523	Up	1.7475e-05
FANhyb_icon20093109_s.1.g00001.1	PREDICTED: protein ECERIFERUM 1-like [Fragaria vesca subsp. vesca]	0.413	Down	5.7834e-05
FANhyb_icon20674492_s.1.g00001.1	PREDICTED: phosphoglucan, water dikinase, chloroplastic [Fragaria vesca subsp. vesca]	0.563	Down	0.00092135
FANhyb_iscf00071490_o.1.g00001.1	PREDICTED: citrate synthase, glyoxysomal [Fragaria vesca subsp. vesca]	1.523	Up	0.0002049
FANhyb_iscf00172343_s.1.g00001.1	PREDICTED: epidermis-specific secreted glycoprotein EP1-like [Fragaria vesca subsp. vesca]	0.643	Down	0.00084252
FANhyb_rscf00000002.1.g00029.1	C5orf35 [Arabidopsis thaliana]	0.645	Down	7.5255e-05
FANhyb_rscf00000002.1.g00030.1	PREDICTED: cytochrome P450 86B1 [Fragaria vesca subsp. vesca]	1.797	Up	2.4105e-05
FANhyb_rscf00000003.1.g00002.1	PREDICTED: elicitor-responsive protein 1 [Fragaria vesca subsp. vesca]	0.419	Down	3.8225e-05
FANhyb_rscf00000003.1.g00020.1	PREDICTED: pumilio homolog 2-like [Malus domestica]	0.617	Down	0.0092357
FANhyb_rscf00000004.1.g00028.1	PREDICTED: ATP-citrate synthase alpha chain protein 1 [Fragaria vesca subsp. vesca]	0.439	Down	3.724e-05
FANhyb_rscf00000004.1.g00036.1	PREDICTED: anthranilate synthase beta subunit 1, chloroplastic-like [Fragaria vesca subsp. vesca]	0.22	Down	0.0021036
FANhyb_rscf00000004.1.g00047.1	PREDICTED: THO complex subunit 2 isoform X3 [Fragaria vesca subsp. vesca]	0.519	Down	0.00022042
FANhyb_rscf00000006.1.g00003.1	PREDICTED: multiprotein-bridging factor 1c [Fragaria vesca subsp. vesca]	4.145	Up	3.7255e-06
FANhyb_rscf00000007.1.g00004.1	PREDICTED: protein EDS1B-like [Fragaria vesca subsp. vesca]	0.547	Down	1.8468e-06
FANhyb_rscf00000007.1.g00005.1	CCR4-NOT transcription complex subunit 4 [Morus notabilis]	2.067	Up	0.0031219
FANhyb_rscf00000008.1.g00024.1	PREDICTED: UBP1-associated proteins 1C [Fragaria vesca subsp. vesca]	1.524	Up	0.022085
FANhyb_rscf00000009.1.g00001.1	calcium-dependent lipid-binding family protein [Arabidopsis thaliana]	0.274	Down	0.000156978
FANhyb_rscf00000009.1.g00007.1	PREDICTED: craniofacial development protein 1 [Fragaria vesca subsp. vesca]	2.236	Up	0.00127599
FANhyb_rscf00000009.1.g00010.1	PREDICTED: nuclear export mediator factor Nemf [Fragaria vesca subsp. vesca]	0.643	Down	3.9406e-05
FANhyb_rscf00000011.1.g00011.1	PREDICTED: zinc finger BED domain-containing protein DAYSLEEPER-like isoform X1 [Fragaria vesca subsp.vesca]	0.573	Down	0.000156227
FANhyb_rscf00000011.1.g00028.1	PREDICTED: WD repeat-containing protein 11 [Fragaria vesca subsp. vesca]	0.626	Down	0.0087828
FANhyb_rscf00000012.1.g00006.1	Tetratricopeptide repeat protein 1 [Morus notabilis]	0.655	Down	0.00037957
FANhyb_rscf00000013.1.g00020.1	PREDICTED: diacylglycerol kinase 1 [Fragaria vesca subsp. vesca]	1.571	Up	0.00020072
FANhyb_rscf00000013.1.g00021.1	PREDICTED: 40S ribosomal protein S19-3 [Fragaria vesca subsp. vesca]	1.934	Up	0.00027857
FANhyb_rscf00000013.1.g00025.1	PREDICTED: chaperone protein ClpB1 [Fragaria vesca subsp. vesca]	2.731	Up	0.0030248
FANhyb_rscf00000013.1.g00027.1	PREDICTED: PLASMODESMATA CALLOSE-BINDING PROTEIN 3 [Fragaria vesca subsp. vesca]	0.521	Down	0.000162897
FANhyb_rscf00000014.1.g00024.1	PREDICTED: CBL-interacting serine/threonine-protein kinase 6 [Fragaria vesca subsp. vesca]	4.651	Up	1.93356e-05
FANhyb_rscf00000016.1.g00004.1	PREDICTED: cyclin-dependent kinase G-2-like [Fragaria vesca subsp. vesca]	2.346	Up	0.000199476
FANhyb_rscf00000016.1.g00012.1	PREDICTED: nucleolar protein 56-like [Fragaria vesca subsp. vesca]	0.54	Down	0.00133953
FANhyb_rscf00000017.1.g00001.1	PREDICTED: heterogeneous nuclear ribonucleoprotein 1 [Fragaria vesca subsp. vesca]	1.594	Up	5.616e-05
FANhyb_rscf00000017.1.g00005.1	PREDICTED: GBF-interacting protein 1-like [Prunus mume]	1.51	Up	0.00120035
FANhyb_rscf00000018.1.g00008.1	PREDICTED: derlin-1 [Fragaria vesca subsp. vesca]	2.136	Up	0.00027701
FANhyb_rscf00000018.1.g00015.1	PREDICTED: charged multivesicular body protein 1-like [Fragaria vesca subsp. vesca]	0.53	Down	0.00132412
FANhyb_rscf00000018.1.g00020.1	transmembrane protein, putative [Medicago truncatula]	0.66	Down	1.60507e-05
FANhyb_rscf00000018.1.g00023.1	PREDICTED: geranylgeranyl diphosphate reductase, chloroplastic-like [Fragaria vesca subsp. vesca]	0.524	Down	0.00060193
FANhyb_rscf00000019.1.g00024.1	PREDICTED: protein SPIRAL1-like 1 [Fragaria vesca subsp. vesca]	2.616	Up	3.3482e-06
FANhyb_rscf00000020.1.g00001.1	PREDICTED: chaperone protein dnaJ 50-like, partial [Malus domestica]	0.546	Down	0.00075901
FANhyb_rscf00000021.1.g00003.1	PREDICTED: lysophospholipid acyltransferase LPEAT1 isoform X2 [Fragaria vesca subsp. vesca]	2.814	Up	0.00135807
FANhyb_rscf00000022.1.g00008.1	PREDICTED: polynucleotide 3'-phosphatase ZDP isoform X1 [Fragaria vesca subsp. vesca]	0.556	Down	0.0033961
FANhyb_rscf00000022.1.g00018.1	PREDICTED: IRK-interacting protein [Prunus mume]	2.066	Up	0.00180062
FANhyb_rscf00000023.1.g00024.1	PREDICTED: nuclear transcription factor Y subunit C-2 [Fragaria vesca subsp. vesca]	1.72	Up	0.00161662
FANhyb_rscf00000024.1.g00011.1	PREDICTED: stomatin-like protein 2, mitochondrial [Fragaria vesca subsp. vesca]	1.64	Up	0.0155815
FANhyb_rscf00000024.1.g00031.1	PREDICTED: small heat shock protein, chloroplastic-like [Fragaria vesca subsp. vesca]	9.349	Up	3.9032e-07
FANhyb_rscf00000026.1.g00003.1	cyclin family protein [Populus trichocarpa]	0.652	Down	9.5175e-05
FANhyb_rscf00000026.1.g00007.1	PREDICTED: mediator of RNA polymerase II transcription subunit 14 isoform X1 [Fragaria vesca subsp. vesca]	1.529	Up	0.0026787
FANhyb_rscf00000026.1.g00020.1	PREDICTED: probable aldo-keto reductase 1 [Fragaria vesca subsp. vesca]	0.479	Down	2.0784e-05
FANhyb_rscf00000026.1.g00021.1	PREDICTED: peptide-N(4)-(N-acetyl-beta-glucosaminyl)asparagine amidase [Fragaria vesca subsp. vesca]	0.369	Down	2.4876e-05
FANhyb_rscf00000027.1.g00001.1	PREDICTED: thioredoxin-like protein CDSP32, chloroplastic [Fragaria vesca subsp. vesca]	2.337	Up	0.009257
FANhyb_rscf00000027.1.g00011.1	PREDICTED: probable nucleoredoxin 2 [Fragaria vesca subsp. vesca]	0.42	Down	1.94165e-05
FANhyb_rscf00000027.1.g00015.1	PREDICTED: probable cinnamyl alcohol dehydrogenase 6 [Fragaria vesca subsp. vesca]	0.297	Down	3.5782e-05
FANhyb_rscf00000027.1.g00018.1	PREDICTED: SKP1-like protein 1B [Fragaria vesca subsp. vesca]	1.727	Up	2.0102e-06
FANhyb_rscf00000027.1.g00023.1	PREDICTED: prostaglandin E synthase 2-like [Fragaria vesca subsp. vesca]	1.52	Up	0.003143
FANhyb_rscf00000027.1.g00027.1	rac-like GTP-binding protein RAC1-like [Cicer arietinum]	0.558	Down	0.00027903
FANhyb_rscf00000027.1.g00041.1	PREDICTED: endoplasmin homolog [Fragaria vesca subsp. vesca]	1.614	Up	1.57519e-05
FANhyb_rscf00000028.1.g00015.1	PREDICTED: syntaxin-22-like [Fragaria vesca subsp. vesca]	0.66	Down	0.00030382
FANhyb_rscf00000028.1.g00019.1	PREDICTED: WD repeat-containing protein LWD1 [Fragaria vesca subsp. vesca]	0.612	Down	0.0028846
FANhyb_rscf00000029.1.g00015.1	PREDICTED: ribokinase [Fragaria vesca subsp. vesca]	0.537	Down	0.00015912
FANhyb_rscf00000030.1.g00003.1	PREDICTED: beta-glucosidase 24-like [Fragaria vesca subsp. vesca]	0.35	Down	0.00063774
FANhyb_rscf00000030.1.g00011.1	PREDICTED: probable adenylate kinase 7, mitochondrial [Fragaria vesca subsp. vesca]	4.382	Up	0.0084357
FANhyb_rscf00000031.1.g00025.1	PREDICTED: probable CCR4-associated factor 1 homolog 7 [Fragaria vesca subsp. vesca]	2.286	Up	0.00072414
FANhyb_rscf00000031.1.g00028.1	PREDICTED: chaperone protein ClpB3, mitochondrial [Fragaria vesca subsp. vesca]	2.556	Up	2.0958e-07
FANhyb_rscf00000031.1.g00031.1	PREDICTED: transcription initiation factor TFIID subunit 5 isoform X1 [Fragaria vesca subsp. vesca]	1.953	Up	1.53192e-05
FANhyb_rscf00000032.1.g00011.1	PREDICTED: phosphoglucomutase, chloroplastic [Fragaria vesca subsp. vesca]	0.491	Down	0.00071669
FANhyb_rscf00000032.1.g00013.1	ACI13 protein [Solanum lycopersicum]	1.854	Up	3.289e-06
FANhyb_rscf00000032.1.g00020.1	peptidoglycan-binding LysM domain-containing family protein, partial [Populus trichocarpa]	0.557	Down	0.0035957
FANhyb_rscf00000033.1.g00001.1	NO EXINE FORMATION 1 family protein [Populus trichocarpa]	1.566	Up	0.000179293
FANhyb_rscf00000033.1.g00004.1	PREDICTED: obtusifoliol 14-alpha demethylase [Fragaria vesca subsp. vesca]	0.604	Down	0.00021517
FANhyb_rscf00000033.1.g00025.1	PREDICTED: coiled-coil domain-containing protein SCD2 [Fragaria vesca subsp. vesca]	0.454	Down	0.000102124
FANhyb_rscf00000034.1.g00005.1	PREDICTED: probable inactive purple acid phosphatase 2 [Fragaria vesca subsp. vesca]	0.427	Down	0.00018474
FANhyb_rscf00000034.1.g00008.1	PREDICTED: alpha-1,4 glucan phosphorylase L-2 isozyme, chloroplastic/amyloplastic-like [Fragaria vesca subsp. vesca]	0.608	Down	6.4879e-05
FANhyb_rscf00000034.1.g00011.1	PREDICTED: UDP-glucose 6-dehydrogenase 2 [Fragaria vesca subsp. vesca]	1.725	Up	1.7051e-06
FANhyb_rscf00000036.1.g00018.1	PREDICTED: pyrophosphate-energized vacuolar membrane proton pump 1-like [Fragaria vesca subsp. vesca]	1.517	Up	0.0061016
FANhyb_rscf00000036.1.g00021.1	PREDICTED: universal stress protein A-like protein isoform X2 [Fragaria vesca subsp. vesca]	1.505	Up	0.00076019
FANhyb_rscf00000036.1.g00025.1	PREDICTED: probable protein disulfide-isomerase A6 [Fragaria vesca subsp. vesca]	1.502	Up	7.7164e-07
FANhyb_rscf00000037.1.g00022.1	PREDICTED: zinc finger CCCH domain-containing protein 34-like isoform X1 [Fragaria vesca subsp. vesca]	0.403	Down	1.6051e-06
FANhyb_rscf00000037.1.g00023.1	plant/F18B13-26 protein [Medicago truncatula]	5.154	Up	3.9854e-05
FANhyb_rscf00000038.1.g00011.1	PREDICTED: beta-galactosidase 16 [Fragaria vesca subsp. vesca]	0.248	Down	0.000116695
FANhyb_rscf00000039.1.g00002.1	PREDICTED: chitinase 4-like [Fragaria vesca subsp. vesca]	2.466	Up	4.0924e-05
FANhyb_rscf00000039.1.g00015.1	PREDICTED: ATPase family AAA domain-containing protein At1g05910 [Fragaria vesca subsp. vesca]	0.544	Down	0.0028783
FANhyb_rscf00000040.1.g00032.1	PREDICTED: dnaJ homolog subfamily C GRV2 [Fragaria vesca subsp. vesca]	0.601	Down	0.000138612
FANhyb_rscf00000041.1.g00031.1	PREDICTED: protein POLLEN DEFECTIVE IN GUIDANCE 1 [Fragaria vesca subsp. vesca]	0.654	Down	0.0070839
FANhyb_rscf00000042.1.g00004.1	PREDICTED: aspartic proteinase-like [Fragaria vesca subsp. vesca]	1.957	Up	1.54484e-05
FANhyb_rscf00000042.1.g00022.1	glycogen synthase kinase-3 homolog MsK-1-like [Fragaria vesca]	1.936	Up	0.00132243
FANhyb_rscf00000045.1.g00003.1	PREDICTED: ATP synthase gamma chain, chloroplastic [Fragaria vesca subsp. vesca]	0.515	Down	0.00105675
FANhyb_rscf00000045.1.g00015.1	PREDICTED: 5'-adenylylsulfate reductase 1, chloroplastic-like [Fragaria vesca subsp. vesca]	0.443	Down	0.0127815
FANhyb_rscf00000045.1.g00026.1	uncharacterized protein	2.34	Up	8.2386e-07
FANhyb_rscf00000046.1.g00009.1	PREDICTED: cytokinin riboside 5'-monophosphate phosphoribohydrolase LOG1-like [Fragaria vesca subsp.vesca]	0.27	Down	5.603e-07
FANhyb_rscf00000047.1.g00010.1	PREDICTED: polyribonucleotide nucleotidyltransferase 2, mitochondrial [Fragaria vesca subsp. vesca]	0.663	Down	0.00090121
FANhyb_rscf00000049.1.g00028.1	PREDICTED: ATP-dependent zinc metalloprotease FTSH, chloroplastic [Fragaria vesca subsp. vesca]	0.528	Down	1.67341e-05
FANhyb_rscf00000051.1.g00017.1	PREDICTED: probable histone-arginine methyltransferase 1.4 isoform X1 [Fragaria vesca subsp. vesca]	1.567	Up	2.4233e-06
FANhyb_rscf00000054.1.g00004.1	PREDICTED: lipoxygenase 6, chloroplastic [Fragaria vesca subsp. vesca]	0.434	Down	5.8382e-07
FANhyb_rscf00000054.1.g00011.1	PREDICTED: 3-oxoacyl-[acyl-carrier-protein] reductase 4-like [Fragaria vesca subsp. vesca]	0.611	Down	0.0097791
FANhyb_rscf00000056.1.g00014.1	PREDICTED: 18.1 kDa class I heat shock protein-like [Fragaria vesca subsp. vesca]	5.225	Up	1.8868e-05
FANhyb_rscf00000057.1.g00001.1	PREDICTED: peptide methionine sulfoxide reductase [Fragaria vesca subsp. vesca]	0.284	Down	6.3648e-05
FANhyb_rscf00000060.1.g00002.1	PREDICTED: formin-like protein 2 [Fragaria vesca subsp. vesca]	1.715	Up	0.000141075
FANhyb_rscf00000060.1.g00011.1	PREDICTED: serine carboxypeptidase II-2 [Fragaria vesca subsp. vesca]	0.325	Down	1.82138e-05
FANhyb_rscf00000060.1.g00021.1	heat shock cognate protein 70-1 (best arabidopsis hit)	6.953	Up	2.3044e-06
FANhyb_rscf00000061.1.g00006.1	PREDICTED: anthocyanidin 3-O-glucosyltransferase 2 [Fragaria vesca subsp. vesca]	0.541	Down	0.0021416
FANhyb_rscf00000061.1.g00009.1	PREDICTED: ERAD-associated E3 ubiquitin-protein ligase HRD1B-like [Fragaria vesca subsp. vesca]	0.525	Down	0.00012069
FANhyb_rscf00000063.1.g00006.1	PREDICTED: signal recognition particle 54 kDa protein 2 [Fragaria vesca subsp. vesca]	0.513	Down	1.84206e-05
FANhyb_rscf00000063.1.g00014.1	PREDICTED: subtilisin-like protease [Fragaria vesca subsp. vesca]	0.364	Down	1.99436e-05
FANhyb_rscf00000064.1.g00017.1	PREDICTED: aspartic proteinase-like protein 1 [Fragaria vesca subsp. vesca]	0.516	Down	0.00133899
FANhyb_rscf00000064.1.g00027.1	PREDICTED: SKP1-like protein 1A [Fragaria vesca subsp. vesca]	1.779	Up	4.0379e-05
FANhyb_rscf00000064.1.g00028.1	PREDICTED: protein MID1-COMPLEMENTING ACTIVITY 1 [Fragaria vesca subsp. vesca]	1.641	Up	2.3091e-05
FANhyb_rscf00000065.1.g00007.1	PREDICTED: pentatricopeptide repeat-containing protein At3g09650, chloroplastic [Fragaria vesca subsp.vesca]	0.299	Down	0.0006228
FANhyb_rscf00000068.1.g00002.1	PREDICTED: probable histone chaperone ASF1A [Fragaria vesca subsp. vesca]	1.501	Up	0.0009967
FANhyb_rscf00000068.1.g00006.1	PREDICTED: MATE efflux family protein 7-like isoform X1 [Fragaria vesca subsp. vesca]	0.237	Down	1.1165e-06
FANhyb_rscf00000070.1.g00022.1	PREDICTED: calmodulin-binding transcription activator 3-like [Fragaria vesca subsp. vesca]	0.661	Down	0.00029949
FANhyb_rscf00000072.1.g00003.1	PREDICTED: myosin ID heavy chain [Fragaria vesca subsp. vesca]	0.651	Down	0.0020956
FANhyb_rscf00000072.1.g00012.1	PREDICTED: plastidial pyruvate kinase 2 [Fragaria vesca subsp. vesca]	0.614	Down	6.1183e-05
FANhyb_rscf00000072.1.g00014.1	PREDICTED: WD repeat-containing protein 91 homolog isoform X1 [Fragaria vesca subsp. vesca]	0.634	Down	0.0032042
FANhyb_rscf00000073.1.g00021.1	PREDICTED: beta-galactosidase 3 [Fragaria vesca subsp. vesca]	0.623	Down	3.7477e-05
FANhyb_rscf00000075.1.g00022.1	PREDICTED: beta-glucosidase 44-like [Fragaria vesca subsp. vesca]	0.534	Down	0.0092827
FANhyb_rscf00000075.1.g00024.1	sec20 family protein [Populus trichocarpa]	1.624	Up	0.00052245
FANhyb_rscf00000079.1.g00001.1	PREDICTED: phenylalanine ammonia-lyase 1 [Fragaria vesca subsp. vesca]	0.317	Down	2.4071e-05
FANhyb_rscf00000079.1.g00017.1	PREDICTED: glycerophosphodiester phosphodiesterase GDPDL3-like [Fragaria vesca subsp. vesca]	0.589	Down	5.5187e-05
FANhyb_rscf00000079.1.g00021.1	PREDICTED: protein argonaute 5 [Fragaria vesca subsp. vesca]	0.66	Down	0.00022328
FANhyb_rscf00000082.1.g00013.1	PREDICTED: pentatricopeptide repeat-containing protein At1g08070-like [Fragaria vesca subsp. vesca]	0.636	Down	0.00044381
FANhyb_rscf00000083.1.g00021.1	PREDICTED: F-box-like/WD repeat-containing protein TBL1XR1 [Fragaria vesca subsp. vesca]	1.851	Up	0.0044394
FANhyb_rscf00000084.1.g00004.1	PREDICTED: probable Xaa-Pro aminopeptidase P [Fragaria vesca subsp. vesca]	0.627	Down	0.0055233
FANhyb_rscf00000084.1.g00011.1	PREDICTED: G-box-binding factor 1 [Fragaria vesca subsp. vesca]	1.786	Up	8.744e-07
FANhyb_rscf00000084.1.g00017.1	PREDICTED: probable protein phosphatase 2C 80 [Fragaria vesca subsp. vesca]	0.583	Down	0.0111986
FANhyb_rscf00000085.1.g00004.1	PREDICTED: protein PHR1-LIKE 1-like [Fragaria vesca subsp. vesca]	1.673	Up	0.00148478
FANhyb_rscf00000086.1.g00009.1	PREDICTED: spermine synthase [Fragaria vesca subsp. vesca]	1.514	Up	0.0178218
FANhyb_rscf00000087.1.g00006.1	PREDICTED: linoleate 13S-lipoxygenase 2-1, chloroplastic-like [Fragaria vesca subsp. vesca]	0.571	Down	0.018822
FANhyb_rscf00000087.1.g00007.1	PREDICTED: beta-glucosidase 13-like [Fragaria vesca subsp. vesca]	0.648	Down	0.00036331
FANhyb_rscf00000088.1.g00007.1	PUTATIVE TYPE 1 MEMBRANE family protein [Populus trichocarpa]	2.754	Up	0.000144551
FANhyb_rscf00000090.1.g00014.1	PREDICTED: UDP-glucose:glycoprotein glucosyltransferase [Fragaria vesca subsp. vesca]	0.643	Down	0.00099774
FANhyb_rscf00000091.1.g00009.1	PREDICTED: protein ASPARTIC PROTEASE IN GUARD CELL 1-like [Fragaria vesca subsp. vesca]	0.56	Down	0.0041986
FANhyb_rscf00000091.1.g00014.1	PREDICTED: probable UDP-N-acetylglucosamine--peptide N-acetylglucosaminyltransferase SEC [Fragaria vesca subsp. vesca]	4.335	Up	1.52874e-05
FANhyb_rscf00000092.1.g00009.1	homeobox protein knotted-1-like 6-like [Fragaria vesca]	0.656	Down	0.0064988
FANhyb_rscf00000092.1.g00013.1	PREDICTED: protein MODIFIER OF SNC1 1 [Fragaria vesca subsp. vesca]	1.547	Up	0.00036472
FANhyb_rscf00000093.1.g00004.1	PREDICTED: probable low-specificity L-threonine aldolase 1 [Fragaria vesca subsp. vesca]	0.469	Down	0.000122125
FANhyb_rscf00000096.1.g00012.1	Serine palmitoyltransferase 1 [Morus notabilis]	0.542	Down	7.8407e-05
FANhyb_rscf00000096.1.g00014.1	PREDICTED: cell wall protein DAN4 [Beta vulgaris subsp. vulgaris]	1.668	Up	0.00032478
FANhyb_rscf00000097.1.g00020.1	PREDICTED: glucose-6-phosphate 1-dehydrogenase, chloroplastic [Fragaria vesca subsp. vesca]	0.448	Down	2.0403e-06
FANhyb_rscf00000102.1.g00009.1	PREDICTED: probable serine protease EDA2 isoform X1 [Fragaria vesca subsp. vesca]	0.602	Down	0.000123186
FANhyb_rscf00000106.1.g00001.1	PREDICTED: EGF domain-specific O-linked N-acetylglucosamine transferase-like [Prunus mume]	0.199	Down	1.5631e-05
FANhyb_rscf00000107.1.g00014.1	PREDICTED: probable alpha,alpha-trehalose-phosphate synthase [UDP-forming] 7 [Fragaria vesca subsp. vesca]	0.492	Down	9.0897e-08
FANhyb_rscf00000107.1.g00015.1	PREDICTED: acetolactate synthase small subunit 1, chloroplastic [Fragaria vesca subsp. vesca]	0.332	Down	3.9156e-07
FANhyb_rscf00000108.1.g00011.1	PREDICTED: psbP domain-containing protein 5, chloroplastic [Fragaria vesca subsp. vesca]	0.413	Down	0.00038304
FANhyb_rscf00000109.1.g00007.1	PREDICTED: LOW QUALITY PROTEIN: protein SGT1 homolog At5g65490 [Fragaria vesca subsp. vesca]	1.82	Up	0.0021427
FANhyb_rscf00000110.1.g00018.1	PREDICTED: NADH dehydrogenase [ubiquinone] iron-sulfur protein 4, mitochondrial [Fragaria vesca subsp.vesca]	0.461	Down	1.76769e-05
FANhyb_rscf00000117.1.g00003.1	PREDICTED: putative metallophosphoesterase At3g03305 [Fragaria vesca subsp. vesca]	0.592	Down	3.5735e-05
FANhyb_rscf00000117.1.g00013.1	PREDICTED: calreticulin-3-like [Fragaria vesca subsp. vesca]	2.052	Up	0.00031788
FANhyb_rscf00000118.1.g00016.1	PREDICTED: altered inheritance of mitochondria protein 32 [Fragaria vesca subsp. vesca]	1.605	Up	3.7295e-05
FANhyb_rscf00000119.1.g00002.1	PREDICTED: mitogen-activated protein kinase 4-like [Fragaria vesca subsp. vesca]	2.4	Up	0.0006234
FANhyb_rscf00000120.1.g00008.1	PREDICTED: neurochondrin [Fragaria vesca subsp. vesca]	1.855	Up	0.00034219
FANhyb_rscf00000120.1.g00013.1	Protein MEMO1 [Morus notabilis]	0.591	Down	0.00075786
FANhyb_rscf00000121.1.g00001.1	PREDICTED: suppressor of mec-8 and unc-52 protein homolog 2 [Fragaria vesca subsp. vesca]	1.578	Up	0.0022569
FANhyb_rscf00000121.1.g00011.1	PREDICTED: alpha-aminoadipic semialdehyde synthase [Fragaria vesca subsp. vesca]	0.542	Down	1.1796e-06
FANhyb_rscf00000123.1.g00021.1	PREDICTED: reticulon-like protein B2 [Fragaria vesca subsp. vesca]	3.645	Up	3.5935e-05
FANhyb_rscf00000124.1.g00014.1	PREDICTED: E3 ubiquitin-protein ligase PRT6 [Fragaria vesca subsp. vesca]	0.624	Down	1.69853e-05
FANhyb_rscf00000125.1.g00010.1	PREDICTED: protein CLP1 homolog [Fragaria vesca subsp. vesca]	1.554	Up	0.00051513
FANhyb_rscf00000126.1.g00017.1	PREDICTED: L-galactono-1,4-lactone dehydrogenase, mitochondrial [Fragaria vesca subsp. vesca]	0.567	Down	2.1507e-05
FANhyb_rscf00000129.1.g00010.1	PREDICTED: heat shock protein 83-like [Fragaria vesca subsp. vesca]	2.965	Up	2.162e-06
FANhyb_rscf00000129.1.g00011.1	PREDICTED: heat shock protein 83 [Fragaria vesca subsp. vesca]	3.84	Up	1.64268e-05
FANhyb_rscf00000129.1.g00023.1	PREDICTED: scarecrow-like protein 8 [Fragaria vesca subsp. vesca]	0.312	Down	3.6336e-06
FANhyb_rscf00000130.1.g00011.1	PREDICTED: protein translocase subunit SecA, chloroplastic [Fragaria vesca subsp. vesca]	0.586	Down	0.0036164
FANhyb_rscf00000133.1.g00010.1	helicase with zinc finger protein [Arabidopsis thaliana]	2.194	Up	0.0031751
FANhyb_rscf00000133.1.g00014.1	PREDICTED: beclin-1-like protein [Fragaria vesca subsp. vesca]	1.927	Up	0.00036077
FANhyb_rscf00000134.1.g00010.1	PREDICTED: pentatricopeptide repeat-containing protein At4g38150 [Fragaria vesca subsp. vesca]	1.581	Up	0.00068316
FANhyb_rscf00000134.1.g00013.1	PREDICTED: phototropin-2 [Fragaria vesca subsp. vesca]	0.347	Down	2.3889e-05
FANhyb_rscf00000134.1.g00015.1	PREDICTED: histone deacetylase 19 [Fragaria vesca subsp. vesca]	2.153	Up	2.3907e-05
FANhyb_rscf00000135.1.g00007.1	PREDICTED: putative pentatricopeptide repeat-containing protein At3g49142 [Fragaria vesca subsp. vesca]	0.427	Down	0.00053752
FANhyb_rscf00000136.1.g00005.1	PREDICTED: hsp70 nucleotide exchange factor FES1 [Fragaria vesca subsp. vesca]	1.791	Up	0.000177795
FANhyb_rscf00000136.1.g00010.1	PREDICTED: postacrosomal sheath WW domain-binding protein [Fragaria vesca subsp. vesca]	1.676	Up	0.00056105
FANhyb_rscf00000136.1.g00011.1	PREDICTED: postacrosomal sheath WW domain-binding protein [Fragaria vesca subsp. vesca]	1.644	Up	8.394e-05
FANhyb_rscf00000136.1.g00015.1	PREDICTED: rhomboid-like protein 14, mitochondrial [Prunus mume]	8.781	Up	0.000176435
FANhyb_rscf00000140.1.g00008.1	PREDICTED: crossover junction endonuclease MUS81 [Fragaria vesca subsp. vesca]	0.645	Down	0.0102406
FANhyb_rscf00000140.1.g00012.1	PREDICTED: LOW QUALITY PROTEIN: U3 small nucleolar ribonucleoprotein protein IMP4-like [Fragaria vesca subsp. vesca]	0.659	Down	0.0031397
FANhyb_rscf00000142.1.g00008.1	PREDICTED: translation factor GUF1 homolog, chloroplastic [Fragaria vesca subsp. vesca]	0.538	Down	0.000123334
FANhyb_rscf00000142.1.g00011.1	PREDICTED: probable galactinol--sucrose galactosyltransferase 2 [Fragaria vesca subsp. vesca]	1.537	Up	0.00037612
FANhyb_rscf00000143.1.g00003.1	PREDICTED: PTI1-like tyrosine-protein kinase 1 isoform X1 [Fragaria vesca subsp. vesca]	1.53	Up	8.3735e-05
FANhyb_rscf00000144.1.g00016.1	PREDICTED: G-type lectin S-receptor-like serine/threonine-protein kinase CES101 [Fragaria vesca subsp.vesca]	4.828	Up	3.175e-07
FANhyb_rscf00000147.1.g00008.1	PREDICTED: chaperone protein dnaJ 15-like [Fragaria vesca subsp. vesca]	0.549	Down	1.75809e-05
FANhyb_rscf00000148.1.g00013.1	PREDICTED: 17.9 kDa class II heat shock protein-like [Fragaria vesca subsp. vesca]	6.272	Up	1.9827e-06
FANhyb_rscf00000149.1.g00012.1	PREDICTED: myosin-binding protein 2 isoform X1 [Fragaria vesca subsp. vesca]	0.51	Down	6.1836e-05
FANhyb_rscf00000149.1.g00017.1	PREDICTED: 21 kDa protein [Fragaria vesca subsp. vesca]	0.255	Down	0.00033878
FANhyb_rscf00000149.1.g00018.1	PREDICTED: 21 kDa protein [Fragaria vesca subsp. vesca]	0.489	Down	0.000164802
FANhyb_rscf00000149.1.g00019.1	PREDICTED: endoglucanase 8 [Fragaria vesca subsp. vesca]	0.314	Down	0.000175669
FANhyb_rscf00000151.1.g00006.1	PREDICTED: small heat shock protein, chloroplastic-like [Fragaria vesca subsp. vesca]	6.46	Up	0.00138214
FANhyb_rscf00000152.1.g00015.1	PREDICTED: cinnamoyl-CoA reductase 1-like [Fragaria vesca subsp. vesca]	0.334	Down	0.0075036
FANhyb_rscf00000154.1.g00003.1	PREDICTED: probable Xaa-Pro aminopeptidase P [Fragaria vesca subsp. vesca]	0.551	Down	5.7348e-05
FANhyb_rscf00000156.1.g00007.1	PREDICTED: proteasome activator subunit 4 [Fragaria vesca subsp. vesca]	0.666	Down	0.0022023
FANhyb_rscf00000159.1.g00015.1	PREDICTED: DNA-directed RNA polymerase I subunit RPA2-like [Fragaria vesca subsp. vesca]	0.583	Down	0.0023035
FANhyb_rscf00000161.1.g00010.1	plant/protein [Arabidopsis thaliana]	0.463	Down	0.00030077
FANhyb_rscf00000162.1.g00008.1	PREDICTED: protein NUCLEAR FUSION DEFECTIVE 4-like [Fragaria vesca subsp. vesca]	0.338	Down	0.00044475
FANhyb_rscf00000164.1.g00001.1	PREDICTED: magnesium-chelatase subunit ChlI, chloroplastic [Fragaria vesca subsp. vesca]	0.53	Down	1.58334e-05
FANhyb_rscf00000165.1.g00012.1	PREDICTED: acyl carrier protein 1, chloroplastic [Prunus mume]	0.532	Down	0.00012427
FANhyb_rscf00000167.1.g00003.1	PREDICTED: dnaJ protein homolog [Fragaria vesca subsp. vesca]	2.343	Up	4.5564e-07
FANhyb_rscf00000168.1.g00004.1	PREDICTED: DNA replication licensing factor MCM6 [Ricinus communis]	0.628	Down	0.00049738
FANhyb_rscf00000170.1.g00008.1	cytoplasmic dynein 2 light intermediate chain [Arabidopsis thaliana]	2.038	Up	0.0017554
FANhyb_rscf00000171.1.g00003.1	PREDICTED: acyl carrier protein 3, mitochondrial [Fragaria vesca subsp. vesca]	0.475	Down	4.3194e-05
FANhyb_rscf00000171.1.g00009.1	PREDICTED: serine/threonine-protein kinase D6PKL2 [Fragaria vesca subsp. vesca]	1.707	Up	0.0064013
FANhyb_rscf00000174.1.g00001.1	PREDICTED: UBX domain-containing protein 2 isoform X1 [Fragaria vesca subsp. vesca]	0.582	Down	0.00042107
FANhyb_rscf00000174.1.g00011.1	uncharacterized protein	1.605	Up	0.0053576
FANhyb_rscf00000175.1.g00017.1	PREDICTED: carboxymethylenebutenolidase homolog [Fragaria vesca subsp. vesca]	1.759	Up	1.5161e-08
FANhyb_rscf00000177.1.g00016.1	PREDICTED: C2 domain-containing protein At1g63220-like isoform X1 [Fragaria vesca subsp. vesca]	0.403	Down	0.0027027
FANhyb_rscf00000180.1.g00011.1	PREDICTED: protein BUD31 homolog 1 [Fragaria vesca subsp. vesca]	1.537	Up	0.00022462
FANhyb_rscf00000182.1.g00002.1	PREDICTED: WD and tetratricopeptide repeats protein 1 isoform X1 [Fragaria vesca subsp. vesca]	1.612	Up	0.0014951
FANhyb_rscf00000183.1.g00005.1	PREDICTED: 7-dehydrocholesterol reductase [Fragaria vesca subsp. vesca]	0.662	Down	0.00020317
FANhyb_rscf00000183.1.g00006.1	PREDICTED: 7-dehydrocholesterol reductase [Fragaria vesca subsp. vesca]	0.54	Down	0.00129795
FANhyb_rscf00000186.1.g00007.1	PREDICTED: exocyst complex component SEC8 [Fragaria vesca subsp. vesca]	0.623	Down	0.00085765
FANhyb_rscf00000186.1.g00012.1	PREDICTED: serine carboxypeptidase-like [Fragaria vesca subsp. vesca]	0.471	Down	9.8096e-05
FANhyb_rscf00000187.1.g00004.1	PREDICTED: putative ER lumen protein-retaining receptor C28H8.4 [Fragaria vesca subsp. vesca]	1.849	Up	0.00102227
FANhyb_rscf00000187.1.g00007.1	PREDICTED: hexokinase-2, chloroplastic [Fragaria vesca subsp. vesca]	0.619	Down	2.3304e-05
FANhyb_rscf00000188.1.g00016.1	PREDICTED: LOW QUALITY PROTEIN: lipoyl synthase 2, mitochondrial-like [Malus domestica]	0.582	Down	0.00035643
FANhyb_rscf00000190.1.g00001.1	PREDICTED: malate dehydrogenase [NADP], chloroplastic [Fragaria vesca subsp. vesca]	1.674	Up	4.4937e-05
FANhyb_rscf00000192.1.g00009.1	PREDICTED: chaperone protein dnaJ 1, mitochondrial-like isoform X1 [Fragaria vesca subsp. vesca]	1.805	Up	3.8644e-05
FANhyb_rscf00000195.1.g00012.1	PREDICTED: retrovirus-related Pol polyprotein from transposon 297 [Fragaria vesca subsp. vesca]	1.571	Up	4.2012e-05
FANhyb_rscf00000196.1.g00013.1	PREDICTED: bifunctional aspartokinase/homoserine dehydrogenase 1, chloroplastic-like isoform X2 [Fragaria vesca subsp. vesca]	0.485	Down	1.82647e-05
FANhyb_rscf00000196.1.g00014.1	PREDICTED: histidine--tRNA ligase [Fragaria vesca subsp. vesca]	0.292	Down	2.5767e-06
FANhyb_rscf00000199.1.g00005.1	PREDICTED: CBS domain-containing protein CBSX6 [Fragaria vesca subsp. vesca]	5.095	Up	0.00045641
FANhyb_rscf00000201.1.g00004.1	PREDICTED: expansin-A10 [Fragaria vesca subsp. vesca]	0.134	Down	2.4546e-05
FANhyb_rscf00000204.1.g00005.1	PREDICTED: glucan endo-1,3-beta-glucosidase 8-like [Fragaria vesca subsp. vesca]	0.369	Down	0.00093551
FANhyb_rscf00000210.1.g00007.1	PREDICTED: thiosulfate sulfurtransferase 18 isoform X2 [Fragaria vesca subsp. vesca]	0.601	Down	0.00037512
FANhyb_rscf00000211.1.g00016.1	PREDICTED: probable arabinose 5-phosphate isomerase [Fragaria vesca subsp. vesca]	1.762	Up	0.00024455
FANhyb_rscf00000214.1.g00008.1	PREDICTED: heme oxygenase 1, chloroplastic [Fragaria vesca subsp. vesca]	0.448	Down	0.000159266
FANhyb_rscf00000215.1.g00003.1	PREDICTED: truncated transcription factor CAULIFLOWER A [Fragaria vesca subsp. vesca]	1.551	Up	0.0057398
FANhyb_rscf00000216.1.g00005.1	PREDICTED: transcription initiation factor IIF subunit alpha [Fragaria vesca subsp. vesca]	0.421	Down	0.00036094
FANhyb_rscf00000216.1.g00008.1	PREDICTED: acyl-CoA--sterol O-acyltransferase 1-like [Fragaria vesca subsp. vesca]	0.429	Down	0.00021706
FANhyb_rscf00000217.1.g00005.1	PREDICTED: ruBisCO large subunit-binding protein subunit beta, chloroplastic [Fragaria vesca subsp. vesca]	3.164	Up	5.6561e-08
FANhyb_rscf00000217.1.g00008.1	PREDICTED: YTH domain-containing family protein 2-like isoform X2 [Fragaria vesca subsp. vesca]	0.613	Down	0.0029982
FANhyb_rscf00000217.1.g00009.1	YTH domain-containing family protein 2-like [Malus domestica]	0.551	Down	0.00028075
FANhyb_rscf00000221.1.g00005.1	PREDICTED: 20 kDa chaperonin, chloroplastic [Fragaria vesca subsp. vesca]	1.731	Up	0.00188171
FANhyb_rscf00000223.1.g00001.1	PREDICTED: ras-related protein RABC1-like [Fragaria vesca subsp. vesca]	1.542	Up	0.00020278
FANhyb_rscf00000223.1.g00007.1	PREDICTED: SAL1 phosphatase-like [Fragaria vesca subsp. vesca]	0.582	Down	0.00129873
FANhyb_rscf00000228.1.g00011.1	PREDICTED: alpha-N-acetylglucosaminidase isoform X1 [Fragaria vesca subsp. vesca]	0.589	Down	4.1816e-05
FANhyb_rscf00000229.1.g00015.1	PREDICTED: heterogeneous nuclear ribonucleoprotein H3 isoform X2 [Fragaria vesca subsp. vesca]	1.811	Up	0.000118209
FANhyb_rscf00000232.1.g00009.1	PREDICTED: cytochrome c-type biogenesis CcmH-like mitochondrial protein [Prunus mume]	0.611	Down	2.2098e-05
FANhyb_rscf00000236.1.g00010.1	PREDICTED: alpha-1,3-mannosyl-glycoprotein 2-beta-N-acetylglucosaminyltransferase [Fragaria vesca subsp.vesca]	0.664	Down	0.0040393
FANhyb_rscf00000237.1.g00004.1	PREDICTED: NADH kinase [Fragaria vesca subsp. vesca]	1.541	Up	0.0025219
FANhyb_rscf00000238.1.g00010.1	PREDICTED: oxygen-evolving enhancer protein 2, chloroplastic [Fragaria vesca subsp. vesca]	1.628	Up	0.00149975
FANhyb_rscf00000238.1.g00011.1	PREDICTED: WD repeat-containing protein 26 [Fragaria vesca subsp. vesca]	0.567	Down	0.00021851
FANhyb_rscf00000239.1.g00004.1	PREDICTED: 3-hydroxyisobutyryl-CoA hydrolase 1-like [Fragaria vesca subsp. vesca]	0.261	Down	0.0043029
FANhyb_rscf00000239.1.g00005.1	PREDICTED: probable polygalacturonase [Fragaria vesca subsp. vesca]	0.328	Down	0.000140059
FANhyb_rscf00000239.1.g00008.1	PREDICTED: protein BPS1, chloroplastic-like [Fragaria vesca subsp. vesca]	1.619	Up	7.7208e-05
FANhyb_rscf00000240.1.g00002.1	PREDICTED: 5'-nucleotidase domain-containing protein 4 [Fragaria vesca subsp. vesca]	0.586	Down	0.031402
FANhyb_rscf00000242.1.g00001.1	PREDICTED: scarecrow-like protein 1 [Fragaria vesca subsp. vesca]	1.663	Up	0.000155206
FANhyb_rscf00000242.1.g00007.1	PREDICTED: glutamate--tRNA ligase, chloroplastic/mitochondrial [Fragaria vesca subsp. vesca]	0.523	Down	0.000178526
FANhyb_rscf00000247.1.g00007.1	portal protein [Arabidopsis thaliana]	2.118	Up	0.00025703
FANhyb_rscf00000248.1.g00007.1	PREDICTED: probable receptor protein kinase TMK1 [Fragaria vesca subsp. vesca]	2.778	Up	2.1198e-06
FANhyb_rscf00000248.1.g00009.1	lecithin retinol acyltransferase [Medicago truncatula]	4.593	Up	1.57066e-05
FANhyb_rscf00000249.1.g00002.1	PREDICTED: heat shock 70 kDa protein 8 [Fragaria vesca subsp. vesca]	2.258	Up	1.87946e-05
FANhyb_rscf00000249.1.g00007.1	PREDICTED: increased DNA methylation 1 [Ziziphus jujuba]	1.576	Up	0.00131525
FANhyb_rscf00000251.1.g00015.1	PREDICTED: peroxidase 16-like [Fragaria vesca subsp. vesca]	0.472	Down	0.00123542
FANhyb_rscf00000252.1.g00007.1	PREDICTED: translocase of chloroplast 159, chloroplastic [Fragaria vesca subsp. vesca]	0.559	Down	0.0002169
FANhyb_rscf00000252.1.g00011.1	PREDICTED: ABC transporter C family member 14 [Fragaria vesca subsp. vesca]	0.546	Down	0.0030182
FANhyb_rscf00000255.1.g00009.1	PREDICTED: haloacid dehalogenase-like hydrolase domain-containing protein 3 isoform X1 [Fragaria vesca subsp. vesca]	0.515	Down	8.3517e-05
FANhyb_rscf00000257.1.g00005.1	PREDICTED: pentatricopeptide repeat-containing protein At3g29230-like [Fragaria vesca subsp. vesca]	0.633	Down	0.00105503
FANhyb_rscf00000261.1.g00007.1	PREDICTED: probable cysteine proteinase A494 [Fragaria vesca subsp. vesca]	0.382	Down	1.9702e-06
FANhyb_rscf00000262.1.g00005.1	AT hook motif-containing protein [Arabidopsis thaliana]	1.915	Up	0.00079843
FANhyb_rscf00000262.1.g00009.1	PREDICTED: purple acid phosphatase 18 [Fragaria vesca subsp. vesca]	1.752	Up	0.00020451
FANhyb_rscf00000265.1.g00001.1	PREDICTED: pectinesterase 3 [Fragaria vesca subsp. vesca]	0.361	Down	3.6086e-05
FANhyb_rscf00000266.1.g00002.1	PREDICTED: acetyl-coenzyme A carboxylase carboxyl transferase subunit alpha, chloroplastic [Fragaria vesca subsp. vesca]	0.406	Down	5.3978e-07
FANhyb_rscf00000267.1.g00011.1	PREDICTED: endoglucanase 6 [Fragaria vesca subsp. vesca]	0.552	Down	2.2513e-05
FANhyb_rscf00000267.1.g00013.1	PREDICTED: long chain acyl-CoA synthetase 4-like [Fragaria vesca subsp. vesca]	0.665	Down	3.7217e-05
FANhyb_rscf00000269.1.g00003.1	PREDICTED: transmembrane 9 superfamily member 2 [Fragaria vesca subsp. vesca]	0.652	Down	0.000182672
FANhyb_rscf00000269.1.g00005.1	PREDICTED: D-galacturonate reductase [Fragaria vesca subsp. vesca]	0.362	Down	4.6415e-06
FANhyb_rscf00000269.1.g00012.1	PREDICTED: AMP deaminase-like isoform X1 [Fragaria vesca subsp. vesca]	0.648	Down	0.0103405
FANhyb_rscf00000273.1.g00003.1	PREDICTED: alpha-glucan water dikinase 1, chloroplastic isoform X1 [Fragaria vesca subsp. vesca]	0.572	Down	5.6329e-07
FANhyb_rscf00000273.1.g00008.1	PREDICTED: L-tryptophan--pyruvate aminotransferase 1 [Fragaria vesca subsp. vesca]	0.256	Down	0.00107575
FANhyb_rscf00000276.1.g00003.1	PREDICTED: probable ubiquitin-conjugating enzyme E2 C [Fragaria vesca subsp. vesca]	2.157	Up	2.2088e-05
FANhyb_rscf00000277.1.g00012.1	PREDICTED: ras-related protein RABD2c [Fragaria vesca subsp. vesca]	1.506	Up	1.72889e-05
FANhyb_rscf00000279.1.g00011.1	mitogen-activated protein kinase 1 (best arabidopsis hit); CGMC_MAPKCMGC_2_SLT2y_ERK.2 - CGMC includes CDA, MAPK, GSK3, and CLKC kinases, expressed (best rice hit)	2.477	Up	0.000181178
FANhyb_rscf00000279.1.g00014.1	PREDICTED: dehydrin Xero 2 [Fragaria vesca subsp. vesca]	1.931	Up	0.0064611
FANhyb_rscf00000280.1.g00001.1	PREDICTED: probable inactive 2-oxoglutarate-dependent dioxygenase AOP2 [Fragaria vesca subsp. vesca]	0.325	Down	0.0011592
FANhyb_rscf00000281.1.g00010.1	transmembrane protein, putative [Medicago truncatula]	1.906	Up	1.59862e-05
FANhyb_rscf00000285.1.g00003.1	PREDICTED: protease Do-like 9 [Fragaria vesca subsp. vesca]	0.586	Down	0.00143697
FANhyb_rscf00000289.1.g00006.1	PREDICTED: serine-rich adhesin for platelets isoform X1 [Prunus mume]	1.725	Up	6.599e-07
FANhyb_rscf00000290.1.g00003.1	PREDICTED: probable LRR receptor-like serine/threonine-protein kinase At1g14390 [Fragaria vesca subsp.vesca]	2.194	Up	7.8207e-05
FANhyb_rscf00000291.1.g00001.1	NAD-dependent epimerase/dehydratase family protein [Medicago truncatula]	1.507	Up	0.00026152
FANhyb_rscf00000292.1.g00008.1	PREDICTED: 1-aminocyclopropane-1-carboxylate oxidase homolog 1-like [Fragaria vesca subsp. vesca]	1.676	Up	0.003661
FANhyb_rscf00000292.1.g00015.1	PREDICTED: 3-oxo-Delta(4,5)-steroid 5-beta-reductase-like [Fragaria vesca subsp. vesca]	0.583	Down	0.024898
FANhyb_rscf00000293.1.g00007.1	PREDICTED: DEAD-box ATP-dependent RNA helicase 16 [Fragaria vesca subsp. vesca]	0.484	Down	0.00041901
FANhyb_rscf00000295.1.g00007.1	PREDICTED: luminal-binding protein 4 [Fragaria vesca subsp. vesca]	5.109	Up	1.3189e-06
FANhyb_rscf00000298.1.g00008.1	PREDICTED: proton pump-interactor 1 [Fragaria vesca subsp. vesca]	0.638	Down	0.000156512
FANhyb_rscf00000300.1.g00014.1	PREDICTED: REF/SRPP-like protein At1g67360 [Fragaria vesca subsp. vesca]	1.832	Up	1.82175e-05
FANhyb_rscf00000303.1.g00014.1	PREDICTED: copper transport protein ATX1-like, partial [Fragaria vesca subsp. vesca]	0.637	Down	1.3969e-06
FANhyb_rscf00000304.1.g00001.1	DUF642 family protein [Medicago truncatula]	0.242	Down	2.7716e-06
FANhyb_rscf00000305.1.g00009.1	PREDICTED: protein ENHANCED DISEASE RESISTANCE 2 isoform X1 [Fragaria vesca subsp. vesca]	0.542	Down	0.0047049
FANhyb_rscf00000306.1.g00007.1	PREDICTED: dynamin-2A-like [Fragaria vesca subsp. vesca]	0.636	Down	0.000139335
FANhyb_rscf00000306.1.g00014.1	PREDICTED: TMV resistance protein N-like [Fragaria vesca subsp. vesca]	0.528	Down	0.00030348
FANhyb_rscf00000307.1.g00008.1	PREDICTED: probable alanine--tRNA ligase, chloroplastic isoform X1 [Fragaria vesca subsp. vesca]	0.651	Down	0.00035971
FANhyb_rscf00000309.1.g00007.1	PREDICTED: developmental protein SEPALLATA 1 [Fragaria vesca subsp. vesca]	2.535	Up	1.55876e-05
FANhyb_rscf00000310.1.g00008.1	PREDICTED: serine/threonine-protein kinase SAPK2-like [Fragaria vesca subsp. vesca]	0.58	Down	0.0002201
FANhyb_rscf00000311.1.g00004.1	PREDICTED: probable 26S proteasome non-ATPase regulatory subunit 3 [Fragaria vesca subsp. vesca]	0.623	Down	7.8748e-07
FANhyb_rscf00000311.1.g00007.1	PREDICTED: transcription factor ABORTED MICROSPORES-like [Fragaria vesca subsp. vesca]	1.66	Up	0.0023168
FANhyb_rscf00000312.1.g00002.1	PREDICTED: auxin transport protein BIG [Fragaria vesca subsp. vesca]	0.6	Down	4.4934e-05
FANhyb_rscf00000313.1.g00005.1	PREDICTED: ras-related protein RABA1f [Fragaria vesca subsp. vesca]	1.609	Up	0.000159096
FANhyb_rscf00000319.1.g00005.1	PREDICTED: homeobox-leucine zipper protein ATHB-20-like [Fragaria vesca subsp. vesca]	0.329	Down	6.1863e-05
FANhyb_rscf00000320.1.g00007.1	PREDICTED: putative phospholipid-transporting ATPase 9 [Fragaria vesca subsp. vesca]	0.634	Down	0.0023237
FANhyb_rscf00000321.1.g00007.1	embryo defective 2016 protein [Medicago truncatula]	1.739	Up	5.6812e-05
FANhyb_rscf00000325.1.g00003.1	furry [Arabidopsis thaliana]	2.258	Up	5.6333e-05
FANhyb_rscf00000326.1.g00001.1	PREDICTED: alpha-L-fucosidase 2 [Fragaria vesca subsp. vesca]	0.658	Down	0.0024982
FANhyb_rscf00000329.1.g00005.1	PREDICTED: 1-aminocyclopropane-1-carboxylate oxidase 1-like [Fragaria vesca subsp. vesca]	0.339	Down	0.000142154
FANhyb_rscf00000333.1.g00009.1	PREDICTED: FK506-binding protein 5 [Ricinus communis]	3.343	Up	1.81504e-05
FANhyb_rscf00000334.1.g00001.1	CAAX amino terminal protease family protein [Populus trichocarpa]	0.625	Down	0.0003824
FANhyb_rscf00000336.1.g00011.1	PREDICTED: putative tRNA pseudouridine synthase Pus10 [Fragaria vesca subsp. vesca]	1.667	Up	9.852e-05
FANhyb_rscf00000338.1.g00004.1	PREDICTED: bet1-like protein At4g14600 [Fragaria vesca subsp. vesca]	3.231	Up	7.5703e-05
FANhyb_rscf00000338.1.g00007.1	PREDICTED: phosphoribosylaminoimidazole-succinocarboxamide synthase, chloroplastic isoform X2 [Fragaria vesca subsp. vesca]	1.593	Up	0.0020004
FANhyb_rscf00000339.1.g00007.1	PREDICTED: la-related protein 6B [Fragaria vesca subsp. vesca]	0.641	Down	0.0085422
FANhyb_rscf00000340.1.g00002.1	PREDICTED: C2 and GRAM domain-containing protein At5g50170 isoform X1 [Theobroma cacao]	2.126	Up	3.6896e-05
FANhyb_rscf00000342.1.g00010.1	PREDICTED: small glutamine-rich tetratricopeptide repeat-containing protein-like [Fragaria vesca subsp.vesca]	0.581	Down	0.000120731
FANhyb_rscf00000344.1.g00003.1	PREDICTED: ABC transporter C family member 10-like isoform X1 [Fragaria vesca subsp. vesca]	0.49	Down	1.96012e-05
FANhyb_rscf00000347.1.g00007.1	PREDICTED: 2-oxoglutarate-dependent dioxygenase DAO-like [Fragaria vesca subsp. vesca]	0.59	Down	2.8902e-07
FANhyb_rscf00000349.1.g00001.1	PREDICTED: probable DNA-binding protein SNT1 [Erythranthe guttata]	2.203	Up	3.0362e-06
FANhyb_rscf00000352.1.g00010.1	uncharacterized protein	0.224	Down	0.0054801
FANhyb_rscf00000356.1.g00008.1	PREDICTED: vacuolar-sorting receptor 3 [Fragaria vesca subsp. vesca]	1.677	Up	0.00107681
FANhyb_rscf00000356.1.g00009.1	PREDICTED: vacuolar-sorting receptor 3 [Fragaria vesca subsp. vesca]	1.689	Up	1.86629e-05
FANhyb_rscf00000359.1.g00002.1	PREDICTED: glycerophosphodiester phosphodiesterase GDPD6 isoform X1 [Fragaria vesca subsp. vesca]	0.639	Down	0.000117029
FANhyb_rscf00000360.1.g00010.1	PREDICTED: 2-methylene-furan-3-one reductase [Fragaria vesca subsp. vesca]	0.413	Down	1.56168e-05
FANhyb_rscf00000364.1.g00005.1	PREDICTED: tubulin-folding cofactor D isoform X2 [Fragaria vesca subsp. vesca]	0.646	Down	0.000178259
FANhyb_rscf00000370.1.g00005.1	PREDICTED: peptidyl-prolyl cis-trans isomerase CYP18-2 [Fragaria vesca subsp. vesca]	1.68	Up	0.000198319
FANhyb_rscf00000374.1.g00007.1	PREDICTED: UDP-N-acetylmuramoyl-L-alanyl-D-glutamate--2,6-diaminopimelate ligase [Prunus mume]	1.701	Up	0.00115561
FANhyb_rscf00000376.1.g00001.1	PREDICTED: BEACH domain-containing protein lvsA isoform X1 [Fragaria vesca subsp. vesca]	0.618	Down	0.021459
FANhyb_rscf00000378.1.g00001.1	PREDICTED: trithorax group protein osa-like [Pyrus x bretschneideri]	1.73	Up	7.5939e-05
FANhyb_rscf00000378.1.g00007.1	PREDICTED: probable serine/threonine-protein kinase At5g41260 isoform X2 [Fragaria vesca subsp. vesca]	2.221	Up	0.000137801
FANhyb_rscf00000386.1.g00002.1	PREDICTED: dnaJ protein P58IPK homolog [Fragaria vesca subsp. vesca]	2.477	Up	2.07e-05
FANhyb_rscf00000390.1.g00008.1	PREDICTED: (3S,6E)-nerolidol synthase 1 [Fragaria vesca subsp. vesca]	0.557	Down	0.00027518
FANhyb_rscf00000390.1.g00010.1	eukaryotic translation initiation factor-like protein [Medicago truncatula]	2.472	Up	0.0026444
FANhyb_rscf00000392.1.g00010.1	PREDICTED: zeta-carotene desaturase, chloroplastic/chromoplastic [Fragaria vesca subsp. vesca]	0.568	Down	1.3161e-07
FANhyb_rscf00000393.1.g00008.1	PREDICTED: short-chain dehydrogenase/reductase 2b-like [Fragaria vesca subsp. vesca]	0.647	Down	0.00127943
FANhyb_rscf00000393.1.g00009.1	PREDICTED: short-chain dehydrogenase/reductase 2b-like [Fragaria vesca subsp. vesca]	0.535	Down	2.2859e-05
FANhyb_rscf00000395.1.g00005.1	PREDICTED: auxin-binding protein T85 [Fragaria vesca subsp. vesca]	1.974	Up	4.4706e-05
FANhyb_rscf00000399.1.g00008.1	cAMP-regulated phosphoprotein-like protein [Medicago truncatula]	1.67	Up	0.00088095
FANhyb_rscf00000400.1.g00011.1	PREDICTED: cyclin-C1-2-like isoform X2 [Fragaria vesca subsp. vesca]	4.182	Up	8.727e-07
FANhyb_rscf00000403.1.g00008.1	PREDICTED: probable pectinesterase/pectinesterase inhibitor 34 [Fragaria vesca subsp. vesca]	0.6	Down	0.00024037
FANhyb_rscf00000408.1.g00001.1	PREDICTED: pentatricopeptide repeat-containing protein At5g61800 [Fragaria vesca subsp. vesca]	7.381	Up	3.5017e-06
FANhyb_rscf00000408.1.g00003.1	PREDICTED: calnexin homolog [Fragaria vesca subsp. vesca]	1.877	Up	2.8509e-06
FANhyb_rscf00000408.1.g00004.1	PREDICTED: staphylococcal nuclease domain-containing protein 1 [Fragaria vesca subsp. vesca]	0.642	Down	2.2221e-05
FANhyb_rscf00000410.1.g00002.1	PREDICTED: F-box/kelch-repeat protein OR23 [Fragaria vesca subsp. vesca]	2.37	Up	0.00065529
FANhyb_rscf00000410.1.g00008.1	PREDICTED: deoxyhypusine hydroxylase [Fragaria vesca subsp. vesca]	0.557	Down	0.00146183
FANhyb_rscf00000411.1.g00009.1	PREDICTED: vacuolar amino acid transporter 1 [Fragaria vesca subsp. vesca]	0.42	Down	0.000160334
FANhyb_rscf00000416.1.g00002.1	PREDICTED: ATP-dependent zinc metalloprotease FTSH 2, chloroplastic isoform X1 [Fragaria vesca subsp.vesca]	0.519	Down	4.151e-05
FANhyb_rscf00000419.1.g00004.1	PREDICTED: soluble inorganic pyrophosphatase 6, chloroplastic [Fragaria vesca subsp. vesca]	0.487	Down	4.8101e-07
FANhyb_rscf00000423.1.g00009.1	PREDICTED: casein kinase II subunit alpha [Fragaria vesca subsp. vesca]	1.617	Up	0.00101867
FANhyb_rscf00000426.1.g00001.1	PREDICTED: CTP synthase-like isoform X2 [Fragaria vesca subsp. vesca]	0.627	Down	3.8477e-06
FANhyb_rscf00000435.1.g00009.1	PREDICTED: titin homolog [Malus domestica]	0.582	Down	0.000124657
FANhyb_rscf00000438.1.g00011.1	PREDICTED: probable protein phosphatase 2C 46 [Fragaria vesca subsp. vesca]	1.601	Up	0.0044198
FANhyb_rscf00000439.1.g00010.1	PREDICTED: granule-bound starch synthase 1, chloroplastic/amyloplastic [Fragaria vesca subsp. vesca]	0.385	Down	1.50256e-05
FANhyb_rscf00000441.1.g00002.1	PREDICTED: protein AIG1 [Fragaria vesca subsp. vesca]	2.29	Up	0.003042
FANhyb_rscf00000441.1.g00007.1	PREDICTED: 3-oxoacyl-[acyl-carrier-protein] reductase, chloroplastic-like [Fragaria vesca subsp. vesca]	1.814	Up	3.8101e-05
FANhyb_rscf00000441.1.g00010.1	PREDICTED: deoxycytidine kinase [Ziziphus jujuba]	0.449	Down	0.00070458
FANhyb_rscf00000445.1.g00005.1	PREDICTED: DEAD-box ATP-dependent RNA helicase 20 [Fragaria vesca subsp. vesca]	1.641	Up	2.0855e-06
FANhyb_rscf00000446.1.g00011.1	PREDICTED: probable pectate lyase 20 [Fragaria vesca subsp. vesca]	0.441	Down	3.7173e-05
FANhyb_rscf00000450.1.g00006.1	PREDICTED: alpha,alpha-trehalose-phosphate synthase [UDP-forming] 1-like [Fragaria vesca subsp. vesca]	0.626	Down	0.00108242
FANhyb_rscf00000451.1.g00004.1	PREDICTED: probable UDP-arabinose 4-epimerase 3 [Fragaria vesca subsp. vesca]	0.523	Down	0.000184205
FANhyb_rscf00000454.1.g00008.1	PREDICTED: peptidyl-prolyl cis-trans isomerase FKBP62-like [Fragaria vesca subsp. vesca]	7.997	Up	1.53183e-05
FANhyb_rscf00000455.1.g00001.1	PREDICTED: CLPTM1-like membrane protein cnrB [Fragaria vesca subsp. vesca]	0.583	Down	1.75115e-05
FANhyb_rscf00000456.1.g00003.1	ORANGE protein-like [Solanum lycopersicum]	0.547	Down	1.59947e-05
FANhyb_rscf00000457.1.g00001.1	PREDICTED: protein DDB_G0276689 isoform X2 [Vitis vinifera]	0.544	Down	2.3166e-05
FANhyb_rscf00000460.1.g00007.1	PREDICTED: 15-cis-phytoene desaturase, chloroplastic/chromoplastic [Fragaria vesca subsp. vesca]	0.621	Down	0.00043601
FANhyb_rscf00000463.1.g00004.1	fiber protein Fb34 [Medicago truncatula]	0.509	Down	0.00158051
FANhyb_rscf00000463.1.g00011.1	PREDICTED: elongator complex protein 2 [Fragaria vesca subsp. vesca]	0.584	Down	2.1169e-05
FANhyb_rscf00000464.1.g00005.1	PREDICTED: probable methyltransferase PMT9 [Fragaria vesca subsp. vesca]	0.533	Down	0.0004832
FANhyb_rscf00000466.1.g00005.1	transmembrane protein [Arabidopsis thaliana]	0.61	Down	0.00068308
FANhyb_rscf00000466.1.g00007.1	PREDICTED: subtilisin-like protease isoform X1 [Fragaria vesca subsp. vesca]	0.555	Down	0.00023576
FANhyb_rscf00000467.1.g00003.1	PREDICTED: serine/threonine-protein kinase SAPK2-like [Fragaria vesca subsp. vesca]	0.585	Down	6.8068e-07
FANhyb_rscf00000467.1.g00006.1	PREDICTED: phospho-2-dehydro-3-deoxyheptonate aldolase 2, chloroplastic-like [Fragaria vesca subsp. vesca]	0.628	Down	0.00033746
FANhyb_rscf00000468.1.g00006.1	PREDICTED: proline iminopeptidase [Fragaria vesca subsp. vesca]	0.613	Down	4.4474e-05
FANhyb_rscf00000468.1.g00008.1	nicotiana tabacum ORF protein [Medicago truncatula]	1.521	Up	0.00034415
FANhyb_rscf00000472.1.g00003.1	vacuolar protein sorting protein [Medicago truncatula]	0.63	Down	4.4952e-06
FANhyb_rscf00000475.1.g00005.1	PREDICTED: protein TOPLESS isoform X1 [Fragaria vesca subsp. vesca]	1.52	Up	4.4214e-06
FANhyb_rscf00000476.1.g00003.1	PREDICTED: anthranilate synthase alpha subunit 1, chloroplastic [Fragaria vesca subsp. vesca]	0.496	Down	0.0162764
FANhyb_rscf00000480.1.g00009.1	PREDICTED: ubiquitin-conjugating enzyme E2 34-like [Fragaria vesca subsp. vesca]	0.624	Down	0.0093593
FANhyb_rscf00000481.1.g00004.1	PREDICTED: pyruvate dehydrogenase E1 component subunit alpha-3, chloroplastic [Fragaria vesca subsp.vesca]	0.605	Down	3.7927e-05
FANhyb_rscf00000482.1.g00003.1	bifunctional dihydroflavonol 4-reductase/flavanone 4-reductase [Fragaria vesca]	0.335	Down	1.6803e-06
FANhyb_rscf00000486.1.g00003.1	PREDICTED: dynein light chain 1, cytoplasmic [Fragaria vesca subsp. vesca]	1.528	Up	0.00024004
FANhyb_rscf00000486.1.g00004.1	PREDICTED: MATE efflux family protein 9 [Fragaria vesca subsp. vesca]	0.406	Down	4.4523e-05
FANhyb_rscf00000490.1.g00007.1	PREDICTED: 40S ribosomal protein S27-2-like [Fragaria vesca subsp. vesca]	1.872	Up	1.9483e-07
FANhyb_rscf00000491.1.g00003.1	PREDICTED: endoglucanase 25 [Fragaria vesca subsp. vesca]	1.755	Up	1.53918e-05
FANhyb_rscf00000492.1.g00006.1	PREDICTED: universal stress protein A-like protein [Fragaria vesca subsp. vesca]	2.564	Up	1.74101e-05
FANhyb_rscf00000492.1.g00007.1	PREDICTED: universal stress protein A-like protein isoform X2 [Fragaria vesca subsp. vesca]	0.534	Down	0.00070375
FANhyb_rscf00000493.1.g00004.1	PREDICTED: glutathione S-transferase T1 [Fragaria vesca subsp. vesca]	1.903	Up	0.00048449
FANhyb_rscf00000496.1.g00006.1	PREDICTED: nicotinate-nucleotide pyrophosphorylase [carboxylating], chloroplastic [Fragaria vesca subsp.vesca]	0.532	Down	0.00056114
FANhyb_rscf00000497.1.g00002.1	PREDICTED: UBP1-associated protein 2C-like [Fragaria vesca subsp. vesca]	1.598	Up	0.0024214
FANhyb_rscf00000500.1.g00007.1	PREDICTED: ubiquitin carboxyl-terminal hydrolase 26 [Fragaria vesca subsp. vesca]	0.565	Down	0.00134331
FANhyb_rscf00000503.1.g00002.1	PREDICTED: two pore calcium channel protein 1 isoform X1 [Fragaria vesca subsp. vesca]	0.478	Down	0.000138457
FANhyb_rscf00000508.1.g00001.1	PREDICTED: transcriptional corepressor LEUNIG-like isoform X1 [Fragaria vesca subsp. vesca]	1.759	Up	3.5013e-05
FANhyb_rscf00000509.1.g00012.1	PREDICTED: phosphoacetylglucosamine mutase isoform X1 [Fragaria vesca subsp. vesca]	0.571	Down	0.000122941
FANhyb_rscf00000510.1.g00004.1	PREDICTED: dnaJ protein homolog 1-like [Fragaria vesca subsp. vesca]	3.246	Up	7.9897e-05
FANhyb_rscf00000514.1.g00002.1	PREDICTED: bidirectional sugar transporter SWEET4 [Fragaria vesca subsp. vesca]	0.611	Down	0.00186036
FANhyb_rscf00000514.1.g00008.1	PREDICTED: luminal-binding protein [Fragaria vesca subsp. vesca]	2.47	Up	3.7259e-07
FANhyb_rscf00000515.1.g00008.1	PREDICTED: UPF0603 protein At1g54780, chloroplastic [Fragaria vesca subsp. vesca]	1.747	Up	0.00130348
FANhyb_rscf00000523.1.g00005.1	PREDICTED: heat shock 70 kDa protein, mitochondrial [Fragaria vesca subsp. vesca]	2.132	Up	1.9409e-07
FANhyb_rscf00000524.1.g00007.1	PREDICTED: uncharacterized aarF domain-containing protein kinase At1g79600, chloroplastic [Fragaria vesca subsp. vesca]	0.643	Down	0.00124153
FANhyb_rscf00000526.1.g00009.1	PREDICTED: calcyclin-binding protein-like [Fragaria vesca subsp. vesca]	6.78	Up	2.2032e-05
FANhyb_rscf00000531.1.g00003.1	PREDICTED: DNA-binding protein SMUBP-2 [Fragaria vesca subsp. vesca]	0.484	Down	0.0006622
FANhyb_rscf00000533.1.g00003.1	PREDICTED: serine/arginine-rich splicing factor RS41-like isoform X1 [Fragaria vesca subsp. vesca]	0.626	Down	0.0064959
FANhyb_rscf00000539.1.g00003.1	cystathionine gamma-synthase, chloroplastic-like [Fragaria vesca]	0.507	Down	0.000100248
FANhyb_rscf00000546.1.g00003.1	PREDICTED: non-specific lipid-transfer protein 4 [Fragaria vesca subsp. vesca]	0.619	Down	0.0022781
FANhyb_rscf00000546.1.g00009.1	PREDICTED: probable peroxygenase 4 [Fragaria vesca subsp. vesca]	1.598	Up	0.0081436
FANhyb_rscf00000547.1.g00003.1	PREDICTED: stomatal closure-related actin-binding protein 1 [Fragaria vesca subsp. vesca]	0.451	Down	0.00155698
FANhyb_rscf00000549.1.g00001.1	PREDICTED: UDP-glucuronic acid decarboxylase 2-like [Musa acuminata subsp. malaccensis]	0.593	Down	0.00052488
FANhyb_rscf00000552.1.g00005.1	PREDICTED: phosphoglucan, water dikinase, chloroplastic [Fragaria vesca subsp. vesca]	0.566	Down	2.0345e-05
FANhyb_rscf00000553.1.g00002.1	D-alanine-D-alanine ligase [Medicago truncatula]	0.339	Down	0.00162001
FANhyb_rscf00000554.1.g00003.1	PREDICTED: sphingolipid delta(4)-desaturase DES1-like [Fragaria vesca subsp. vesca]	0.511	Down	0.00033539
FANhyb_rscf00000556.1.g00002.1	PREDICTED: dnaJ protein homolog [Fragaria vesca subsp. vesca]	2.627	Up	4.3624e-06
FANhyb_rscf00000556.1.g00004.1	PREDICTED: exocyst complex component SEC5A-like [Fragaria vesca subsp. vesca]	0.521	Down	0.00156239
FANhyb_rscf00000558.1.g00006.1	PREDICTED: autophagy-related protein 8f [Fragaria vesca subsp. vesca]	2.286	Up	0.00045701
FANhyb_rscf00000561.1.g00007.1	PREDICTED: coiled-coil domain-containing protein 136 isoform X2 [Jatropha curcas]	2.684	Up	1.56556e-05
FANhyb_rscf00000566.1.g00002.1	PREDICTED: gibberellin-regulated protein 14-like [Fragaria vesca subsp. vesca]	0.635	Down	0.00117898
FANhyb_rscf00000566.1.g00004.1	PREDICTED: xyloglucan glycosyltransferase 4-like [Fragaria vesca subsp. vesca]	0.342	Down	0.0002002
FANhyb_rscf00000566.1.g00008.1	PREDICTED: protease Do-like 9 [Fragaria vesca subsp. vesca]	0.652	Down	9.9774e-05
FANhyb_rscf00000569.1.g00002.1	PREDICTED: suppressor of mec-8 and unc-52 protein homolog 1 [Fragaria vesca subsp. vesca]	1.791	Up	3.6578e-05
FANhyb_rscf00000570.1.g00003.1	PREDICTED: ATP-dependent RNA helicase DEAH12, chloroplastic-like [Prunus mume]	2.479	Up	5.838e-05
FANhyb_rscf00000571.1.g00006.1	PREDICTED: proteasome assembly chaperone 3 [Fragaria vesca subsp. vesca]	1.522	Up	0.0022205
FANhyb_rscf00000576.1.g00002.1	PREDICTED: OTU domain-containing protein DDB_G0284757 [Fragaria vesca subsp. vesca]	0.607	Down	3.6277e-05
FANhyb_rscf00000578.1.g00001.1	PREDICTED: coproporphyrinogen-III oxidase 1, chloroplastic [Fragaria vesca subsp. vesca]	0.605	Down	0.0039813
FANhyb_rscf00000581.1.g00007.1	PREDICTED: paladin-like [Ziziphus jujuba]	0.582	Down	0.000138856
FANhyb_rscf00000589.1.g00005.1	PREDICTED: hexokinase-1-like [Fragaria vesca subsp. vesca]	0.594	Down	0.00102422
FANhyb_rscf00000596.1.g00004.1	PREDICTED: glutamyl-tRNA(Gln) amidotransferase subunit B, chloroplastic/mitochondrial [Fragaria vesca subsp. vesca]	0.349	Down	0.00021596
FANhyb_rscf00000604.1.g00006.1	PREDICTED: protein SUPPRESSOR OF GENE SILENCING 3 [Fragaria vesca subsp. vesca]	0.626	Down	2.2269e-05
FANhyb_rscf00000605.1.g00006.1	pleiotropic drug resistance 12 (best arabidopsis hit)	0.629	Down	0.00130371
FANhyb_rscf00000615.1.g00008.1	PREDICTED: chaperone protein dnaJ 1, mitochondrial [Fragaria vesca subsp. vesca]	2.336	Up	2.2318e-06
FANhyb_rscf00000625.1.g00005.1	Arabidopsis thaliana WRKY19; transcription factor (WRKY19) mRNA, complete cds	0.614	Down	0.0028222
FANhyb_rscf00000628.1.g00006.1	PREDICTED: peroxisome biogenesis protein 1 isoform X1 [Fragaria vesca subsp. vesca]	0.603	Down	0.023998
FANhyb_rscf00000630.1.g00002.1	Leucine-rich repeat transmembrane protein kinase (best arabidopsis hit)	1.708	Up	0.0194636
FANhyb_rscf00000632.1.g00004.1	PREDICTED: pre-mRNA-splicing factor ATP-dependent RNA helicase PRP16 [Fragaria vesca subsp. vesca]	1.914	Up	0.00035863
FANhyb_rscf00000642.1.g00005.1	PREDICTED: RNA exonuclease 4-like [Fragaria vesca subsp. vesca]	0.632	Down	0.00106172
FANhyb_rscf00000642.1.g00006.1	PREDICTED: NAC transcription factor 25 [Fragaria vesca subsp. vesca]	1.919	Up	5.5833e-07
FANhyb_rscf00000643.1.g00001.1	PREDICTED: aspartic proteinase A2-like [Camelina sativa]	0.462	Down	1.405e-06
FANhyb_rscf00000644.1.g00004.1	PREDICTED: ATP-dependent zinc metalloprotease FTSH 10, mitochondrial [Fragaria vesca subsp. vesca]	0.545	Down	0.000162799
FANhyb_rscf00000645.1.g00001.1	PREDICTED: protein WVD2-like 4 [Prunus mume]	2.679	Up	6.1087e-05
FANhyb_rscf00000649.1.g00004.1	PREDICTED: exportin-7 isoform X2 [Fragaria vesca subsp. vesca]	1.708	Up	0.00049978
FANhyb_rscf00000650.1.g00006.1	PREDICTED: inorganic pyrophosphatase 2-like [Fragaria vesca subsp. vesca]	0.533	Down	9.7671e-05
FANhyb_rscf00000652.1.g00004.1	PREDICTED: alpha-L-arabinofuranosidase 1 [Fragaria vesca subsp. vesca]	0.496	Down	0.0031566
FANhyb_rscf00000658.1.g00003.1	PREDICTED: zinc finger protein ZPR1-like [Fragaria vesca subsp. vesca]	2.212	Up	2.3498e-07
FANhyb_rscf00000659.1.g00004.1	PREDICTED: obg-like ATPase 1 isoform X1 [Fragaria vesca subsp. vesca]	0.602	Down	0.00119712
FANhyb_rscf00000663.1.g00002.1	PREDICTED: probable manganese-transporting ATPase PDR2 [Fragaria vesca subsp. vesca]	0.525	Down	0.00043545
FANhyb_rscf00000663.1.g00003.1	PREDICTED: probable manganese-transporting ATPase PDR2 [Fragaria vesca subsp. vesca]	0.55	Down	7.768e-05
FANhyb_rscf00000664.1.g00005.1	PREDICTED: squamous cell carcinoma antigen recognized by T-cells 3 [Fragaria vesca subsp. vesca]	0.482	Down	0.00032217
FANhyb_rscf00000665.1.g00003.1	PREDICTED: thioredoxin-like protein YLS8 [Fragaria vesca subsp. vesca]	4.563	Up	0.000117203
FANhyb_rscf00000665.1.g00004.1	PREDICTED: guanylate-binding protein 3 [Fragaria vesca subsp. vesca]	0.661	Down	0.0032985
FANhyb_rscf00000667.1.g00008.1	PREDICTED: autophagy-related protein 8f [Fragaria vesca subsp. vesca]	3.069	Up	1.85281e-05
FANhyb_rscf00000671.1.g00005.1	PREDICTED: microsomal glutathione S-transferase 3 [Fragaria vesca subsp. vesca]	1.718	Up	0.00032121
FANhyb_rscf00000675.1.g00003.1	PREDICTED: alpha-glucosidase-like [Fragaria vesca subsp. vesca]	0.639	Down	2.35e-05
FANhyb_rscf00000676.1.g00002.1	PREDICTED: coilin [Fragaria vesca subsp. vesca]	0.483	Down	0.000179027
FANhyb_rscf00000679.1.g00002.1	PREDICTED: pentatricopeptide repeat-containing protein At1g10270 [Fragaria vesca subsp. vesca]	1.76	Up	9.5796e-05
FANhyb_rscf00000680.1.g00003.1	ATPase family AAA domain-containing protein 5 [Morus notabilis]	1.529	Up	0.022618
FANhyb_rscf00000681.1.g00006.1	PREDICTED: replication factor C subunit 2 [Fragaria vesca subsp. vesca]	1.559	Up	0.0096586
FANhyb_rscf00000682.1.g00005.1	PREDICTED: E3 ubiquitin-protein ligase UPL3 [Fragaria vesca subsp. vesca]	0.538	Down	6.1377e-05
FANhyb_rscf00000684.1.g00006.1	PREDICTED: multiple organellar RNA editing factor 8, chloroplastic/mitochondrial [Prunus mume]	1.987	Up	4.8375e-07
FANhyb_rscf00000685.1.g00004.1	PREDICTED: acetyl-CoA carboxylase 1-like isoform X2 [Fragaria vesca subsp. vesca]	0.638	Down	0.000142619
FANhyb_rscf00000694.1.g00003.1	PREDICTED: lanC-like protein GCL1 [Fragaria vesca subsp. vesca]	1.708	Up	0.0027242
FANhyb_rscf00000694.1.g00006.1	PREDICTED: protein SCAI [Fragaria vesca subsp. vesca]	0.418	Down	0.00045748
FANhyb_rscf00000695.1.g00006.1	PREDICTED: protein RAE1-like [Fragaria vesca subsp. vesca]	1.711	Up	4.6167e-06
FANhyb_rscf00000699.1.g00002.1	PREDICTED: serine/threonine-protein kinase SRK2E [Fragaria vesca subsp. vesca]	1.785	Up	0.0024195
FANhyb_rscf00000705.1.g00003.1	PREDICTED: dnaJ homolog subfamily C member 2-like [Fragaria vesca subsp. vesca]	0.431	Down	1.3469e-07
FANhyb_rscf00000706.1.g00001.1	PREDICTED: probable peroxygenase 4 [Fragaria vesca subsp. vesca]	1.542	Up	0.00192322
FANhyb_rscf00000709.1.g00002.1	PREDICTED: chaperone protein ClpB3, chloroplastic isoform X1 [Fragaria vesca subsp. vesca]	2.56	Up	3.3597e-06
FANhyb_rscf00000714.1.g00004.1	PREDICTED: exopolygalacturonase-like [Fragaria vesca subsp. vesca]	0.209	Down	0.0046551
FANhyb_rscf00000716.1.g00002.1	PREDICTED: epimerase family protein SDR39U1 homolog, chloroplastic isoform X1 [Fragaria vesca subsp.vesca]	1.647	Up	0.0086198
FANhyb_rscf00000716.1.g00004.1	PREDICTED: protein RBL [Fragaria vesca subsp. vesca]	0.648	Down	0.00044287
FANhyb_rscf00000717.1.g00003.1	PREDICTED: coiled-coil domain-containing protein 93 [Fragaria vesca subsp. vesca]	0.402	Down	0.000184463
FANhyb_rscf00000720.1.g00004.1	PREDICTED: E3 ubiquitin-protein ligase UPL1 isoform X1 [Fragaria vesca subsp. vesca]	0.511	Down	6.0532e-05
FANhyb_rscf00000723.1.g00002.1	PREDICTED: F-box/FBD/LRR-repeat protein At1g16930-like isoform X1 [Fragaria vesca subsp. vesca]	0.31	Down	8.4939e-05
FANhyb_rscf00000734.1.g00003.1	PREDICTED: gibberellin-regulated protein 12 isoform X1 [Fragaria vesca subsp. vesca]	1.662	Up	0.00119884
FANhyb_rscf00000738.1.g00007.1	PREDICTED: serine/arginine-rich splicing factor RS31-like isoform X1 [Fragaria vesca subsp. vesca]	2.243	Up	0.00044158
FANhyb_rscf00000743.1.g00005.1	PREDICTED: calreticulin-3 [Prunus mume]	2.214	Up	7.9584e-07
FANhyb_rscf00000745.1.g00005.1	PREDICTED: pleiotropic drug resistance protein 2-like [Fragaria vesca subsp. vesca]	0.586	Down	3.5832e-05
FANhyb_rscf00000749.1.g00001.1	PREDICTED: glucan endo-1,3-beta-glucosidase 6 [Fragaria vesca subsp. vesca]	0.498	Down	2.378e-05
FANhyb_rscf00000753.1.g00005.1	PREDICTED: vacuolar-sorting receptor 1-like [Fragaria vesca subsp. vesca]	1.522	Up	0.000199022
FANhyb_rscf00000757.1.g00003.1	PREDICTED: NADP-specific glutamate dehydrogenase [Fragaria vesca subsp. vesca]	2.137	Up	0.000142974
FANhyb_rscf00000761.1.g00004.1	PREDICTED: protein RMD5 homolog A-like [Fragaria vesca subsp. vesca]	1.718	Up	0.0065553
FANhyb_rscf00000765.1.g00003.1	PREDICTED: eukaryotic translation initiation factor 3 subunit C-like [Fragaria vesca subsp. vesca]	0.617	Down	1.953e-06
FANhyb_rscf00000774.1.g00003.1	PREDICTED: structural maintenance of chromosomes protein 3 [Fragaria vesca subsp. vesca]	0.299	Down	4.8417e-06
FANhyb_rscf00000779.1.g00007.1	PREDICTED: chromophore lyase CRL, chloroplastic [Fragaria vesca subsp. vesca]	1.617	Up	0.0053843
FANhyb_rscf00000780.1.g00004.1	PREDICTED: acyltransferase-like protein At1g54570, chloroplastic [Fragaria vesca subsp. vesca]	0.588	Down	0.0140427
FANhyb_rscf00000780.1.g00008.1	PREDICTED: protein AUXIN SIGNALING F-BOX 2 [Fragaria vesca subsp. vesca]	0.58	Down	0.00168279
FANhyb_rscf00000787.1.g00008.1	DnaJ homolog subfamily C member 10 [Morus notabilis]	0.457	Down	0.0050037
FANhyb_rscf00000789.1.g00006.1	PREDICTED: oxysterol-binding protein-related protein 3B [Fragaria vesca subsp. vesca]	0.438	Down	1.7919e-05
FANhyb_rscf00000793.1.g00005.1	PREDICTED: ABSCISIC ACID-INSENSITIVE 5-like protein 2 isoform X1 [Fragaria vesca subsp. vesca]	2.227	Up	0.000102756
FANhyb_rscf00000796.1.g00005.1	PREDICTED: homeobox protein knotted-1-like 3 isoform X2 [Fragaria vesca subsp. vesca]	1.962	Up	0.0064024
FANhyb_rscf00000798.1.g00005.1	PREDICTED: lysosomal beta glucosidase-like [Fragaria vesca subsp. vesca]	0.31	Down	0.00020117
FANhyb_rscf00000799.1.g00003.1	PREDICTED: calcium-transporting ATPase 8, plasma membrane-type-like [Fragaria vesca subsp. vesca]	0.543	Down	9.8788e-05
FANhyb_rscf00000800.1.g00003.1	PREDICTED: ruBisCO large subunit-binding protein subunit alpha [Fragaria vesca subsp. vesca]	2.317	Up	2.256e-05
FANhyb_rscf00000801.1.g00003.1	PREDICTED: probable cytosolic oligopeptidase A [Fragaria vesca subsp. vesca]	0.476	Down	2.2405e-05
FANhyb_rscf00000805.1.g00003.1	PREDICTED: 3-phosphoshikimate 1-carboxyvinyltransferase 2 [Fragaria vesca subsp. vesca]	0.629	Down	4.3787e-05
FANhyb_rscf00000806.1.g00001.1	PREDICTED: 40S ribosomal protein S6-like [Fragaria vesca subsp. vesca]	0.54	Down	2.9817e-06
FANhyb_rscf00000806.1.g00008.1	PREDICTED: ras-related protein Rab11D [Fragaria vesca subsp. vesca]	1.517	Up	2.3802e-06
FANhyb_rscf00000810.1.g00008.1	PREDICTED: universal stress protein A-like protein [Fragaria vesca subsp. vesca]	1.705	Up	0.00097784
FANhyb_rscf00000813.1.g00003.1	PREDICTED: hsp70-Hsp90 organizing protein 3 [Fragaria vesca subsp. vesca]	2.16	Up	2.1319e-07
FANhyb_rscf00000814.1.g00006.1	PREDICTED: cysteine proteinase 15A-like [Fragaria vesca subsp. vesca]	0.666	Down	0.00141751
FANhyb_rscf00000827.1.g00002.1	PREDICTED: nardilysin isoform X1 [Fragaria vesca subsp. vesca]	0.618	Down	0.00070414
FANhyb_rscf00000828.1.g00005.1	PREDICTED: histone-lysine N-methyltransferase EZA1 isoform X1 [Fragaria vesca subsp. vesca]	0.633	Down	0.00052228
FANhyb_rscf00000844.1.g00001.1	PREDICTED: golgin candidate 5 [Theobroma cacao]	3.465	Up	5.9651e-05
FANhyb_rscf00000844.1.g00006.1	PREDICTED: phenazine biosynthesis-like domain-containing protein 1 [Fragaria vesca subsp. vesca]	0.599	Down	0.0024429
FANhyb_rscf00000847.1.g00001.1	PREDICTED: neurofilament light polypeptide-like [Gossypium hirsutum]	1.632	Up	0.00129978
FANhyb_rscf00000848.1.g00003.1	PREDICTED: chorismate mutase 1, chloroplastic [Fragaria vesca subsp. vesca]	0.551	Down	4.4695e-05
FANhyb_rscf00000853.1.g00003.1	PREDICTED: acyl-[acyl-carrier-protein] desaturase, chloroplastic-like [Fragaria vesca subsp. vesca]	0.484	Down	0.00020059
FANhyb_rscf00000853.1.g00005.1	PREDICTED: splicing factor U2AF-associated protein 2 [Fragaria vesca subsp. vesca]	0.3	Down	0.00071604
FANhyb_rscf00000858.1.g00009.1	PREDICTED: putative ABC transporter C family member 15 isoform X2 [Fragaria vesca subsp. vesca]	0.644	Down	0.00088092
FANhyb_rscf00000861.1.g00003.1	PREDICTED: tRNA threonylcarbamoyladenosine dehydratase [Fragaria vesca subsp. vesca]	0.66	Down	0.00712
FANhyb_rscf00000866.1.g00003.1	PREDICTED: multifunctional methyltransferase subunit TRM112-like protein At1g22270 [Fragaria vesca subsp.vesca]	0.611	Down	0.00033844
FANhyb_rscf00000868.1.g00001.1	PREDICTED: probable acetyltransferase NATA1-like [Fragaria vesca subsp. vesca]	1.683	Up	0.0086396
FANhyb_rscf00000868.1.g00005.1	PREDICTED: adenosine kinase 2-like [Fragaria vesca subsp. vesca]	0.644	Down	0.000156284
FANhyb_rscf00000868.1.g00006.1	PREDICTED: phenylalanine ammonia-lyase 1 [Fragaria vesca subsp. vesca]	0.349	Down	1.4268e-06
FANhyb_rscf00000870.1.g00003.1	PREDICTED: apoptosis-inducing factor homolog B [Fragaria vesca subsp. vesca]	1.768	Up	0.000144675
FANhyb_rscf00000879.1.g00002.1	PREDICTED: translational activator GCN1 [Fragaria vesca subsp. vesca]	0.651	Down	0.00065707
FANhyb_rscf00000883.1.g00005.1	PREDICTED: delta-1-pyrroline-5-carboxylate synthase-like [Fragaria vesca subsp. vesca]	0.655	Down	0.00063546
FANhyb_rscf00000885.1.g00005.1	PREDICTED: dnaJ protein ERDJ3A [Fragaria vesca subsp. vesca]	3.215	Up	3.7797e-05
FANhyb_rscf00000891.1.g00002.1	PREDICTED: probable mediator of RNA polymerase II transcription subunit 37c [Fragaria vesca subsp. vesca]	6.272	Up	2.4208e-06
FANhyb_rscf00000895.1.g00004.1	PREDICTED: probable methyltransferase PMT7 [Fragaria vesca subsp. vesca]	0.454	Down	0.00069717
FANhyb_rscf00000899.1.g00002.1	calcium ion-binding protein [Medicago truncatula]	0.365	Down	0.00045932
FANhyb_rscf00000902.1.g00004.1	cytoplasmic tRNA 2-thiolation protein [Arabidopsis thaliana]	8.369	Up	4.7873e-08
FANhyb_rscf00000906.1.g00003.1	PREDICTED: GDP-mannose transporter GONST3 [Fragaria vesca subsp. vesca]	0.654	Down	0.0043212
FANhyb_rscf00000911.1.g00001.1	PREDICTED: DEAD-box ATP-dependent RNA helicase 7 [Fragaria vesca subsp. vesca]	0.637	Down	0.00045571
FANhyb_rscf00000922.1.g00005.1	fiber (DUF1218) [Arabidopsis thaliana]	1.624	Up	0.0055041
FANhyb_rscf00000923.1.g00002.1	PREDICTED: beta-amylase 1, chloroplastic [Fragaria vesca subsp. vesca]	0.434	Down	2.3316e-05
FANhyb_rscf00000927.1.g00007.1	PREDICTED: cytokinin riboside 5'-monophosphate phosphoribohydrolase LOG8 [Fragaria vesca subsp. vesca]	0.317	Down	1.57031e-05
FANhyb_rscf00000929.1.g00002.1	PREDICTED: dihydropyrimidine dehydrogenase [NADP(+)] [Fragaria vesca subsp. vesca]	0.606	Down	2.7916e-06
FANhyb_rscf00000933.1.g00005.1	PREDICTED: inositol-tetrakisphosphate 1-kinase 3-like isoform X1 [Fragaria vesca subsp. vesca]	1.687	Up	0.00060274
FANhyb_rscf00000937.1.g00003.1	PREDICTED: F-box protein SKP2B [Fragaria vesca subsp. vesca]	1.515	Up	1.58489e-05
FANhyb_rscf00000937.1.g00004.1	PREDICTED: F-box protein SKP2B [Fragaria vesca subsp. vesca]	1.613	Up	0.00013527
FANhyb_rscf00000941.1.g00005.1	calcium-binding EF hand family protein [Populus trichocarpa]	1.618	Up	9.771e-05
FANhyb_rscf00000961.1.g00004.1	PREDICTED: magnesium-dependent phosphatase 1 [Fragaria vesca subsp. vesca]	1.673	Up	0.0064444
FANhyb_rscf00000962.1.g00006.1	PREDICTED: protein THYLAKOID FORMATION1, chloroplastic [Fragaria vesca subsp. vesca]	0.606	Down	0.00045806
FANhyb_rscf00000981.1.g00004.1	PREDICTED: zinc transporter 6, chloroplastic [Fragaria vesca subsp. vesca]	0.385	Down	1.60283e-05
FANhyb_rscf00000987.1.g00003.1	PREDICTED: protein FAR1-RELATED SEQUENCE 7-like [Fragaria vesca subsp. vesca]	0.474	Down	0.00034219
FANhyb_rscf00000989.1.g00001.1	PREDICTED: clustered mitochondria protein [Fragaria vesca subsp. vesca]	0.451	Down	4.1227e-05
FANhyb_rscf00000991.1.g00008.1	PREDICTED: meiotic nuclear division protein 1 homolog [Fragaria vesca subsp. vesca]	2.406	Up	0.00046169
FANhyb_rscf00000992.1.g00004.1	PREDICTED: eukaryotic translation initiation factor 3 subunit A [Fragaria vesca subsp. vesca]	0.614	Down	0.00083517
FANhyb_rscf00000994.1.g00001.1	PREDICTED: peptidyl-prolyl cis-trans isomerase CYP23 [Fragaria vesca subsp. vesca]	0.338	Down	0.000179816
FANhyb_rscf00000998.1.g00003.1	receptor-like kinase 1 (best arabidopsis hit)	1.523	Up	0.00021667
FANhyb_rscf00001003.1.g00002.1	PREDICTED: protein TRANSPORT INHIBITOR RESPONSE 1-like [Fragaria vesca subsp. vesca]	0.574	Down	0.00100413
FANhyb_rscf00001005.1.g00001.1	PREDICTED: beta-glucosidase BoGH3B-like isoform X1 [Prunus mume]	0.527	Down	0.00029838
FANhyb_rscf00001014.1.g00006.1	PREDICTED: CBL-interacting serine/threonine-protein kinase 10 [Fragaria vesca subsp. vesca]	0.276	Down	3.6814e-05
FANhyb_rscf00001016.1.g00001.1	PREDICTED: 60S ribosomal protein L6, mitochondrial [Cucumis sativus]	1.932	Up	4.2553e-05
FANhyb_rscf00001030.1.g00005.1	PREDICTED: thiol protease aleurain-like [Fragaria vesca subsp. vesca]	0.391	Down	2.1701e-05
FANhyb_rscf00001033.1.g00005.1	PREDICTED: DNA-binding protein DDB_G0278111 isoform X2 [Fragaria vesca subsp. vesca]	1.92	Up	9.7594e-05
FANhyb_rscf00001051.1.g00002.1	PREDICTED: putative phospholipid-transporting ATPase 4 [Fragaria vesca subsp. vesca]	0.644	Down	0.00156022
FANhyb_rscf00001056.1.g00006.1	Histone acetyltransferase GCN5 [Morus notabilis]	0.641	Down	0.00022288
FANhyb_rscf00001057.1.g00001.1	PREDICTED: E3 ubiquitin-protein ligase RING1-like [Fragaria vesca subsp. vesca]	0.52	Down	0.0031413
FANhyb_rscf00001070.1.g00001.1	PREDICTED: ubiquitin-conjugating enzyme E2 7-like [Fragaria vesca subsp. vesca]	2.239	Up	0.00122424
FANhyb_rscf00001070.1.g00005.1	PREDICTED: geranylgeranyl transferase type-1 subunit beta [Fragaria vesca subsp. vesca]	0.628	Down	0.023655
FANhyb_rscf00001076.1.g00004.1	plant/MHJ24-14 protein [Medicago truncatula]	1.502	Up	0.00178152
FANhyb_rscf00001083.1.g00004.1	PREDICTED: probable galactinol--sucrose galactosyltransferase 1 [Fragaria vesca subsp. vesca]	0.394	Down	7.5653e-05
FANhyb_rscf00001100.1.g00002.1	PREDICTED: heat shock protein 90-1 [Fragaria vesca subsp. vesca]	2.08	Up	4.1526e-05
FANhyb_rscf00001100.1.g00003.1	PREDICTED: OBERON-like protein [Fragaria vesca subsp. vesca]	1.696	Up	0.00031615
FANhyb_rscf00001103.1.g00001.1	uncharacterized protein	1.586	Up	0.0139635
FANhyb_rscf00001105.1.g00002.1	PREDICTED: GBF-interacting protein 1-like isoform X1 [Malus domestica]	2.523	Up	3.9368e-05
FANhyb_rscf00001114.1.g00001.1	PREDICTED: B3 domain-containing protein Os01g0723500-like [Fragaria vesca subsp. vesca]	2.826	Up	2.8281e-06
FANhyb_rscf00001114.1.g00005.1	PREDICTED: probable enoyl-CoA hydratase, mitochondrial [Fragaria vesca subsp. vesca]	1.78	Up	0.000179868
FANhyb_rscf00001129.1.g00002.1	PREDICTED: F-box/LRR-repeat protein 13-like isoform X1 [Fragaria vesca subsp. vesca]	2.379	Up	6.3353e-05
FANhyb_rscf00001145.1.g00004.1	PREDICTED: probable serine/threonine-protein kinase At4g35230 [Fragaria vesca subsp. vesca]	1.905	Up	3.5188e-05
FANhyb_rscf00001151.1.g00003.1	PREDICTED: DNA ligase 1-like isoform X2 [Fragaria vesca subsp. vesca]	0.451	Down	0.00124095
FANhyb_rscf00001157.1.g00004.1	PREDICTED: ras GTPase-activating protein-binding protein 1 [Fragaria vesca subsp. vesca]	0.592	Down	0.00028296
FANhyb_rscf00001158.1.g00003.1	Ribosomal protein S24/S35 [Arabidopsis thaliana]	0.645	Down	0.0027818
FANhyb_rscf00001168.1.g00001.1	PREDICTED: serine/threonine-protein phosphatase 6 regulatory subunit 3 isoform X1 [Fragaria vesca subsp.vesca]	0.6	Down	8.1779e-05
FANhyb_rscf00001172.1.g00002.1	PREDICTED: nitrogen regulatory protein P-II homolog isoform X1 [Fragaria vesca subsp. vesca]	1.751	Up	0.00044417
FANhyb_rscf00001172.1.g00003.1	PREDICTED: recQ-mediated genome instability protein 1 [Fragaria vesca subsp. vesca]	0.628	Down	4.4448e-05
FANhyb_rscf00001173.1.g00001.1	PREDICTED: signal peptide peptidase-like 3 [Fragaria vesca subsp. vesca]	0.309	Down	3.4438e-06
FANhyb_rscf00001174.1.g00002.1	PREDICTED: protein SLOW GREEN 1, chloroplastic [Fragaria vesca subsp. vesca]	0.595	Down	6.4617e-05
FANhyb_rscf00001174.1.g00004.1	PREDICTED: heat shock cognate 70 kDa protein-like [Fragaria vesca subsp. vesca]	0.469	Down	1.59759e-05
FANhyb_rscf00001178.1.g00003.1	PREDICTED: SCP2 sterol-binding domain-containing protein 1-like [Fragaria vesca subsp. vesca]	3.032	Up	8.7384e-07
FANhyb_rscf00001186.1.g00002.1	PREDICTED: hydroxyproline O-arabinosyltransferase 3 [Vitis vinifera]	1.642	Up	0.0068013
FANhyb_rscf00001191.1.g00003.1	PREDICTED: DNA-binding protein HEXBP-like isoform X1 [Fragaria vesca subsp. vesca]	2.652	Up	4.1455e-05
FANhyb_rscf00001193.1.g00001.1	PREDICTED: PTI1-like tyrosine-protein kinase At3g15890 [Fragaria vesca subsp. vesca]	0.656	Down	2.344e-05
FANhyb_rscf00001207.1.g00005.1	PREDICTED: diaminopimelate epimerase, chloroplastic [Fragaria vesca subsp. vesca]	0.487	Down	0.002502
FANhyb_rscf00001223.1.g00003.1	PREDICTED: hsp70 nucleotide exchange factor fes1-like [Prunus mume]	2.915	Up	2.1983e-06
FANhyb_rscf00001224.1.g00001.1	PREDICTED: isoamylase 3, chloroplastic [Fragaria vesca subsp. vesca]	0.469	Down	4.2239e-05
FANhyb_rscf00001232.1.g00001.1	PREDICTED: probable 1-acyl-sn-glycerol-3-phosphate acyltransferase 4 isoform X1 [Fragaria vesca subsp.vesca]	2.165	Up	0.0108573
FANhyb_rscf00001244.1.g00006.1	PREDICTED: phosphatidylinositol 4-kinase gamma 7-like [Fragaria vesca subsp. vesca]	0.55	Down	0.0025445
FANhyb_rscf00001249.1.g00001.1	PREDICTED: 17.4 kDa class III heat shock protein [Fragaria vesca subsp. vesca]	7.597	Up	0.00057874
FANhyb_rscf00001264.1.g00001.1	PREDICTED: DNA-damage-repair/toleration protein DRT100 [Fragaria vesca subsp. vesca]	0.365	Down	2.7986e-07
FANhyb_rscf00001265.1.g00001.1	PREDICTED: ranBP2-type zinc finger protein At1g67325 [Fragaria vesca subsp. vesca]	1.652	Up	0.0049607
FANhyb_rscf00001270.1.g00002.1	early endosome antigen 1-like [Cajanus cajan]	0.594	Down	0.00068352
FANhyb_rscf00001277.1.g00001.1	PREDICTED: receptor-like protein kinase HERK 1 [Fragaria vesca subsp. vesca]	0.641	Down	0.000198965
FANhyb_rscf00001297.1.g00001.1	PREDICTED: probable disease resistance protein At5g66900 [Fragaria vesca subsp. vesca]	0.603	Down	0.000177446
FANhyb_rscf00001302.1.g00007.1	PREDICTED: vinorine synthase-like [Fragaria vesca subsp. vesca]	0.375	Down	3.6258e-05
FANhyb_rscf00001304.1.g00005.1	PREDICTED: transmembrane protein 87A [Fragaria vesca subsp. vesca]	0.629	Down	1.94946e-05
FANhyb_rscf00001306.1.g00002.1	PREDICTED: auxin response factor 8 [Fragaria vesca subsp. vesca]	1.543	Up	0.00052181
FANhyb_rscf00001317.1.g00002.1	PREDICTED: DNA repair protein recA homolog 1, chloroplastic isoform X1 [Fragaria vesca subsp. vesca]	0.555	Down	0.0034176
FANhyb_rscf00001318.1.g00003.1	PREDICTED: 26S proteasome regulatory subunit RPN13 [Fragaria vesca subsp. vesca]	0.644	Down	0.00047694
FANhyb_rscf00001324.1.g00002.1	PREDICTED: L-ascorbate peroxidase 3, peroxisomal [Fragaria vesca subsp. vesca]	1.539	Up	7.8295e-05
FANhyb_rscf00001325.1.g00004.1	PREDICTED: heat shock cognate 70 kDa protein 2 [Fragaria vesca subsp. vesca]	3.013	Up	5.4359e-07
FANhyb_rscf00001348.1.g00004.1	PREDICTED: pumilio homolog 2 [Fragaria vesca subsp. vesca]	2.072	Up	0.00081747
FANhyb_rscf00001350.1.g00003.1	PREDICTED: plant intracellular Ras-group-related LRR protein 9-like [Fragaria vesca subsp. vesca]	1.55	Up	0.00058463
FANhyb_rscf00001354.1.g00002.1	PREDICTED: protein odr-4 homolog isoform X4 [Fragaria vesca subsp. vesca]	0.657	Down	0.00146069
FANhyb_rscf00001358.1.g00002.1	PREDICTED: dihydrofolate reductase-like [Fragaria vesca subsp. vesca]	0.328	Down	0.00023845
FANhyb_rscf00001360.1.g00003.1	PREDICTED: cyclin-T1-3-like [Fragaria vesca subsp. vesca]	0.617	Down	0.0058181
FANhyb_rscf00001369.1.g00003.1	PREDICTED: QWRF motif-containing protein 2-like [Fragaria vesca subsp. vesca]	2.634	Up	0.00048176
FANhyb_rscf00001371.1.g00002.1	PREDICTED: probable cinnamyl alcohol dehydrogenase 1 [Fragaria vesca subsp. vesca]	0.328	Down	4.644e-06
FANhyb_rscf00001379.1.g00001.1	PREDICTED: ethylene-insensitive protein 2 [Fragaria vesca subsp. vesca]	1.629	Up	0.00038127
FANhyb_rscf00001384.1.g00004.1	PREDICTED: MAR-binding filament-like protein 1-1 isoform X3 [Prunus mume]	0.58	Down	9.9611e-05
FANhyb_rscf00001389.1.g00001.1	PREDICTED: 29 kDa ribonucleoprotein A, chloroplastic [Fragaria vesca subsp. vesca]	0.495	Down	5.5541e-05
FANhyb_rscf00001392.1.g00002.1	PREDICTED: cysteine proteinase COT44 [Fragaria vesca subsp. vesca]	0.59	Down	0.000102669
FANhyb_rscf00001409.1.g00002.1	Nuclear factor related to kappa-B-binding protein [Morus notabilis]	1.665	Up	0.00034274
FANhyb_rscf00001423.1.g00001.1	PREDICTED: transcription factor TGA2 [Fragaria vesca subsp. vesca]	2.211	Up	0.00091813
FANhyb_rscf00001451.1.g00003.1	PREDICTED: serine/threonine-protein kinase HT1-like [Fragaria vesca subsp. vesca]	0.639	Down	6.2562e-05
FANhyb_rscf00001455.1.g00004.1	ripening regulated protein DDTFR8 [Solanum lycopersicum]	5.018	Up	5.6181e-07
FANhyb_rscf00001464.1.g00001.1	PREDICTED: BAG family molecular chaperone regulator 6 isoform X1 [Fragaria vesca subsp. vesca]	5.103	Up	2.1891e-05
FANhyb_rscf00001465.1.g00003.1	PREDICTED: 1-aminocyclopropane-1-carboxylate oxidase [Fragaria vesca subsp. vesca]	0.503	Down	1.62734e-05
FANhyb_rscf00001473.1.g00001.1	PREDICTED: ABC transporter F family member 1 [Fragaria vesca subsp. vesca]	0.518	Down	4.4804e-05
FANhyb_rscf00001475.1.g00002.1	PREDICTED: BTB/POZ domain-containing protein At3g09030 [Fragaria vesca subsp. vesca]	0.622	Down	0.00044303
FANhyb_rscf00001482.1.g00003.1	PREDICTED: pyruvate dehydrogenase E1 component subunit beta-3, chloroplastic-like [Fragaria vesca subsp.vesca]	0.656	Down	0.00139902
FANhyb_rscf00001487.1.g00002.1	PREDICTED: ABC transporter I family member 17 isoform X1 [Fragaria vesca subsp. vesca]	1.859	Up	1.0287e-06
FANhyb_rscf00001502.1.g00002.1	plant/F18G18-200 protein [Medicago truncatula]	0.198	Down	0.0067441
FANhyb_rscf00001504.1.g00002.1	PREDICTED: lysine-specific demethylase JMJ25-like [Fragaria vesca subsp. vesca]	0.566	Down	0.000197693
FANhyb_rscf00001538.1.g00003.1	PREDICTED: grpE protein homolog, mitochondrial-like isoform X2 [Fragaria vesca subsp. vesca]	1.511	Up	2.6778e-06
FANhyb_rscf00001539.1.g00002.1	PREDICTED: biotin synthase [Fragaria vesca subsp. vesca]	0.637	Down	0.0011411
FANhyb_rscf00001549.1.g00005.1	PREDICTED: protein QUIRKY-like [Prunus mume]	0.582	Down	0.00026177
FANhyb_rscf00001552.1.g00001.1	PREDICTED: alanine--tRNA ligase, mitochondrial [Fragaria vesca subsp. vesca]	0.638	Down	1.2417e-06
FANhyb_rscf00001552.1.g00004.1	PREDICTED: CAP-Gly domain-containing linker protein 1 [Malus domestica]	2.083	Up	0.000124095
FANhyb_rscf00001553.1.g00001.1	PREDICTED: protein TIME FOR COFFEE isoform X2 [Fragaria vesca subsp. vesca]	1.525	Up	0.0002351
FANhyb_rscf00001567.1.g00001.1	PREDICTED: plasma membrane ATPase 4 [Fragaria vesca subsp. vesca]	1.556	Up	0.0021648
FANhyb_rscf00001569.1.g00002.1	PREDICTED: NADPH--cytochrome P450 reductase 2 [Fragaria vesca subsp. vesca]	0.661	Down	0.00044194
FANhyb_rscf00001571.1.g00002.1	PREDICTED: DNA polymerase I A, chloroplastic/mitochondrial [Fragaria vesca subsp. vesca]	0.628	Down	0.00131637
FANhyb_rscf00001598.1.g00001.1	PREDICTED: probable pre-mRNA-splicing factor ATP-dependent RNA helicase [Fragaria vesca subsp. vesca]	0.655	Down	0.0039973
FANhyb_rscf00001602.1.g00003.1	Tetratricopeptide repeat (TPR)-like superfamily protein [Arabidopsis thaliana]	0.649	Down	0.00051673
FANhyb_rscf00001611.1.g00003.1	PREDICTED: formin-like protein 6 [Fragaria vesca subsp. vesca]	1.773	Up	7.5742e-05
FANhyb_rscf00001619.1.g00003.1	PREDICTED: glycine-rich domain-containing protein 1 [Prunus mume]	3.245	Up	3.6006e-05
FANhyb_rscf00001679.1.g00003.1	PREDICTED: heat shock factor protein HSF30 isoform X1 [Fragaria vesca subsp. vesca]	5.005	Up	1.82397e-05
FANhyb_rscf00001704.1.g00001.1	PREDICTED: ADP-ribosylation factor-like [Vigna angularis]	1.561	Up	0.000184755
FANhyb_rscf00001720.1.g00001.1	PREDICTED: probable inactive 2-oxoglutarate-dependent dioxygenase AOP2 [Fragaria vesca subsp. vesca]	0.479	Down	0.00029653
FANhyb_rscf00001732.1.g00001.1	PREDICTED: serine carboxypeptidase-like 7 [Fragaria vesca subsp. vesca]	0.503	Down	0.0066628
FANhyb_rscf00001751.1.g00005.1	PREDICTED: LOW QUALITY PROTEIN: 7-methylxanthosine synthase 1-like [Fragaria vesca subsp. vesca]	0.254	Down	0.000119371
FANhyb_rscf00001782.1.g00003.1	dynein beta chain, ciliary protein [Arabidopsis thaliana]	1.892	Up	6.2432e-05
FANhyb_rscf00001789.1.g00001.1	PREDICTED: serine carboxypeptidase-like 42 [Fragaria vesca subsp. vesca]	0.537	Down	0.000182639
FANhyb_rscf00001798.1.g00001.1	Sorghum bicolor clone BAC Sbb12448, complete sequence.	3.742	Up	2.0773e-06
FANhyb_rscf00001812.1.g00001.1	PREDICTED: 3beta-hydroxysteroid-dehydrogenase/decarboxylase isoform 2 [Fragaria vesca subsp. vesca]	0.341	Down	7.8624e-05
FANhyb_rscf00001818.1.g00001.1	PREDICTED: BTB/POZ domain-containing protein At1g63850-like [Fragaria vesca subsp. vesca]	1.859	Up	2.2222e-05
FANhyb_rscf00001846.1.g00002.1	PREDICTED: probable sugar phosphate/phosphate translocator At5g25400 [Fragaria vesca subsp. vesca]	0.375	Down	0.00025535
FANhyb_rscf00001849.1.g00002.1	PREDICTED: receptor-like protein kinase 2 [Fragaria vesca subsp. vesca]	1.893	Up	2.4473e-05
FANhyb_rscf00001854.1.g00003.1	PREDICTED: probable pectate lyase 8 [Fragaria vesca subsp. vesca]	0.425	Down	2.4656e-05
FANhyb_rscf00001894.1.g00001.1	PREDICTED: cinnamoyl-CoA reductase 1 [Fragaria vesca subsp. vesca]	0.553	Down	0.000104705
FANhyb_rscf00001902.1.g00001.1	PREDICTED: indole-3-acetic acid-amido synthetase GH3.17-like [Fragaria vesca subsp. vesca]	0.641	Down	0.0030791
FANhyb_rscf00001906.1.g00001.1	PREDICTED: cation/calcium exchanger 5, partial [Fragaria vesca subsp. vesca]	0.215	Down	0.0023588
FANhyb_rscf00001908.1.g00002.1	PREDICTED: protein EMSY-LIKE 1 isoform X2 [Fragaria vesca subsp. vesca]	2.569	Up	0.0028608
FANhyb_rscf00001924.1.g00002.1	PREDICTED: cleavage and polyadenylation specificity factor subunit CG7185 [Fragaria vesca subsp. vesca]	1.65	Up	0.00058003
FANhyb_rscf00001948.1.g00001.1	PREDICTED: aspartokinase 2, chloroplastic isoform X1 [Fragaria vesca subsp. vesca]	0.66	Down	0.0021171
FANhyb_rscf00001975.1.g00002.1	PREDICTED: rhomboid-like protein 15 [Prunus mume]	1.53	Up	0.007163
FANhyb_rscf00001982.1.g00001.1	PREDICTED: cationic amino acid transporter 2, vacuolar-like [Fragaria vesca subsp. vesca]	0.664	Down	0.0039817
FANhyb_rscf00002009.1.g00001.1	PREDICTED: transport and Golgi organization protein 2 homolog [Fragaria vesca subsp. vesca]	0.653	Down	0.00038484
FANhyb_rscf00002011.1.g00002.1	PREDICTED: ribulose bisphosphate carboxylase/oxygenase activase, chloroplastic-like [Fragaria vesca subsp.vesca]	4.438	Up	1.785e-06
FANhyb_rscf00002015.1.g00002.1	PREDICTED: LOW QUALITY PROTEIN: NADP-dependent malic enzyme [Fragaria vesca subsp. vesca]	0.296	Down	8.9044e-07
FANhyb_rscf00002022.1.g00001.1	PREDICTED: pleiotropic drug resistance protein 2-like [Fragaria vesca subsp. vesca]	2.243	Up	3.6376e-06
FANhyb_rscf00002030.1.g00004.1	PREDICTED: protein MARD1-like [Malus domestica]	2.365	Up	0.000183913
FANhyb_rscf00002031.1.g00001.1	PREDICTED: protein DEHYDRATION-INDUCED 19 homolog 4 [Fragaria vesca subsp. vesca]	1.915	Up	0.00086029
FANhyb_rscf00002072.1.g00001.1	ATP-dependent zinc metalloprotease FTSH 11, chloroplastic/mitochondrial [Cajanus cajan]	0.571	Down	2.0038e-05
FANhyb_rscf00002074.1.g00002.1	PREDICTED: BTB/POZ domain-containing protein NPY2 [Fragaria vesca subsp. vesca]	0.572	Down	0.000121008
FANhyb_rscf00002079.1.g00002.1	PREDICTED: probable protein phosphatase 2C 10 [Pyrus x bretschneideri]	0.585	Down	3.7095e-05
FANhyb_rscf00002083.1.g00002.1	PREDICTED: armadillo repeat-containing protein LFR [Fragaria vesca subsp. vesca]	1.728	Up	0.0042626
FANhyb_rscf00002113.1.g00001.1	PREDICTED: glucose-6-phosphate 1-dehydrogenase, chloroplastic-like [Fragaria vesca subsp. vesca]	0.666	Down	1.57344e-05
FANhyb_rscf00002113.1.g00002.1	PREDICTED: fasciclin-like arabinogalactan protein 2 [Fragaria vesca subsp. vesca]	0.411	Down	0.00062416
FANhyb_rscf00002123.1.g00002.1	PREDICTED: caltractin [Fragaria vesca subsp. vesca]	1.6	Up	0.00041911
FANhyb_rscf00002139.1.g00002.1	PREDICTED: extradiol ring-cleavage dioxygenase-like [Fragaria vesca subsp. vesca]	1.888	Up	0.000184008
FANhyb_rscf00002141.1.g00001.1	PREDICTED: 9-cis-epoxycarotenoid dioxygenase NCED3, chloroplastic-like [Fragaria vesca subsp. vesca]	0.473	Down	9.5011e-05
FANhyb_rscf00002154.1.g00001.1	PREDICTED: probable purple acid phosphatase 20 [Fragaria vesca subsp. vesca]	2.374	Up	0.0048228
FANhyb_rscf00002185.1.g00001.1	PREDICTED: F-box protein At5g07610-like [Fragaria vesca subsp. vesca]	2.1	Up	0.000136167
FANhyb_rscf00002198.1.g00001.1	DUF1680 domain protein [Medicago truncatula]	0.645	Down	0.00195675
FANhyb_rscf00002203.1.g00001.1	PREDICTED: TPR repeat-containing thioredoxin TDX [Fragaria vesca subsp. vesca]	1.506	Up	0.00052124
FANhyb_rscf00002204.1.g00001.1	PREDICTED: agamous-like MADS-box protein AGL9 homolog isoform X2 [Fragaria vesca subsp. vesca]	3.381	Up	5.8362e-05
FANhyb_rscf00002208.1.g00001.1	PREDICTED: heat shock protein 83 [Fragaria vesca subsp. vesca]	1.934	Up	3.9072e-06
FANhyb_rscf00002242.1.g00001.1	PREDICTED: protein IWS1 homolog [Fragaria vesca subsp. vesca]	0.577	Down	0.00024155
FANhyb_rscf00002246.1.g00002.1	PREDICTED: 18.1 kDa class I heat shock protein-like [Fragaria vesca subsp. vesca]	10.344	Up	1.9264e-07
FANhyb_rscf00002252.1.g00002.1	transmembrane protein, putative [Medicago truncatula]	3.082	Up	5.6726e-05
FANhyb_rscf00002316.1.g00001.1	PREDICTED: membrane-anchored ubiquitin-fold protein 3-like [Fragaria vesca subsp. vesca]	0.627	Down	0.00052136
FANhyb_rscf00002363.1.g00001.1	uncharacterized protein	0.658	Down	0.0025609
FANhyb_rscf00002380.1.g00001.1	PLATZ transcription factor family protein [Medicago truncatula]	1.712	Up	0.00024245
FANhyb_rscf00002393.1.g00001.1	PREDICTED: catalase isozyme 1 [Fragaria vesca subsp. vesca]	1.558	Up	3.633e-07
FANhyb_rscf00002404.1.g00001.1	PREDICTED: DAG protein, chloroplastic [Fragaria vesca subsp. vesca]	0.617	Down	0.0192039
FANhyb_rscf00002405.1.g00002.1	uncharacterized protein	0.439	Down	0.033815
FANhyb_rscf00002407.1.g00001.1	PREDICTED: probable protein phosphatase 2C 27 [Fragaria vesca subsp. vesca]	3.444	Up	4.2426e-05
FANhyb_rscf00002418.1.g00002.1	PREDICTED: activator of 90 kDa heat shock protein ATPase homolog [Fragaria vesca subsp. vesca]	4.394	Up	4.1731e-07
FANhyb_rscf00002429.1.g00001.1	PREDICTED: UDP-glycosyltransferase 87A1-like [Fragaria vesca subsp. vesca]	0.564	Down	0.00091652
FANhyb_rscf00002434.1.g00001.1	PREDICTED: 1-aminocyclopropane-1-carboxylate oxidase homolog 4-like isoform X1 [Fragaria vesca subsp.vesca]	0.449	Down	5.9252e-05
FANhyb_rscf00002454.1.g00001.1	PREDICTED: chaperonin CPN60-2, mitochondrial [Fragaria vesca subsp. vesca]	2.255	Up	1.116e-07
FANhyb_rscf00002461.1.g00001.1	PREDICTED: probable eukaryotic translation initiation factor 5-1 [Fragaria vesca subsp. vesca]	0.599	Down	0.00032023
FANhyb_rscf00002494.1.g00001.1	PREDICTED: large proline-rich protein bag6-A [Fragaria vesca subsp. vesca]	0.423	Down	0.0142208
FANhyb_rscf00002531.1.g00001.1	PREDICTED: synaptotagmin-3-like [Fragaria vesca subsp. vesca]	0.598	Down	0.000198195
FANhyb_rscf00002546.1.g00001.1	PREDICTED: isoflavone reductase homolog [Fragaria vesca subsp. vesca]	0.398	Down	0.0020209
FANhyb_rscf00002547.1.g00001.1	PREDICTED: E3 ubiquitin-protein ligase MBR2 [Fragaria vesca subsp. vesca]	2.668	Up	2.9764e-06
FANhyb_rscf00002550.1.g00001.1	PREDICTED: glycine-rich RNA-binding protein GRP1A [Prunus mume]	0.262	Down	0.00035796
FANhyb_rscf00002575.1.g00001.1	B3 domain-containing protein [Morus notabilis]	3.87	Up	0.0099359
FANhyb_rscf00002634.1.g00001.1	PREDICTED: glucomannan 4-beta-mannosyltransferase 2 [Fragaria vesca subsp. vesca]	0.479	Down	0.000119847
FANhyb_rscf00002673.1.g00001.1	PREDICTED: probable cadmium/zinc-transporting ATPase HMA1, chloroplastic [Fragaria vesca subsp. vesca]	0.66	Down	0.0031397
FANhyb_rscf00002680.1.g00001.1	PREDICTED: GDSL esterase/lipase 1-like [Malus domestica]	0.66	Down	0.00021963
FANhyb_rscf00002708.1.g00001.1	PREDICTED: 28 kDa ribonucleoprotein, chloroplastic [Fragaria vesca subsp. vesca]	0.539	Down	0.000139118
FANhyb_rscf00002752.1.g00001.1	PREDICTED: proline-rich receptor-like protein kinase PERK10 [Fragaria vesca subsp. vesca]	2.487	Up	4.7727e-06
FANhyb_rscf00002763.1.g00002.1	uncharacterized protein	0.211	Down	0.00026211
FANhyb_rscf00002821.1.g00002.1	PREDICTED: F-box protein SKIP1 [Fragaria vesca subsp. vesca]	2.896	Up	1.7098e-06
FANhyb_rscf00002856.1.g00001.1	PREDICTED: 4-coumarate--CoA ligase 2-like [Fragaria vesca subsp. vesca]	0.324	Down	2.3122e-05
FANhyb_rscf00002895.1.g00002.1	PREDICTED: N-alpha-acetyltransferase 11 [Fragaria vesca subsp. vesca]	1.596	Up	0.00179826
FANhyb_rscf00002903.1.g00001.1	PREDICTED: F-box/LRR-repeat protein At2g43260-like [Fragaria vesca subsp. vesca]	3.331	Up	0.00041779
FANhyb_rscf00002966.1.g00002.1	PREDICTED: ferritin-3, chloroplastic [Fragaria vesca subsp. vesca]	0.656	Down	0.00062182
FANhyb_rscf00003006.1.g00001.1	PREDICTED: phosphatidylinositol transfer protein 2-like isoform X1 [Fragaria vesca subsp. vesca]	1.624	Up	0.0089992
FANhyb_rscf00003031.1.g00001.1	PREDICTED: diphthamide biosynthesis protein 2 [Fragaria vesca subsp. vesca]	0.651	Down	0.009964
FANhyb_rscf00003042.1.g00001.1	PREDICTED: inorganic pyrophosphatase 1-like [Fragaria vesca subsp. vesca]	0.464	Down	0.00029819
FANhyb_rscf00003066.1.g00001.1	PREDICTED: NADH--cytochrome b5 reductase 1-like [Fragaria vesca subsp. vesca]	0.431	Down	4.9761e-07
FANhyb_rscf00003079.1.g00002.1	PREDICTED: mediator-associated protein 1-like [Fragaria vesca subsp. vesca]	0.43	Down	0.000100893
FANhyb_rscf00003086.1.g00001.1	Medicago truncatula NB-LRR type disease resistance protein (MTR_7g089080) mRNA, complete cds	36.048	Up	0.009303
FANhyb_rscf00003088.1.g00001.1	PREDICTED: splicing factor 3B subunit 3-like [Fragaria vesca subsp. vesca]	2.142	Up	0.00023956
FANhyb_rscf00003098.1.g00001.1	PREDICTED: F-box protein At5g39250 [Fragaria vesca subsp. vesca]	0.657	Down	0.0032185
FANhyb_rscf00003100.1.g00001.1	PREDICTED: polyol transporter 5-like [Fragaria vesca subsp. vesca]	0.484	Down	1.81213e-05
FANhyb_rscf00003158.1.g00001.1	PREDICTED: choline-phosphate cytidylyltransferase 2 [Fragaria vesca subsp. vesca]	0.53	Down	0.0008557
FANhyb_rscf00003182.1.g00002.1	PREDICTED: 18.1 kDa class I heat shock protein-like [Fragaria vesca subsp. vesca]	11.604	Up	7.7854e-05
FANhyb_rscf00003202.1.g00001.1	PREDICTED: pinin [Fragaria vesca subsp. vesca]	2.16	Up	0.000156662
FANhyb_rscf00003206.1.g00001.1	PREDICTED: psbP-like protein 1, chloroplastic isoform X1 [Fragaria vesca subsp. vesca]	0.652	Down	0.0084966
FANhyb_rscf00003215.1.g00001.1	PREDICTED: probable methyltransferase PMT14 [Fragaria vesca subsp. vesca]	0.425	Down	4.1582e-06
FANhyb_rscf00003229.1.g00003.1	PREDICTED: GDSL esterase/lipase At3g26430-like [Prunus mume]	2.069	Up	0.0034153
FANhyb_rscf00003267.1.g00001.1	PREDICTED: phosphoinositide phosphatase SAC1 [Fragaria vesca subsp. vesca]	0.606	Down	0.006296
FANhyb_rscf00003306.1.g00001.1	PREDICTED: methyl-CpG-binding domain-containing protein 11-like [Fragaria vesca subsp. vesca]	2.009	Up	0.000156389
FANhyb_rscf00003308.1.g00001.1	PREDICTED: vinorine synthase-like [Fragaria vesca subsp. vesca]	0.245	Down	6.3043e-05
FANhyb_rscf00003313.1.g00001.1	PREDICTED: UDP-galactose transporter 2-like [Fragaria vesca subsp. vesca]	0.561	Down	0.00105553
FANhyb_rscf00003332.1.g00001.1	Glutaredoxin family protein [Arabidopsis thaliana]	2.668	Up	1.95222e-05
FANhyb_rscf00003343.1.g00002.1	PREDICTED: nucleoid-associated protein At2g24020, chloroplastic-like [Prunus mume]	0.525	Down	0.00021894
FANhyb_rscf00003403.1.g00002.1	PREDICTED: heat stress transcription factor A-5 [Fragaria vesca subsp. vesca]	1.787	Up	0.00040017
FANhyb_rscf00003410.1.g00001.1	DUF538 family protein [Medicago truncatula]	5.495	Up	3.9136e-07
FANhyb_rscf00003413.1.g00001.1	PREDICTED: putative disease resistance protein RGA4 [Fragaria vesca subsp. vesca]	0.629	Down	0.000482
FANhyb_rscf00003414.1.g00001.1	PREDICTED: GDSL esterase/lipase 1-like [Fragaria vesca subsp. vesca]	0.33	Down	0.00045818
FANhyb_rscf00003414.1.g00002.1	PREDICTED: B3 domain-containing protein Os04g0386900-like [Fragaria vesca subsp. vesca]	0.51	Down	0.00158081
FANhyb_rscf00003450.1.g00001.1	PREDICTED: protein disulfide isomerase-like 2-3 [Fragaria vesca subsp. vesca]	1.886	Up	1.4925e-07
FANhyb_rscf00003486.1.g00002.1	PREDICTED: anthocyanidin reductase-like isoform X1 [Fragaria vesca subsp. vesca]	0.655	Down	0.00033623
FANhyb_rscf00003496.1.g00001.1	PREDICTED: nucleolar protein 58-like [Fragaria vesca subsp. vesca]	2.815	Up	3.6219e-05
FANhyb_rscf00003541.1.g00001.1	PREDICTED: mini zinc finger protein 2 [Fragaria vesca subsp. vesca]	0.636	Down	0.00027634
FANhyb_rscf00003548.1.g00002.1	transmembrane protein, putative [Medicago truncatula]	1.551	Up	0.00063772
FANhyb_rscf00003554.1.g00001.1	PREDICTED: calvin cycle protein CP12-1, chloroplastic-like [Fragaria vesca subsp. vesca]	2.033	Up	0.000119268
FANhyb_rscf00003563.1.g00001.1	PREDICTED: CTD nuclear envelope phosphatase 1 homolog [Fragaria vesca subsp. vesca]	0.58	Down	0.00079868
FANhyb_rscf00003638.1.g00002.1	PREDICTED: long chain base biosynthesis protein 2a [Fragaria vesca subsp. vesca]	0.513	Down	0.00050281
FANhyb_rscf00003668.1.g00001.1	PREDICTED: beta-galactosidase 9 [Ziziphus jujuba]	0.666	Down	0.0093174
FANhyb_rscf00003671.1.g00002.1	PREDICTED: isoflavone reductase-like protein [Fragaria vesca subsp. vesca]	0.369	Down	1.2084e-06
FANhyb_rscf00003696.1.g00001.1	PREDICTED: eukaryotic translation initiation factor NCBP [Fragaria vesca subsp. vesca]	1.675	Up	3.7832e-05
FANhyb_rscf00003733.1.g00002.1	PREDICTED: probable phospholipid hydroperoxide glutathione peroxidase [Fragaria vesca subsp. vesca]	0.609	Down	4.309e-05
FANhyb_rscf00003752.1.g00002.1	PREDICTED: basic helix-loop-helix protein A isoform X2 [Fragaria vesca subsp. vesca]	0.558	Down	7.5727e-05
FANhyb_rscf00003756.1.g00001.1	PREDICTED: probable monodehydroascorbate reductase, cytoplasmic isoform 2 [Fragaria vesca subsp. vesca]	1.525	Up	0.00142213
FANhyb_rscf00003837.1.g00001.1	PREDICTED: endoglucanase 10-like [Fragaria vesca subsp. vesca]	0.555	Down	0.000175796
FANhyb_rscf00003864.1.g00001.1	PREDICTED: linoleate 13S-lipoxygenase 2-1, chloroplastic-like [Fragaria vesca subsp. vesca]	0.666	Down	0.00176421
FANhyb_rscf00003870.1.g00002.1	PREDICTED: dynamin-related protein 5A [Fragaria vesca subsp. vesca]	0.566	Down	0.00052484
FANhyb_rscf00003909.1.g00001.1	PREDICTED: acetyl-coenzyme A carboxylase carboxyl transferase subunit alpha, chloroplastic [Fragaria vesca subsp. vesca]	0.504	Down	0.00034049
FANhyb_rscf00003941.1.g00001.1	PREDICTED: peptidyl-prolyl cis-trans isomerase CYP19-3-like [Fragaria vesca subsp. vesca]	0.342	Down	2.0859e-08
FANhyb_rscf00003942.1.g00001.1	PREDICTED: stromal 70 kDa heat shock-related protein, chloroplastic [Fragaria vesca subsp. vesca]	1.871	Up	3.6896e-05
FANhyb_rscf00003958.1.g00001.1	PREDICTED: gibberellin 2-beta-dioxygenase 2-like [Fragaria vesca subsp. vesca]	2.615	Up	4.4064e-07
FANhyb_rscf00003982.1.g00001.1	PREDICTED: DNA topoisomerase 6 subunit A [Fragaria vesca subsp. vesca]	2.954	Up	0.00038425
FANhyb_rscf00004004.1.g00002.1	PREDICTED: glucuronoxylan 4-O-methyltransferase 1 isoform X2 [Fragaria vesca subsp. vesca]	0.63	Down	0.00180031
FANhyb_rscf00004041.1.g00001.1	PREDICTED: calponin homology domain-containing protein DDB_G0272472-like [Fragaria vesca subsp. vesca]	3.322	Up	3.573e-05
FANhyb_rscf00004043.1.g00002.1	PREDICTED: protein BOBBER 1-like [Fragaria vesca subsp. vesca]	1.597	Up	4.4149e-05
FANhyb_rscf00004088.1.g00001.1	PREDICTED: dynamin-related protein 4C-like [Fragaria vesca subsp. vesca]	0.338	Down	6.8709e-07
FANhyb_rscf00004125.1.g00001.1	PREDICTED: trifunctional UDP-glucose 4,6-dehydratase/UDP-4-keto-6-deoxy-D-glucose 3,5-epimerase/UDP-4-keto-L-rhamnose-reductase RHM1-like [Fragaria vesca subsp.vesca]	0.621	Down	0.00046036
FANhyb_rscf00004158.1.g00001.1	PREDICTED: target of Myb protein 1 [Fragaria vesca subsp. vesca]	1.849	Up	5.5736e-05
FANhyb_rscf00004174.1.g00001.1	PREDICTED: uncharacterized membrane protein At4g09580-like [Fragaria vesca subsp. vesca]	1.521	Up	0.00130241
FANhyb_rscf00004191.1.g00001.1	PREDICTED: methanol O-anthraniloyltransferase-like [Prunus mume]	0.236	Down	0.0035026
FANhyb_rscf00004211.1.g00001.1	PREDICTED: spermatogenesis-associated protein 20 [Fragaria vesca subsp. vesca]	0.361	Down	0.00029713
FANhyb_rscf00004225.1.g00002.1	PREDICTED: leucine-rich repeat receptor-like serine/threonine-protein kinase BAM1 [Fragaria vesca subsp.vesca]	0.458	Down	2.2498e-05
FANhyb_rscf00004266.1.g00001.1	PREDICTED: probable ribose-5-phosphate isomerase 2 [Fragaria vesca subsp. vesca]	0.666	Down	0.000120772
FANhyb_rscf00004296.1.g00001.1	PREDICTED: protein SLOW GREEN 1, chloroplastic [Fragaria vesca subsp. vesca]	0.492	Down	0.00039982
FANhyb_rscf00004317.1.g00001.1	PREDICTED: bifunctional purple acid phosphatase 26 [Fragaria vesca subsp. vesca]	0.297	Down	5.6008e-05
FANhyb_rscf00004333.1.g00002.1	cytoplasmic tRNA 2-thiolation protein [Arabidopsis thaliana]	2.889	Up	1.97154e-05
FANhyb_rscf00004335.1.g00001.1	PREDICTED: acyl-coenzyme A oxidase 4, peroxisomal [Fragaria vesca subsp. vesca]	1.714	Up	0.00019948
FANhyb_rscf00004349.1.g00001.1	PREDICTED: heat shock cognate 70 kDa protein 2-like [Fragaria vesca subsp. vesca]	2.625	Up	0.0051442
FANhyb_rscf00004359.1.g00001.1	PREDICTED: protein N-terminal asparagine amidohydrolase isoform X1 [Fragaria vesca subsp. vesca]	0.435	Down	0.00031926
FANhyb_rscf00004376.1.g00001.1	PREDICTED: reticulon-like protein B5 [Fragaria vesca subsp. vesca]	2.436	Up	8.9457e-07
FANhyb_rscf00004400.1.g00001.1	PREDICTED: farnesylcysteine lyase [Fragaria vesca subsp. vesca]	0.358	Down	2.3977e-05
FANhyb_rscf00004512.1.g00001.1	PREDICTED: F-box protein At-B [Fragaria vesca subsp. vesca]	1.968	Up	1.67226e-05
FANhyb_rscf00004595.1.g00002.1	PREDICTED: 17.8 kDa class I heat shock protein-like [Fragaria vesca subsp. vesca]	10.73	Up	0.0059392
FANhyb_rscf00004680.1.g00001.1	PREDICTED: cinnamoyl-CoA reductase 1-like [Fragaria vesca subsp. vesca]	0.584	Down	0.021424
FANhyb_rscf00004708.1.g00001.1	PREDICTED: lamin-like protein [Fragaria vesca subsp. vesca]	0.445	Down	0.00044166
FANhyb_rscf00004731.1.g00002.1	PREDICTED: probable glutathione S-transferase [Fragaria vesca subsp. vesca]	8.691	Up	7.1113e-07
FANhyb_rscf00004788.1.g00001.1	PREDICTED: lipoyl synthase 1, chloroplastic [Fragaria vesca subsp. vesca]	0.442	Down	0.000135587
FANhyb_rscf00004797.1.g00001.1	PREDICTED: naringenin,2-oxoglutarate 3-dioxygenase [Fragaria vesca subsp. vesca]	0.54	Down	0.00020139
FANhyb_rscf00004858.1.g00001.1	PREDICTED: 1-aminocyclopropane-1-carboxylate oxidase homolog 1-like isoform X2 [Fragaria vesca subsp.vesca]	0.53	Down	3.9651e-05
FANhyb_rscf00004883.1.g00001.1	PREDICTED: flotillin-like protein 4 [Fragaria vesca subsp. vesca]	0.409	Down	2.5058e-07
FANhyb_rscf00004949.1.g00001.1	PREDICTED: oleosin-B4-like [Fragaria vesca subsp. vesca]	2.766	Up	0.000160744
FANhyb_rscf00004955.1.g00001.1	PREDICTED: protein SRG1-like [Fragaria vesca subsp. vesca]	0.553	Down	0.000141066
FANhyb_rscf00005030.1.g00001.1	PREDICTED: vacuolar-processing enzyme [Fragaria vesca subsp. vesca]	0.485	Down	0.000196504
FANhyb_rscf00005151.1.g00001.1	PREDICTED: asparagine synthetase [glutamine-hydrolyzing] [Fragaria vesca subsp. vesca]	0.594	Down	9.7104e-05
FANhyb_rscf00005289.1.g00001.1	PREDICTED: eukaryotic translation initiation factor 4G [Fragaria vesca subsp. vesca]	1.839	Up	0.00117533
FANhyb_rscf00005299.1.g00002.1	PREDICTED: RING-H2 finger protein ATL68-like [Fragaria vesca subsp. vesca]	0.441	Down	0.00057606
FANhyb_rscf00005303.1.g00001.1	PREDICTED: glycerophosphodiester phosphodiesterase GDPDL3-like [Fragaria vesca subsp. vesca]	0.408	Down	3.8826e-05
FANhyb_rscf00005309.1.g00001.1	PREDICTED: acyl-CoA-binding domain-containing protein 3-like [Fragaria vesca subsp. vesca]	2.172	Up	0.00066034
FANhyb_rscf00005355.1.g00001.1	PREDICTED: cinnamoyl-CoA reductase 1-like [Fragaria vesca subsp. vesca]	0.284	Down	2.3355e-05
FANhyb_rscf00005365.1.g00001.1	PREDICTED: ruBisCO large subunit-binding protein subunit alpha [Fragaria vesca subsp. vesca]	2.405	Up	1.54027e-05
FANhyb_rscf00005373.1.g00001.1	PREDICTED: SKP1-like protein 1B [Fragaria vesca subsp. vesca]	2.141	Up	0.00020057
FANhyb_rscf00005374.1.g00001.1	PREDICTED: probable isoaspartyl peptidase/L-asparaginase 2 [Fragaria vesca subsp. vesca]	2.18	Up	0.0033362
FANhyb_rscf00005420.1.g00001.1	PREDICTED: probable polygalacturonase non-catalytic subunit JP650 [Fragaria vesca subsp. vesca]	0.538	Down	0.00015919
FANhyb_rscf00005468.1.g00001.1	PREDICTED: glucan endo-1,3-beta-glucosidase 8-like [Fragaria vesca subsp. vesca]	0.517	Down	0.000139804
FANhyb_rscf00005511.1.g00001.1	PREDICTED: nuclear pore complex protein Nup214-like isoform X1 [Fragaria vesca subsp. vesca]	1.511	Up	0.00120371
FANhyb_rscf00005753.1.g00001.1	PREDICTED: aspartic proteinase A1 [Fragaria vesca subsp. vesca]	0.523	Down	0.011176
FANhyb_rscf00005809.1.g00001.1	PREDICTED: purple acid phosphatase 7-like [Fragaria vesca subsp. vesca]	3.625	Up	0.0011785
FANhyb_rscf00005856.1.g00001.1	uncharacterized protein	1.977	Up	0.00130066
FANhyb_rscf00005859.1.g00001.1	PREDICTED: UDP-N-acetylglucosamine--dolichyl-phosphate N-acetylglucosaminephosphotransferase [Fragaria vesca subsp. vesca]	1.558	Up	5.7597e-05
FANhyb_rscf00005879.1.g00001.1	PREDICTED: leucoanthocyanidin dioxygenase-like [Fragaria vesca subsp. vesca]	0.193	Down	1.70575e-05
FANhyb_rscf00005904.1.g00001.1	PREDICTED: zinc finger protein VAR3, chloroplastic [Fragaria vesca subsp. vesca]	0.601	Down	0.00022095
FANhyb_rscf00005933.1.g00001.1	PREDICTED: squamosa promoter-binding-like protein 12 [Fragaria vesca subsp. vesca]	2.166	Up	0.00145565
FANhyb_rscf00006040.1.g00001.1	PREDICTED: putative disease resistance RPP13-like protein 2 [Juglans regia]	0.458	Down	0.0069188
FANhyb_rscf00006063.1.g00001.1	PREDICTED: probable CCR4-associated factor 1 homolog 7 [Fragaria vesca subsp. vesca]	2.601	Up	0.00053743
FANhyb_rscf00006132.1.g00001.1	MLP-like protein 28-like [Fragaria vesca]	0.616	Down	0.00110209
FANhyb_rscf00006146.1.g00001.1	PREDICTED: pre-mRNA cleavage factor Im 25 kDa subunit 2 [Fragaria vesca subsp. vesca]	2.327	Up	1.77601e-05
FANhyb_rscf00006182.1.g00001.1	PREDICTED: SWI/SNF complex component SNF12 homolog [Fragaria vesca subsp. vesca]	0.571	Down	0.0331
FANhyb_rscf00006204.1.g00001.1	PREDICTED: NADH--cytochrome b5 reductase 1-like [Fragaria vesca subsp. vesca]	0.643	Down	0.00024025
FANhyb_rscf00006212.1.g00001.1	PREDICTED: auxin-binding protein ABP19a-like [Fragaria vesca subsp. vesca]	2.707	Up	1.89969e-05
FANhyb_rscf00006252.1.g00001.1	PREDICTED: LOW QUALITY PROTEIN: cinnamate beta-D-glucosyltransferase-like [Fragaria vesca subsp. vesca]	0.535	Down	1.70442e-05
FANhyb_rscf00006325.1.g00001.1	PREDICTED: kirola-like [Fragaria vesca subsp. vesca]	1.526	Up	0.0037799
FANhyb_rscf00006341.1.g00001.1	PREDICTED: kinesin-like protein KCA2 [Fragaria vesca subsp. vesca]	0.651	Down	0.0032554
FANhyb_rscf00006361.1.g00001.1	PREDICTED: phosphoglucan phosphatase DSP4, amyloplastic [Fragaria vesca subsp. vesca]	0.607	Down	3.8204e-06
FANhyb_rscf00006367.1.g00001.1	PREDICTED: protein HEAT-STRESS-ASSOCIATED 32 [Prunus mume]	4.312	Up	1.75759e-05
FANhyb_rscf00006387.1.g00001.1	PREDICTED: aminopeptidase M1-like [Fragaria vesca subsp. vesca]	0.641	Down	0.0029404
FANhyb_rscf00006413.1.g00001.1	HN1-like protein [Medicago truncatula]	0.659	Down	2.3894e-05
FANhyb_rscf00006556.1.g00001.1	PREDICTED: senescence-associated carboxylesterase 101-like isoform X1 [Fragaria vesca subsp. vesca]	0.373	Down	2.6179e-06
FANhyb_rscf00006577.1.g00001.1	PREDICTED: acetate/butyrate--CoA ligase AAE7, peroxisomal [Fragaria vesca subsp. vesca]	1.642	Up	0.000103316
FANhyb_rscf00006606.1.g00001.1	PREDICTED: hydroquinone glucosyltransferase-like [Fragaria vesca subsp. vesca]	0.645	Down	0.00123965
FANhyb_rscf00006633.1.g00001.1	PREDICTED: beta-fructofuranosidase, insoluble isoenzyme CWINV1-like isoform X1 [Fragaria vesca subsp.vesca]	0.281	Down	0.0063996
FANhyb_rscf00006661.1.g00002.1	PREDICTED: ATP-dependent 6-phosphofructokinase 2 [Fragaria vesca subsp. vesca]	1.631	Up	0.000116331
FANhyb_rscf00006689.1.g00001.1	PREDICTED: 24-methylenesterol C-methyltransferase 2 [Fragaria vesca subsp. vesca]	0.562	Down	1.99005e-05
FANhyb_rscf00006725.1.g00001.1	PREDICTED: RPM1-interacting protein 4 isoform X1 [Fragaria vesca subsp. vesca]	1.513	Up	0.00020321
FANhyb_rscf00006906.1.g00001.1	PREDICTED: UDP-glycosyltransferase 87A1-like [Fragaria vesca subsp. vesca]	0.394	Down	8.2166e-07
FANhyb_rscf00006913.1.g00001.1	PREDICTED: L-ascorbate peroxidase 2, cytosolic-like [Fragaria vesca subsp. vesca]	1.698	Up	3.8584e-05
FANhyb_rscf00006916.1.g00001.1	PREDICTED: gibberellin 2-beta-dioxygenase 1-like [Fragaria vesca subsp. vesca]	3.873	Up	1.803e-07
FANhyb_rscf00006996.1.g00001.1	PREDICTED: transcription factor PRE6-like [Prunus mume]	0.231	Down	1.60121e-05
FANhyb_rscf00007016.1.g00001.1	PREDICTED: zinc finger CCCH domain-containing protein 14 [Fragaria vesca subsp. vesca]	2.022	Up	2.4947e-05
FANhyb_rscf00007051.1.g00001.1	PREDICTED: structural maintenance of chromosomes protein 6A isoform X2 [Fragaria vesca subsp. vesca]	1.923	Up	0.0053993
FANhyb_rscf00007060.1.g00001.1	PREDICTED: late embryogenesis abundant protein At1g64065-like [Malus domestica]	0.444	Down	0.000139207
FANhyb_rscf00007080.1.g00001.1	PREDICTED: eukaryotic translation initiation factor 1A [Fragaria vesca subsp. vesca]	1.768	Up	3.0154e-06
FANhyb_rscf00007094.1.g00001.1	PREDICTED: zinc finger CCCH domain-containing protein 3 [Fragaria vesca subsp. vesca]	0.564	Down	1.6744e-05
FANhyb_rscf00007113.1.g00001.1	PREDICTED: anthranilate phosphoribosyltransferase-like [Malus domestica]	0.568	Down	8.0723e-05
FANhyb_rscf00007191.1.g00001.1	PREDICTED: protein ASPARTIC PROTEASE IN GUARD CELL 1-like [Fragaria vesca subsp. vesca]	0.496	Down	0.0028026
FANhyb_rscf00007194.1.g00001.1	PREDICTED: WUSCHEL-related homeobox 8 [Fragaria vesca subsp. vesca]	2.574	Up	0.00063921
FANhyb_rscf00007195.1.g00001.1	PREDICTED: 2-isopropylmalate synthase 2, chloroplastic-like [Fragaria vesca subsp. vesca]	0.578	Down	3.4275e-06
FANhyb_rscf00007218.1.g00001.1	PREDICTED: probable glutathione S-transferase [Fragaria vesca subsp. vesca]	1.699	Up	3.4915e-06
FANhyb_rscf00007227.1.g00001.1	PREDICTED: zinc finger CCCH domain-containing protein 25 [Fragaria vesca subsp. vesca]	1.631	Up	0.00051896
FANhyb_rscf00007260.1.g00001.1	PREDICTED: coiled-coil domain-containing protein R3HCC1L isoform X2 [Fragaria vesca subsp. vesca]	0.637	Down	0.038261
FANhyb_rscf00007263.1.g00001.1	PREDICTED: vacuolar protein sorting-associated protein 53 A isoform X2 [Fragaria vesca subsp. vesca]	0.661	Down	0.00163611
FANhyb_rscf00007274.1.g00001.1	PREDICTED: 26S proteasome non-ATPase regulatory subunit 4 homolog [Fragaria vesca subsp. vesca]	0.306	Down	1.2244e-07
FANhyb_rscf00007369.1.g00002.1	PREDICTED: DNA-directed RNA polymerases II and IV subunit 5A-like [Fragaria vesca subsp. vesca]	2.55	Up	4.1142e-06
FANhyb_rscf00007424.1.g00001.1	PREDICTED: probable glutamyl endopeptidase, chloroplastic isoform X1 [Fragaria vesca subsp. vesca]	0.451	Down	3.9164e-05
FANhyb_rscf00007497.1.g00001.1	cold-regulated protein [Arabidopsis thaliana]	0.615	Down	0.0082354
