# Supplementary material for: Strawberry Proteome Responses to Controlled Hot and Cold Stress Partly Mimic Post-harvest Storage Temperature Effects on Fruit Quality
Source: Front Nutr. 2022 Feb 15;8:812666. doi: 10.3389/fnut.2021.812666 (PMC8887963; doi:10.3389/fnut.2021.812666)
Supplement: Supplementary Table 6 — Differentially expressed proteins in LT vs. RT. [file Table_6.XLSX]

## Sheet: Sheet1
Table S6 Differentially expressed proteins in LT vs RT.
Protein accession	Protein description	C/A Ratio	Regulated Type	C/A P value
FANhyb_icon00000353_a.1.g00001.1	PREDICTED: protein FLX-like 3 isoform X1 [Fragaria vesca subsp. vesca]	1.889	Up	0.0041406
FANhyb_icon00000461_a.1.g00001.1	core-2/I-branching enzyme [Medicago truncatula]	0.477	Down	0.000475
FANhyb_icon00000471_a.1.g00001.1	PREDICTED: transcription initiation factor IIF subunit beta [Fragaria vesca subsp. vesca]	1.593	Up	7.9049e-05
FANhyb_icon00000531_a.1.g00001.1	PREDICTED: metallothionein-like protein type 3 [Pyrus x bretschneideri]	1.762	Up	0.00033582
FANhyb_icon00000646_a.1.g00001.1	PREDICTED: protein MODIFIER OF SNC1 11 [Fragaria vesca subsp. vesca]	1.637	Up	0.02338
FANhyb_icon00000763_a.1.g00001.1	PREDICTED: bark storage protein A [Fragaria vesca subsp. vesca]	1.566	Up	0.00074409
FANhyb_icon00000976_a.1.g00001.1	PREDICTED: stem-specific protein TSJT1 isoform X2 [Fragaria vesca subsp. vesca]	0.59	Down	0.00022072
FANhyb_icon00001074_a.1.g00001.1	PREDICTED: pyrophosphate--fructose 6-phosphate 1-phosphotransferase subunit beta-like [Fragaria vesca subsp. vesca]	0.63	Down	0.0004367
FANhyb_icon00001103_a.1.g00001.1	uncharacterized protein	0.044	Down	4.1762e-07
FANhyb_icon00001233_a.1.g00001.1	PREDICTED: photosystem I reaction center subunit II, chloroplastic-like [Fragaria vesca subsp. vesca]	2.444	Up	0.00019711
FANhyb_icon00001267_a.1.g00001.1	Ubiquitin and WLM domain-containing protein [Morus notabilis]	0.511	Down	0.00169897
FANhyb_icon00001282_a.1.g00001.1	PREDICTED: vinorine synthase-like [Fragaria vesca subsp. vesca]	0.372	Down	2.9267e-07
FANhyb_icon00001616_a.1.g00001.1	PREDICTED: oxalate--CoA ligase [Fragaria vesca subsp. vesca]	0.605	Down	4.0434e-06
FANhyb_icon00001861_a.1.g00001.1	PREDICTED: probable xyloglucan endotransglucosylase/hydrolase protein 23 [Fragaria vesca subsp. vesca]	0.624	Down	0.0021958
FANhyb_icon00001970_a.1.g00001.1	PREDICTED: oxalate--CoA ligase [Fragaria vesca subsp. vesca]	0.481	Down	0.000102102
FANhyb_icon00002135_a.1.g00001.1	PREDICTED: GDSL esterase/lipase 1-like [Fragaria vesca subsp. vesca]	2.783	Up	2.243e-05
FANhyb_icon00002141_a.1.g00001.1	uncharacterized protein	0.355	Down	0.00038304
FANhyb_icon00002288_a.1.g00001.1	PREDICTED: probable xyloglucan endotransglucosylase/hydrolase protein 6 [Fragaria vesca subsp. vesca]	1.995	Up	1.80189e-05
FANhyb_icon00002601_a.1.g00001.1	PREDICTED: probable pectinesterase/pectinesterase inhibitor 34 [Fragaria vesca subsp. vesca]	1.536	Up	0.00062146
FANhyb_icon00002658_a.1.g00001.1	PREDICTED: glutathione S-transferase L3-like isoform X1 [Fragaria vesca subsp. vesca]	0.62	Down	3.0248e-06
FANhyb_icon00002659_a.1.g00001.1	RNA polymerase II transcription elongation factor DSIF/SUPT5H/SPT5 (ISS) [Ostreococcus tauri]	1.503	Up	0.00028475
FANhyb_icon00002663_a.1.g00001.1	PREDICTED: transcription initiation factor TFIID subunit 15b [Fragaria vesca subsp. vesca]	0.64	Down	0.00109882
FANhyb_icon00002771_a.1.g00001.1	PREDICTED: embryogenesis-associated protein EMB8 [Fragaria vesca subsp. vesca]	0.658	Down	0.00078095
FANhyb_icon00002898_a.1.g00001.1	PREDICTED: 2-isopropylmalate synthase 1, chloroplastic-like [Fragaria vesca subsp. vesca]	0.63	Down	0.000117784
FANhyb_icon00002959_a.1.g00001.1	PREDICTED: grpE protein homolog, mitochondrial [Fragaria vesca subsp. vesca]	1.55	Up	0.048258
FANhyb_icon00003081_a.1.g00001.1	PREDICTED: glutamine-dependent NAD(+) synthetase [Fragaria vesca subsp. vesca]	0.656	Down	0.0183587
FANhyb_icon00003144_a.1.g00001.1	PREDICTED: pectin acetylesterase 8-like [Fragaria vesca subsp. vesca]	1.852	Up	0.00041954
FANhyb_icon00003765_a.1.g00001.1	PREDICTED: beta-amyrin 28-oxidase-like [Fragaria vesca subsp. vesca]	1.655	Up	0.00131818
FANhyb_icon00004608_a.1.g00001.1	PREDICTED: putative UDP-rhamnose:rhamnosyltransferase 1 [Fragaria vesca subsp. vesca]	0.575	Down	0.0010557
FANhyb_icon00005256_a.1.g00001.1	uncharacterized protein	1.512	Up	0.026602
FANhyb_icon00005967_a.1.g00002.1	PREDICTED: peroxidase 63 [Fragaria vesca subsp. vesca]	1.727	Up	3.5441e-05
FANhyb_icon00006309_a.1.g00001.1	PREDICTED: LOW QUALITY PROTEIN: protein QUIRKY [Malus domestica]	1.567	Up	0.0115643
FANhyb_icon00006329_a.1.g00001.1	PREDICTED: lysosomal beta glucosidase-like [Fragaria vesca subsp. vesca]	1.561	Up	0.0042605
FANhyb_icon00006582_a.1.g00001.1	PREDICTED: defensin Ec-AMP-D2-like [Fragaria vesca subsp. vesca]	1.626	Up	7.8818e-05
FANhyb_icon00006949_a.1.g00001.1	PREDICTED: non-functional NADPH-dependent codeinone reductase 2-like [Fragaria vesca subsp. vesca]	0.46	Down	0.000155908
FANhyb_icon00007222_a.1.g00001.1	PREDICTED: reticuline oxidase-like protein [Fragaria vesca subsp. vesca]	1.569	Up	0.00183789
FANhyb_icon00007696_a.1.g00001.1	PREDICTED: cinnamoyl-CoA reductase 1 [Fragaria vesca subsp. vesca]	0.659	Down	1.54649e-05
FANhyb_icon00007761_a.1.g00001.1	PREDICTED: transcription factor RF2b-like [Fragaria vesca subsp. vesca]	1.597	Up	0.0064225
FANhyb_icon00008762_a.1.g00001.1	PREDICTED: calcium uptake protein 1, mitochondrial-like [Fragaria vesca subsp. vesca]	0.644	Down	0.0053179
FANhyb_icon00009089_a.1.g00001.1	PREDICTED: non-specific lipid-transfer protein 1-like [Fragaria vesca subsp. vesca]	2.002	Up	4.2257e-05
FANhyb_icon00009112_a.1.g00001.1	PREDICTED: isoamylase 3, chloroplastic [Fragaria vesca subsp. vesca]	0.387	Down	2.2965e-05
FANhyb_icon00010024_a.1.g00001.1	PREDICTED: major latex protein 146-like [Fragaria vesca subsp. vesca]	1.536	Up	5.6245e-05
FANhyb_icon00010514_a.1.g00001.1	PREDICTED: major latex allergen Hev b 5-like [Fragaria vesca subsp. vesca]	3.048	Up	1.7377e-05
FANhyb_icon00012002_a.1.g00001.1	PREDICTED: enolase 1, chloroplastic [Fragaria vesca subsp. vesca]	0.603	Down	0.00022124
FANhyb_icon00012053_a.1.g00001.1	PREDICTED: probable glutathione S-transferase [Fragaria vesca subsp. vesca]	0.653	Down	0.00187698
FANhyb_icon00012602_a.1.g00001.1	PREDICTED: 4-coumarate--CoA ligase-like 7 [Fragaria vesca subsp. vesca]	0.503	Down	2.0029e-05
FANhyb_icon00012992_a.1.g00001.1	PREDICTED: lysosomal beta glucosidase-like [Fragaria vesca subsp. vesca]	1.839	Up	0.00027616
FANhyb_icon00013246_a.1.g00001.1	PREDICTED: pectinesterase-like [Fragaria vesca subsp. vesca]	0.618	Down	1.71862e-05
FANhyb_icon00013603_a.1.g00001.1	PREDICTED: chlorophyll a-b binding protein CP29.2, chloroplastic-like, partial [Malus domestica]	3.46	Up	8.0326e-05
FANhyb_icon00013797_a.1.g00001.1	PREDICTED: reticuline oxidase-like protein [Fragaria vesca subsp. vesca]	1.997	Up	2.2111e-06
FANhyb_icon00013838_a.1.g00001.1	PREDICTED: PI-PLC X domain-containing protein At5g67130 [Fragaria vesca subsp. vesca]	1.546	Up	0.00154344
FANhyb_icon00014271_a.1.g00001.1	PREDICTED: non-specific lipid-transfer protein 1-like isoform X1 [Fragaria vesca subsp. vesca]	1.553	Up	0.00060078
FANhyb_icon00014395_a.1.g00001.1	PREDICTED: SKP1-like protein 14 [Fragaria vesca subsp. vesca]	0.355	Down	3.9788e-05
FANhyb_icon00014628_a.1.g00001.1	PREDICTED: pantothenate kinase 1 [Fragaria vesca subsp. vesca]	0.465	Down	0.00044022
FANhyb_icon00015135_a.1.g00001.1	PREDICTED: probable methyltransferase PMT27 [Fragaria vesca subsp. vesca]	0.65	Down	0.00037815
FANhyb_icon00016895_a.1.g00001.1	PREDICTED: pantothenate kinase 1 [Fragaria vesca subsp. vesca]	0.502	Down	0.00028043
FANhyb_icon00017373_a.1.g00001.1	PREDICTED: 21 kDa protein [Fragaria vesca subsp. vesca]	0.452	Down	0.0143402
FANhyb_icon00020921_a.1.g00001.1	PREDICTED: probable glutathione S-transferase [Fragaria vesca subsp. vesca]	0.639	Down	0.0127778
FANhyb_icon00021228_a.1.g00001.1	PREDICTED: protein MEI2-like 1 [Fragaria vesca subsp. vesca]	1.638	Up	4.231e-05
FANhyb_icon00021333_a.1.g00001.1	PREDICTED: aspartic proteinase-like protein 2 [Fragaria vesca subsp. vesca]	0.665	Down	0.0068613
FANhyb_icon00021462_a.1.g00001.1	PREDICTED: glycine-rich RNA-binding protein 4, mitochondrial [Fragaria vesca subsp. vesca]	1.711	Up	9.6516e-05
FANhyb_icon00021702_a.1.g00001.1	PREDICTED: cycloartenol-C-24-methyltransferase [Fragaria vesca subsp. vesca]	1.903	Up	0.00052116
FANhyb_icon00022086_a.1.g00001.1	PREDICTED: fructose-bisphosphate aldolase 1, chloroplastic [Jatropha curcas]	1.607	Up	0.00068132
FANhyb_icon00022132_a.1.g00001.1	uncharacterized protein	1.775	Up	0.0026763
FANhyb_icon00023264_a.1.g00001.1	PREDICTED: pyrophosphate--fructose 6-phosphate 1-phosphotransferase subunit beta-like [Fragaria vesca subsp. vesca]	0.635	Down	6.1673e-05
FANhyb_icon00023680_a.1.g00001.1	PREDICTED: late embryogenesis abundant protein 1-like [Fragaria vesca subsp. vesca]	0.553	Down	8.3134e-05
FANhyb_icon00024324_a.1.g00001.1	PREDICTED: leucoanthocyanidin dioxygenase-like [Fragaria vesca subsp. vesca]	0.207	Down	3.9773e-06
FANhyb_icon00028453_a.1.g00001.1	proline-tRNA ligase (DUF1680) [Arabidopsis thaliana]	1.774	Up	7.5037e-05
FANhyb_icon00028832_a.1.g00001.1	PREDICTED: cycloartenol-C-24-methyltransferase [Fragaria vesca subsp. vesca]	1.98	Up	0.00011655
FANhyb_icon00031729_a.1.g00001.1	PREDICTED: pectin acetylesterase 8-like [Fragaria vesca subsp. vesca]	2.077	Up	0.000101644
FANhyb_icon00032656_a.1.g00001.1	PREDICTED: beta-amyrin 28-oxidase-like [Fragaria vesca subsp. vesca]	1.728	Up	2.3377e-05
FANhyb_icon00033217_a.1.g00001.1	uncharacterized protein	0.629	Down	0.042381
FANhyb_icon00033807_a.1.g00001.1	PREDICTED: pantothenate kinase 1 [Fragaria vesca subsp. vesca]	0.419	Down	7.7923e-05
FANhyb_icon00034303_a.1.g00001.1	PREDICTED: pectinesterase-like [Malus domestica]	0.62	Down	0.00085724
FANhyb_icon00034475_a.1.g00001.1	PREDICTED: caffeic acid 3-O-methyltransferase [Fragaria vesca subsp. vesca]	0.55	Down	0.000115605
FANhyb_icon00034573_a.1.g00001.1	PREDICTED: pathogen-related protein-like [Fragaria vesca subsp. vesca]	0.56	Down	0.0003371
FANhyb_icon00035017_a.1.g00001.1	PREDICTED: pyruvate decarboxylase 2 [Fragaria vesca subsp. vesca]	0.641	Down	0.00165922
FANhyb_icon00042818_a.1.g00001.1	PREDICTED: cinnamoyl-CoA reductase 1-like [Fragaria vesca subsp. vesca]	0.427	Down	0.00037629
FANhyb_icon00043230_a.1.g00001.1	PREDICTED: UV radiation resistance-associated gene protein isoform X1 [Fragaria vesca subsp. vesca]	1.539	Up	0.005039
FANhyb_icon00046410_a.1.g00001.1	PREDICTED: leucoanthocyanidin dioxygenase-like [Fragaria vesca subsp. vesca]	0.354	Down	0.00134042
FANhyb_icon00050048_a.1.g00001.1	PREDICTED: vinorine synthase-like [Fragaria vesca subsp. vesca]	0.238	Down	2.0007e-06
FANhyb_icon00058936_a.1.g00001.1	PREDICTED: outer envelope protein 61 isoform X2 [Fragaria vesca subsp. vesca]	1.73	Up	0.0030001
FANhyb_icon00062962_a.1.g00001.1	late embryogenesis abundant protein, group 6 [Medicago truncatula]	1.835	Up	0.00155934
FANhyb_icon00063891_a.1.g00001.1	PREDICTED: ferredoxin-1-like [Fragaria vesca subsp. vesca]	1.682	Up	9.8735e-05
FANhyb_icon14820049_s.1.g00001.1	PREDICTED: cell division cycle protein 48 homolog [Fragaria vesca subsp. vesca]	1.572	Up	0.00046277
FANhyb_icon16011461_o.1.g00001.1	PREDICTED: 4-coumarate--CoA ligase-like 7 [Fragaria vesca subsp. vesca]	0.586	Down	1.57052e-05
FANhyb_icon16220227_s.1.g00001.1	PREDICTED: oxygen-evolving enhancer protein 3-2, chloroplastic [Fragaria vesca subsp. vesca]	3.013	Up	3.8471e-06
FANhyb_icon16331075_o.1.g00001.1	ornithine cyclodeaminase/mu-crystallin [Medicago truncatula]	0.645	Down	0.0072221
FANhyb_icon16564649_o.1.g00001.1	PREDICTED: 18 kDa seed maturation protein [Fragaria vesca subsp. vesca]	0.468	Down	0.0054033
FANhyb_icon16817213_o.1.g00001.1	inactive purple acid phosphatase-like protein [Arabidopsis thaliana]	1.754	Up	0.0022569
FANhyb_icon16976100_s.1.g00001.1	uncharacterized protein	1.708	Up	0.000183906
FANhyb_icon17013216_s.1.g00001.1	uncharacterized protein	0.476	Down	0.022424
FANhyb_icon17281258_s.1.g00001.1	PREDICTED: 18 kDa seed maturation protein [Fragaria vesca subsp. vesca]	0.339	Down	0.0062629
FANhyb_icon18299143_s.1.g00001.1	PREDICTED: remorin-like isoform X2 [Fragaria vesca subsp. vesca]	0.507	Down	0.00084495
FANhyb_icon18343963_o.1.g00001.1	PREDICTED: calcium-binding protein CML24-like [Fragaria vesca subsp. vesca]	1.621	Up	0.000143786
FANhyb_icon18384015_s.1.g00001.1	PREDICTED: putative UDP-rhamnose:rhamnosyltransferase 1 [Fragaria vesca subsp. vesca]	0.504	Down	2.017e-05
FANhyb_icon18385291_s.1.g00001.1	PREDICTED: 4-coumarate--CoA ligase-like 7 [Fragaria vesca subsp. vesca]	0.553	Down	0.00026011
FANhyb_icon18479931_s.1.g00001.1	uncharacterized protein	1.552	Up	0.0030996
FANhyb_icon19101065_o.1.g00001.1	PREDICTED: LOW QUALITY PROTEIN: pyrophosphate-energized vacuolar membrane proton pump-like [Fragaria vesca subsp. vesca]	0.645	Down	0.0021757
FANhyb_icon19591363_s.1.g00001.1	uncharacterized protein	1.717	Up	2.1624e-05
FANhyb_icon19600037_s.1.g00001.1	PREDICTED: pectinesterase 3 [Fragaria vesca subsp. vesca]	3.055	Up	1.3773e-07
FANhyb_icon19669573_s.1.g00001.1	PREDICTED: 4-coumarate--CoA ligase-like 7 [Fragaria vesca subsp. vesca]	0.438	Down	3.9472e-05
FANhyb_icon19820249_s.1.g00001.1	PREDICTED: chlorophyll a-b binding protein CP24 10A, chloroplastic [Fragaria vesca subsp. vesca]	2.068	Up	1.4387e-06
FANhyb_icon19919397_s.1.g00001.1	PREDICTED: vinorine synthase-like [Malus domestica]	0.563	Down	0.0035181
FANhyb_icon19931545_s.1.g00001.1	PREDICTED: vinorine synthase-like [Fragaria vesca subsp. vesca]	0.234	Down	2.6593e-07
FANhyb_icon20584662_s.1.g00001.1	DUF1680 domain protein [Medicago truncatula]	1.759	Up	4.3779e-05
FANhyb_rscf00000001.1.g00001.1	photosystem II CP47 chlorophyll apoprotein (chloroplast) [Fragaria virginiana]	2.374	Up	0.0033637
FANhyb_rscf00000001.1.g00005.1	photosystem I P700 chlorophyll A apoprotein A2 [Medicago truncatula]	2.082	Up	0.00022433
FANhyb_rscf00000001.1.g00006.1	photosystem II protein D2 (chloroplast) [Erythranthe lutea]	5.75	Up	1.2301e-08
FANhyb_rscf00000002.1.g00030.1	PREDICTED: cytochrome P450 86B1 [Fragaria vesca subsp. vesca]	0.562	Down	0.00046294
FANhyb_rscf00000002.1.g00038.1	PREDICTED: nucleolin 1 isoform X2 [Fragaria vesca subsp. vesca]	1.502	Up	6.4208e-05
FANhyb_rscf00000003.1.g00025.1	PREDICTED: ribulose bisphosphate carboxylase/oxygenase activase, chloroplastic isoform X1 [Fragaria vesca subsp. vesca]	1.629	Up	0.000160065
FANhyb_rscf00000004.1.g00036.1	PREDICTED: anthranilate synthase beta subunit 1, chloroplastic-like [Fragaria vesca subsp. vesca]	0.446	Down	3.0859e-06
FANhyb_rscf00000005.1.g00052.1	PREDICTED: probable transcriptional regulator SLK2 [Fragaria vesca subsp. vesca]	0.583	Down	0.00118492
FANhyb_rscf00000012.1.g00003.1	extracellular ligand-gated ion channel [Arabidopsis lyrata subsp. lyrata]	0.428	Down	8.0754e-05
FANhyb_rscf00000013.1.g00011.1	PREDICTED: heparanase-like protein 1 [Fragaria vesca subsp. vesca]	1.793	Up	9.9139e-05
FANhyb_rscf00000013.1.g00018.1	PREDICTED: UDP-glucose 6-dehydrogenase 5 [Fragaria vesca subsp. vesca]	1.523	Up	0.0007187
FANhyb_rscf00000013.1.g00021.1	PREDICTED: 40S ribosomal protein S19-3 [Fragaria vesca subsp. vesca]	1.667	Up	0.00082245
FANhyb_rscf00000013.1.g00027.1	PREDICTED: PLASMODESMATA CALLOSE-BINDING PROTEIN 3 [Fragaria vesca subsp. vesca]	1.559	Up	0.000181564
FANhyb_rscf00000017.1.g00032.1	Protein brittle-1 [Morus notabilis]	0.57	Down	9.7478e-05
FANhyb_rscf00000018.1.g00023.1	PREDICTED: geranylgeranyl diphosphate reductase, chloroplastic-like [Fragaria vesca subsp. vesca]	0.637	Down	0.000117332
FANhyb_rscf00000022.1.g00008.1	PREDICTED: polynucleotide 3'-phosphatase ZDP isoform X1 [Fragaria vesca subsp. vesca]	1.69	Up	0.00131789
FANhyb_rscf00000026.1.g00008.1	PREDICTED: transcription factor UNE12 isoform X1 [Fragaria vesca subsp. vesca]	1.882	Up	0.000179828
FANhyb_rscf00000026.1.g00020.1	PREDICTED: probable aldo-keto reductase 1 [Fragaria vesca subsp. vesca]	0.416	Down	3.0133e-06
FANhyb_rscf00000027.1.g00001.1	PREDICTED: thioredoxin-like protein CDSP32, chloroplastic [Fragaria vesca subsp. vesca]	1.767	Up	0.0138815
FANhyb_rscf00000027.1.g00015.1	PREDICTED: probable cinnamyl alcohol dehydrogenase 6 [Fragaria vesca subsp. vesca]	0.249	Down	2.3292e-05
FANhyb_rscf00000034.1.g00011.1	PREDICTED: UDP-glucose 6-dehydrogenase 2 [Fragaria vesca subsp. vesca]	1.774	Up	3.9297e-05
FANhyb_rscf00000038.1.g00011.1	PREDICTED: beta-galactosidase 16 [Fragaria vesca subsp. vesca]	0.504	Down	3.113e-06
FANhyb_rscf00000038.1.g00025.1	Medicago truncatula NBS resistance protein (MTR_4g055630) mRNA, complete cds	2.759	Up	0.00036022
FANhyb_rscf00000040.1.g00031.1	PREDICTED: probable plastidic glucose transporter 2 [Fragaria vesca subsp. vesca]	1.607	Up	0.0066815
FANhyb_rscf00000045.1.g00003.1	PREDICTED: ATP synthase gamma chain, chloroplastic [Fragaria vesca subsp. vesca]	1.863	Up	9.6103e-05
FANhyb_rscf00000045.1.g00015.1	PREDICTED: 5'-adenylylsulfate reductase 1, chloroplastic-like [Fragaria vesca subsp. vesca]	0.475	Down	0.0020425
FANhyb_rscf00000050.1.g00002.1	PREDICTED: vesicle-associated protein 2-2-like [Fragaria vesca subsp. vesca]	1.531	Up	0.0096584
FANhyb_rscf00000052.1.g00019.1	PREDICTED: beta-galactosidase 5 [Fragaria vesca subsp. vesca]	2.022	Up	0.00043626
FANhyb_rscf00000056.1.g00011.1	PREDICTED: E3 ubiquitin-protein ligase RGLG2 isoform X1 [Fragaria vesca subsp. vesca]	1.556	Up	0.0033558
FANhyb_rscf00000057.1.g00001.1	PREDICTED: peptide methionine sulfoxide reductase [Fragaria vesca subsp. vesca]	0.595	Down	6.2324e-05
FANhyb_rscf00000063.1.g00014.1	PREDICTED: subtilisin-like protease [Fragaria vesca subsp. vesca]	1.65	Up	2.0685e-05
FANhyb_rscf00000065.1.g00007.1	PREDICTED: pentatricopeptide repeat-containing protein At3g09650, chloroplastic [Fragaria vesca subsp.vesca]	0.546	Down	0.0102391
FANhyb_rscf00000068.1.g00006.1	PREDICTED: MATE efflux family protein 7-like isoform X1 [Fragaria vesca subsp. vesca]	0.203	Down	1.96663e-05
FANhyb_rscf00000075.1.g00022.1	PREDICTED: beta-glucosidase 44-like [Fragaria vesca subsp. vesca]	1.61	Up	0.027639
FANhyb_rscf00000082.1.g00020.1	PREDICTED: auxin response factor 6 [Fragaria vesca subsp. vesca]	0.611	Down	0.00051947
FANhyb_rscf00000086.1.g00007.1	PREDICTED: succinate dehydrogenase assembly factor 4, mitochondrial [Fragaria vesca subsp. vesca]	0.642	Down	0.00050443
FANhyb_rscf00000087.1.g00006.1	PREDICTED: linoleate 13S-lipoxygenase 2-1, chloroplastic-like [Fragaria vesca subsp. vesca]	1.579	Up	0.000100935
FANhyb_rscf00000087.1.g00007.1	PREDICTED: beta-glucosidase 13-like [Fragaria vesca subsp. vesca]	1.727	Up	0.00159766
FANhyb_rscf00000093.1.g00004.1	PREDICTED: probable low-specificity L-threonine aldolase 1 [Fragaria vesca subsp. vesca]	0.512	Down	2.1669e-06
FANhyb_rscf00000097.1.g00020.1	PREDICTED: glucose-6-phosphate 1-dehydrogenase, chloroplastic [Fragaria vesca subsp. vesca]	0.599	Down	3.5446e-05
FANhyb_rscf00000099.1.g00009.1	PREDICTED: transmembrane protein 56-B-like isoform X2 [Fragaria vesca subsp. vesca]	1.51	Up	0.00040042
FANhyb_rscf00000106.1.g00001.1	PREDICTED: EGF domain-specific O-linked N-acetylglucosamine transferase-like [Prunus mume]	0.587	Down	6.2243e-05
FANhyb_rscf00000107.1.g00015.1	PREDICTED: acetolactate synthase small subunit 1, chloroplastic [Fragaria vesca subsp. vesca]	0.604	Down	7.0317e-08
FANhyb_rscf00000108.1.g00012.1	PREDICTED: dnaJ homolog subfamily B member 4 [Fragaria vesca subsp. vesca]	0.654	Down	0.00028212
FANhyb_rscf00000117.1.g00003.1	PREDICTED: putative metallophosphoesterase At3g03305 [Fragaria vesca subsp. vesca]	0.615	Down	0.00026188
FANhyb_rscf00000118.1.g00001.1	PREDICTED: titin isoform X2 [Fragaria vesca subsp. vesca]	2.002	Up	2.2289e-07
FANhyb_rscf00000119.1.g00002.1	PREDICTED: mitogen-activated protein kinase 4-like [Fragaria vesca subsp. vesca]	2.004	Up	0.00090132
FANhyb_rscf00000125.1.g00009.1	PREDICTED: probable receptor-like protein kinase At5g15080 [Fragaria vesca subsp. vesca]	2.08	Up	2.4883e-06
FANhyb_rscf00000131.1.g00004.1	PREDICTED: photosystem I reaction center subunit IV B, chloroplastic-like [Fragaria vesca subsp. vesca]	3.935	Up	3.9524e-05
FANhyb_rscf00000133.1.g00008.1	PREDICTED: DEAD-box ATP-dependent RNA helicase 31-like [Fragaria vesca subsp. vesca]	1.629	Up	0.004059
FANhyb_rscf00000136.1.g00019.1	PREDICTED: pectin acetylesterase 10-like [Fragaria vesca subsp. vesca]	2.043	Up	4.0856e-06
FANhyb_rscf00000140.1.g00008.1	PREDICTED: crossover junction endonuclease MUS81 [Fragaria vesca subsp. vesca]	0.447	Down	0.00105935
FANhyb_rscf00000142.1.g00006.1	PREDICTED: remorin [Fragaria vesca subsp. vesca]	0.659	Down	0.0034778
FANhyb_rscf00000142.1.g00009.1	PREDICTED: calcium-dependent protein kinase 32 [Fragaria vesca subsp. vesca]	1.659	Up	6.2696e-05
FANhyb_rscf00000142.1.g00011.1	PREDICTED: probable galactinol--sucrose galactosyltransferase 2 [Fragaria vesca subsp. vesca]	0.623	Down	7.6565e-05
FANhyb_rscf00000144.1.g00016.1	PREDICTED: G-type lectin S-receptor-like serine/threonine-protein kinase CES101 [Fragaria vesca subsp.vesca]	1.788	Up	0.000121579
FANhyb_rscf00000149.1.g00017.1	PREDICTED: 21 kDa protein [Fragaria vesca subsp. vesca]	0.586	Down	0.0026755
FANhyb_rscf00000149.1.g00019.1	PREDICTED: endoglucanase 8 [Fragaria vesca subsp. vesca]	1.713	Up	0.0003039
FANhyb_rscf00000152.1.g00015.1	PREDICTED: cinnamoyl-CoA reductase 1-like [Fragaria vesca subsp. vesca]	0.404	Down	3.033e-06
FANhyb_rscf00000162.1.g00008.1	PREDICTED: protein NUCLEAR FUSION DEFECTIVE 4-like [Fragaria vesca subsp. vesca]	0.53	Down	0.00063885
FANhyb_rscf00000165.1.g00012.1	PREDICTED: acyl carrier protein 1, chloroplastic [Prunus mume]	0.566	Down	6.3822e-05
FANhyb_rscf00000176.1.g00006.1	PREDICTED: uncharacterized acetyltransferase At3g50280 [Fragaria vesca subsp. vesca]	1.523	Up	0.00190278
FANhyb_rscf00000177.1.g00016.1	PREDICTED: C2 domain-containing protein At1g63220-like isoform X1 [Fragaria vesca subsp. vesca]	0.206	Down	4.6084e-06
FANhyb_rscf00000180.1.g00012.1	PREDICTED: pleiotropic drug resistance protein 2 [Fragaria vesca subsp. vesca]	0.457	Down	3.5297e-05
FANhyb_rscf00000181.1.g00012.1	PREDICTED: beta-galactosidase isoform X5 [Fragaria vesca subsp. vesca]	1.522	Up	0.0036013
FANhyb_rscf00000182.1.g00002.1	PREDICTED: WD and tetratricopeptide repeats protein 1 isoform X1 [Fragaria vesca subsp. vesca]	0.652	Down	0.0034023
FANhyb_rscf00000183.1.g00014.1	PREDICTED: pumilio homolog 5 [Fragaria vesca subsp. vesca]	0.62	Down	0.00136112
FANhyb_rscf00000186.1.g00012.1	PREDICTED: serine carboxypeptidase-like [Fragaria vesca subsp. vesca]	0.535	Down	8.0645e-05
FANhyb_rscf00000196.1.g00013.1	PREDICTED: bifunctional aspartokinase/homoserine dehydrogenase 1, chloroplastic-like isoform X2 [Fragaria vesca subsp. vesca]	0.591	Down	6.0673e-07
FANhyb_rscf00000196.1.g00014.1	PREDICTED: histidine--tRNA ligase [Fragaria vesca subsp. vesca]	0.41	Down	3.9982e-06
FANhyb_rscf00000201.1.g00004.1	PREDICTED: expansin-A10 [Fragaria vesca subsp. vesca]	0.543	Down	0.000163504
FANhyb_rscf00000203.1.g00012.1	PREDICTED: coatomer subunit beta'-1-like isoform X2 [Fragaria vesca subsp. vesca]	0.446	Down	2.0934e-07
FANhyb_rscf00000216.1.g00005.1	PREDICTED: transcription initiation factor IIF subunit alpha [Fragaria vesca subsp. vesca]	1.555	Up	0.0155833
FANhyb_rscf00000217.1.g00009.1	YTH domain-containing family protein 2-like [Malus domestica]	1.728	Up	0.00088159
FANhyb_rscf00000219.1.g00012.1	PREDICTED: caffeic acid 3-O-methyltransferase [Fragaria vesca subsp. vesca]	0.559	Down	0.000175222
FANhyb_rscf00000223.1.g00013.1	PREDICTED: probable methyltransferase PMT26 [Fragaria vesca subsp. vesca]	1.526	Up	3.7522e-05
FANhyb_rscf00000227.1.g00009.1	Brassica rapa subsp. pekinensis isolate BrTNL10 disease resistance protein gene, complete cds.	1.641	Up	0.000155321
FANhyb_rscf00000229.1.g00004.1	PREDICTED: probable acyl-activating enzyme 2 [Fragaria vesca subsp. vesca]	0.523	Down	8.4911e-05
FANhyb_rscf00000238.1.g00010.1	PREDICTED: oxygen-evolving enhancer protein 2, chloroplastic [Fragaria vesca subsp. vesca]	2.913	Up	2.1625e-05
FANhyb_rscf00000239.1.g00004.1	PREDICTED: 3-hydroxyisobutyryl-CoA hydrolase 1-like [Fragaria vesca subsp. vesca]	0.452	Down	3.9019e-07
FANhyb_rscf00000239.1.g00005.1	PREDICTED: probable polygalacturonase [Fragaria vesca subsp. vesca]	0.338	Down	1.0063e-06
FANhyb_rscf00000251.1.g00015.1	PREDICTED: peroxidase 16-like [Fragaria vesca subsp. vesca]	1.774	Up	8.0508e-05
FANhyb_rscf00000255.1.g00003.1	PREDICTED: probable methyltransferase PMT2 [Fragaria vesca subsp. vesca]	1.536	Up	5.6982e-05
FANhyb_rscf00000265.1.g00001.1	PREDICTED: pectinesterase 3 [Fragaria vesca subsp. vesca]	1.822	Up	3.0108e-07
FANhyb_rscf00000266.1.g00002.1	PREDICTED: acetyl-coenzyme A carboxylase carboxyl transferase subunit alpha, chloroplastic [Fragaria vesca subsp. vesca]	0.539	Down	1.854e-06
FANhyb_rscf00000269.1.g00014.1	actin cross-linking protein [Medicago truncatula]	1.589	Up	0.000122677
FANhyb_rscf00000272.1.g00010.1	PREDICTED: 60S ribosomal protein L19-1-like [Fragaria vesca subsp. vesca]	1.652	Up	0.0061597
FANhyb_rscf00000273.1.g00008.1	PREDICTED: L-tryptophan--pyruvate aminotransferase 1 [Fragaria vesca subsp. vesca]	0.254	Down	0.000124562
FANhyb_rscf00000278.1.g00009.1	PREDICTED: oxygen-evolving enhancer protein 1, chloroplastic [Fragaria vesca subsp. vesca]	4.037	Up	3.3894e-07
FANhyb_rscf00000279.1.g00014.1	PREDICTED: dehydrin Xero 2 [Fragaria vesca subsp. vesca]	1.804	Up	0.0045447
FANhyb_rscf00000292.1.g00015.1	PREDICTED: 3-oxo-Delta(4,5)-steroid 5-beta-reductase-like [Fragaria vesca subsp. vesca]	0.54	Down	0.0053425
FANhyb_rscf00000300.1.g00014.1	PREDICTED: REF/SRPP-like protein At1g67360 [Fragaria vesca subsp. vesca]	0.526	Down	6.4529e-07
FANhyb_rscf00000301.1.g00011.1	PREDICTED: S-adenosylmethionine synthase 2 [Fragaria vesca subsp. vesca]	2.487	Up	8.3728e-05
FANhyb_rscf00000306.1.g00009.1	PREDICTED: SUN domain-containing protein 2-like [Pyrus x bretschneideri]	1.594	Up	0.00031657
FANhyb_rscf00000319.1.g00005.1	PREDICTED: homeobox-leucine zipper protein ATHB-20-like [Fragaria vesca subsp. vesca]	0.608	Down	6.4997e-05
FANhyb_rscf00000329.1.g00005.1	PREDICTED: 1-aminocyclopropane-1-carboxylate oxidase 1-like [Fragaria vesca subsp. vesca]	0.356	Down	0.00025591
FANhyb_rscf00000333.1.g00009.1	PREDICTED: FK506-binding protein 5 [Ricinus communis]	0.515	Down	0.00187948
FANhyb_rscf00000360.1.g00010.1	PREDICTED: 2-methylene-furan-3-one reductase [Fragaria vesca subsp. vesca]	0.191	Down	7.2092e-07
FANhyb_rscf00000363.1.g00010.1	PREDICTED: vacuolar protein 8 [Fragaria vesca subsp. vesca]	2.22	Up	0.00167821
FANhyb_rscf00000366.1.g00002.1	PREDICTED: putative beta-D-xylosidase [Fragaria vesca subsp. vesca]	1.512	Up	3.9842e-05
FANhyb_rscf00000366.1.g00006.1	PREDICTED: dihydrolipoyl dehydrogenase 2, chloroplastic-like isoform X2 [Fragaria vesca subsp. vesca]	0.625	Down	2.4557e-05
FANhyb_rscf00000375.1.g00004.1	PREDICTED: ubiquitin-conjugating enzyme E2-23 kDa [Fragaria vesca subsp. vesca]	1.543	Up	0.0056791
FANhyb_rscf00000378.1.g00002.1	PREDICTED: tubulin beta chain [Fragaria vesca subsp. vesca]	1.555	Up	0.00033928
FANhyb_rscf00000383.1.g00002.1	PREDICTED: probable methyltransferase PMT20 [Fragaria vesca subsp. vesca]	1.99	Up	1.6639e-06
FANhyb_rscf00000389.1.g00011.1	PREDICTED: allantoinase [Fragaria vesca subsp. vesca]	0.577	Down	9.9951e-05
FANhyb_rscf00000393.1.g00009.1	PREDICTED: short-chain dehydrogenase/reductase 2b-like [Fragaria vesca subsp. vesca]	0.655	Down	3.048e-06
FANhyb_rscf00000397.1.g00009.1	PREDICTED: phosphoenolpyruvate carboxykinase [ATP]-like [Fragaria vesca subsp. vesca]	1.562	Up	0.00066326
FANhyb_rscf00000399.1.g00005.1	NAC domain containing protein 17 (best arabidopsis hit)	1.533	Up	0.0029027
FANhyb_rscf00000403.1.g00008.1	PREDICTED: probable pectinesterase/pectinesterase inhibitor 34 [Fragaria vesca subsp. vesca]	2.004	Up	2.4291e-05
FANhyb_rscf00000404.1.g00006.1	PREDICTED: G-type lectin S-receptor-like serine/threonine-protein kinase RLK1 [Fragaria vesca subsp.vesca]	1.513	Up	0.00172393
FANhyb_rscf00000411.1.g00009.1	PREDICTED: vacuolar amino acid transporter 1 [Fragaria vesca subsp. vesca]	0.509	Down	0.00020071
FANhyb_rscf00000435.1.g00009.1	PREDICTED: titin homolog [Malus domestica]	1.544	Up	0.00022377
FANhyb_rscf00000438.1.g00011.1	PREDICTED: probable protein phosphatase 2C 46 [Fragaria vesca subsp. vesca]	1.592	Up	0.0046043
FANhyb_rscf00000447.1.g00001.1	PREDICTED: peroxisomal acyl-coenzyme A oxidase 1 [Fragaria vesca subsp. vesca]	0.499	Down	1.7255e-06
FANhyb_rscf00000457.1.g00001.1	PREDICTED: protein DDB_G0276689 isoform X2 [Vitis vinifera]	0.666	Down	0.000183935
FANhyb_rscf00000464.1.g00002.1	PREDICTED: GDSL esterase/lipase At5g14450-like [Fragaria vesca subsp. vesca]	2.587	Up	7.7079e-07
FANhyb_rscf00000476.1.g00003.1	PREDICTED: anthranilate synthase alpha subunit 1, chloroplastic [Fragaria vesca subsp. vesca]	0.42	Down	1.80531e-05
FANhyb_rscf00000481.1.g00004.1	PREDICTED: pyruvate dehydrogenase E1 component subunit alpha-3, chloroplastic [Fragaria vesca subsp.vesca]	0.631	Down	1.74469e-05
FANhyb_rscf00000482.1.g00003.1	bifunctional dihydroflavonol 4-reductase/flavanone 4-reductase [Fragaria vesca]	0.664	Down	1.96899e-05
FANhyb_rscf00000492.1.g00007.1	PREDICTED: universal stress protein A-like protein isoform X2 [Fragaria vesca subsp. vesca]	0.581	Down	0.0005842
FANhyb_rscf00000497.1.g00008.1	PREDICTED: senescence-specific cysteine protease SAG12-like [Gossypium raimondii]	2.727	Up	3.5996e-05
FANhyb_rscf00000514.1.g00002.1	PREDICTED: bidirectional sugar transporter SWEET4 [Fragaria vesca subsp. vesca]	0.651	Down	0.00020204
FANhyb_rscf00000515.1.g00008.1	PREDICTED: UPF0603 protein At1g54780, chloroplastic [Fragaria vesca subsp. vesca]	1.962	Up	0.00035613
FANhyb_rscf00000533.1.g00003.1	PREDICTED: serine/arginine-rich splicing factor RS41-like isoform X1 [Fragaria vesca subsp. vesca]	1.79	Up	4.2393e-05
FANhyb_rscf00000539.1.g00003.1	cystathionine gamma-synthase, chloroplastic-like [Fragaria vesca]	0.658	Down	7.6291e-05
FANhyb_rscf00000546.1.g00002.1	plant/T7H20-70 protein [Medicago truncatula]	0.617	Down	0.00198131
FANhyb_rscf00000549.1.g00001.1	PREDICTED: UDP-glucuronic acid decarboxylase 2-like [Musa acuminata subsp. malaccensis]	1.797	Up	1.6374e-06
FANhyb_rscf00000554.1.g00003.1	PREDICTED: sphingolipid delta(4)-desaturase DES1-like [Fragaria vesca subsp. vesca]	1.768	Up	0.000198905
FANhyb_rscf00000574.1.g00006.1	PREDICTED: 3-ketoacyl-CoA synthase 1-like [Fragaria vesca subsp. vesca]	2.456	Up	0.00043903
FANhyb_rscf00000599.1.g00004.1	BSD domain-containing family protein [Populus trichocarpa]	1.663	Up	0.0027619
FANhyb_rscf00000613.1.g00005.1	PREDICTED: transcription factor RF2a [Fragaria vesca subsp. vesca]	1.536	Up	0.00026309
FANhyb_rscf00000616.1.g00001.1	PREDICTED: paired amphipathic helix protein Sin3-like 2 [Fragaria vesca subsp. vesca]	0.524	Down	0.00195688
FANhyb_rscf00000625.1.g00002.1	PREDICTED: chlorophyll a-b binding protein of LHCII type 1-like [Fragaria vesca subsp. vesca]	4.216	Up	9.9425e-07
FANhyb_rscf00000632.1.g00004.1	PREDICTED: pre-mRNA-splicing factor ATP-dependent RNA helicase PRP16 [Fragaria vesca subsp. vesca]	1.501	Up	0.0021573
FANhyb_rscf00000635.1.g00007.1	PREDICTED: basic leucine zipper and W2 domain-containing protein 2 [Fragaria vesca subsp. vesca]	1.528	Up	5.5272e-05
FANhyb_rscf00000636.1.g00006.1	PREDICTED: malonyl-CoA-acyl carrier protein transacylase, mitochondrial isoform X1 [Fragaria vesca subsp.vesca]	0.658	Down	0.000159229
FANhyb_rscf00000642.1.g00005.1	PREDICTED: RNA exonuclease 4-like [Fragaria vesca subsp. vesca]	1.509	Up	0.00192328
FANhyb_rscf00000642.1.g00006.1	PREDICTED: NAC transcription factor 25 [Fragaria vesca subsp. vesca]	0.609	Down	0.022977
FANhyb_rscf00000643.1.g00005.1	PREDICTED: L-ascorbate oxidase homolog [Fragaria vesca subsp. vesca]	1.603	Up	4.4246e-05
FANhyb_rscf00000645.1.g00001.1	PREDICTED: protein WVD2-like 4 [Prunus mume]	1.614	Up	0.00124366
FANhyb_rscf00000647.1.g00006.1	PREDICTED: protein YLS9-like [Fragaria vesca subsp. vesca]	0.383	Down	0.00030443
FANhyb_rscf00000665.1.g00003.1	PREDICTED: thioredoxin-like protein YLS8 [Fragaria vesca subsp. vesca]	0.651	Down	0.047981
FANhyb_rscf00000669.1.g00003.1	PREDICTED: triadin-like isoform X2 [Prunus mume]	1.647	Up	2.029e-05
FANhyb_rscf00000678.1.g00002.1	PREDICTED: remorin-like [Fragaria vesca subsp. vesca]	1.545	Up	0.00070354
FANhyb_rscf00000682.1.g00004.1	PREDICTED: non-functional NADPH-dependent codeinone reductase 2-like [Fragaria vesca subsp. vesca]	0.516	Down	1.0218e-06
FANhyb_rscf00000691.1.g00004.1	PREDICTED: probable beta-D-xylosidase 7 [Fragaria vesca subsp. vesca]	1.669	Up	2.1829e-05
FANhyb_rscf00000705.1.g00002.1	PREDICTED: serine carboxypeptidase-like 20 [Fragaria vesca subsp. vesca]	0.666	Down	0.00142327
FANhyb_rscf00000751.1.g00005.1	PREDICTED: protein SIEVE ELEMENT OCCLUSION B-like [Prunus mume]	0.62	Down	3.5447e-05
FANhyb_rscf00000774.1.g00003.1	PREDICTED: structural maintenance of chromosomes protein 3 [Fragaria vesca subsp. vesca]	0.322	Down	5.6109e-05
FANhyb_rscf00000779.1.g00008.1	PREDICTED: succinate dehydrogenase assembly factor 2, mitochondrial [Fragaria vesca subsp. vesca]	0.579	Down	3.9639e-05
FANhyb_rscf00000786.1.g00002.1	PREDICTED: pyrophosphate-energized vacuolar membrane proton pump 1-like [Populus euphratica]	0.635	Down	0.000120101
FANhyb_rscf00000796.1.g00004.1	PREDICTED: serine/threonine-protein kinase MST20-like isoform X1 [Pyrus x bretschneideri]	1.587	Up	0.047945
FANhyb_rscf00000805.1.g00004.1	PREDICTED: UDP-glucuronate 4-epimerase 3 [Fragaria vesca subsp. vesca]	2.678	Up	0.00078416
FANhyb_rscf00000815.1.g00004.1	PREDICTED: non-specific lipid-transfer protein 2-like [Fragaria vesca subsp. vesca]	0.499	Down	2.2393e-05
FANhyb_rscf00000853.1.g00003.1	PREDICTED: acyl-[acyl-carrier-protein] desaturase, chloroplastic-like [Fragaria vesca subsp. vesca]	0.633	Down	0.0036426
FANhyb_rscf00000853.1.g00005.1	PREDICTED: splicing factor U2AF-associated protein 2 [Fragaria vesca subsp. vesca]	0.545	Down	0.00045719
FANhyb_rscf00000860.1.g00002.1	C2 domain-containing family protein [Populus trichocarpa]	1.738	Up	0.000143878
FANhyb_rscf00000868.1.g00005.1	PREDICTED: adenosine kinase 2-like [Fragaria vesca subsp. vesca]	0.586	Down	4.8079e-06
FANhyb_rscf00000912.1.g00002.1	stress-related ozone-induced family protein [Populus trichocarpa]	0.63	Down	0.0008565
FANhyb_rscf00000927.1.g00007.1	PREDICTED: cytokinin riboside 5'-monophosphate phosphoribohydrolase LOG8 [Fragaria vesca subsp. vesca]	0.5	Down	2.0851e-07
FANhyb_rscf00000937.1.g00003.1	PREDICTED: F-box protein SKP2B [Fragaria vesca subsp. vesca]	1.635	Up	7.8217e-05
FANhyb_rscf00000937.1.g00004.1	PREDICTED: F-box protein SKP2B [Fragaria vesca subsp. vesca]	1.548	Up	0.00023762
FANhyb_rscf00000977.1.g00001.1	PREDICTED: reticulocyte binding protein 2 homolog b [Fragaria vesca subsp. vesca]	1.536	Up	9.7752e-05
FANhyb_rscf00000981.1.g00004.1	PREDICTED: zinc transporter 6, chloroplastic [Fragaria vesca subsp. vesca]	0.638	Down	0.00053749
FANhyb_rscf00001008.1.g00004.1	PREDICTED: probable ADP-ribosylation factor GTPase-activating protein AGD11 [Fragaria vesca subsp. vesca]	0.622	Down	0.00067645
FANhyb_rscf00001014.1.g00006.1	PREDICTED: CBL-interacting serine/threonine-protein kinase 10 [Fragaria vesca subsp. vesca]	0.511	Down	0.00033929
FANhyb_rscf00001020.1.g00004.1	PREDICTED: methionine gamma-lyase [Fragaria vesca subsp. vesca]	0.605	Down	2.292e-05
FANhyb_rscf00001030.1.g00005.1	PREDICTED: thiol protease aleurain-like [Fragaria vesca subsp. vesca]	0.596	Down	5.837e-05
FANhyb_rscf00001178.1.g00003.1	PREDICTED: SCP2 sterol-binding domain-containing protein 1-like [Fragaria vesca subsp. vesca]	1.653	Up	0.000135258
FANhyb_rscf00001201.1.g00004.1	lysine ketoglutarate reductase trans-splicing protein [Medicago truncatula]	1.705	Up	0.0023953
FANhyb_rscf00001224.1.g00001.1	PREDICTED: isoamylase 3, chloroplastic [Fragaria vesca subsp. vesca]	0.528	Down	0.000138489
FANhyb_rscf00001229.1.g00001.1	PREDICTED: 60S ribosomal protein L3 [Fragaria vesca subsp. vesca]	1.507	Up	0.0034005
FANhyb_rscf00001242.1.g00002.1	maternal effect embryo arrest protein, putative [Medicago truncatula]	1.64	Up	0.00034348
FANhyb_rscf00001244.1.g00006.1	PREDICTED: phosphatidylinositol 4-kinase gamma 7-like [Fragaria vesca subsp. vesca]	0.534	Down	0.0096009
FANhyb_rscf00001281.1.g00001.1	PREDICTED: double-stranded RNA-binding protein 2 [Fragaria vesca subsp. vesca]	1.667	Up	0.00106438
FANhyb_rscf00001302.1.g00007.1	PREDICTED: vinorine synthase-like [Fragaria vesca subsp. vesca]	0.551	Down	3.9039e-05
FANhyb_rscf00001333.1.g00004.1	PREDICTED: protein SIEVE ELEMENT OCCLUSION A-like [Malus domestica]	0.654	Down	4.2897e-06
FANhyb_rscf00001348.1.g00001.1	PREDICTED: ribulose bisphosphate carboxylase/oxygenase activase, chloroplastic-like [Fragaria vesca subsp.vesca]	1.557	Up	0.0024789
FANhyb_rscf00001369.1.g00003.1	PREDICTED: QWRF motif-containing protein 2-like [Fragaria vesca subsp. vesca]	2.677	Up	0.0006605
FANhyb_rscf00001447.1.g00001.1	PREDICTED: pre-mRNA-processing protein 40A [Fragaria vesca subsp. vesca]	1.507	Up	0.00146474
FANhyb_rscf00001453.1.g00001.1	PREDICTED: acyl-coenzyme A oxidase 2, peroxisomal [Fragaria vesca subsp. vesca]	0.603	Down	0.00021534
FANhyb_rscf00001454.1.g00001.1	PREDICTED: 7-deoxyloganetin glucosyltransferase-like [Fragaria vesca subsp. vesca]	2.288	Up	0.00093545
FANhyb_rscf00001465.1.g00002.1	probable tyrosine-protein phosphatase At1g05000-like [Fragaria vesca]	2.055	Up	0.00089507
FANhyb_rscf00001465.1.g00003.1	PREDICTED: 1-aminocyclopropane-1-carboxylate oxidase [Fragaria vesca subsp. vesca]	0.329	Down	1.9992e-06
FANhyb_rscf00001502.1.g00002.1	plant/F18G18-200 protein [Medicago truncatula]	0.459	Down	3.3124e-06
FANhyb_rscf00001567.1.g00001.1	PREDICTED: plasma membrane ATPase 4 [Fragaria vesca subsp. vesca]	1.576	Up	0.00077928
FANhyb_rscf00001571.1.g00002.1	PREDICTED: DNA polymerase I A, chloroplastic/mitochondrial [Fragaria vesca subsp. vesca]	0.551	Down	0.00062357
FANhyb_rscf00001751.1.g00005.1	PREDICTED: LOW QUALITY PROTEIN: 7-methylxanthosine synthase 1-like [Fragaria vesca subsp. vesca]	0.278	Down	6.6884e-07
FANhyb_rscf00001846.1.g00002.1	PREDICTED: probable sugar phosphate/phosphate translocator At5g25400 [Fragaria vesca subsp. vesca]	0.569	Down	0.0049644
FANhyb_rscf00001854.1.g00003.1	PREDICTED: probable pectate lyase 8 [Fragaria vesca subsp. vesca]	1.692	Up	1.94207e-05
FANhyb_rscf00001906.1.g00001.1	PREDICTED: cation/calcium exchanger 5, partial [Fragaria vesca subsp. vesca]	0.627	Down	0.00036465
FANhyb_rscf00001986.1.g00001.1	PREDICTED: actin [Ricinus communis]	1.518	Up	0.0006752
FANhyb_rscf00001989.1.g00001.1	tyrosine phosphatase, putative [Medicago truncatula]	1.555	Up	6.3458e-05
FANhyb_rscf00002015.1.g00002.1	PREDICTED: LOW QUALITY PROTEIN: NADP-dependent malic enzyme [Fragaria vesca subsp. vesca]	0.517	Down	4.4177e-06
FANhyb_rscf00002022.1.g00001.1	PREDICTED: pleiotropic drug resistance protein 2-like [Fragaria vesca subsp. vesca]	2.127	Up	1.1875e-06
FANhyb_rscf00002139.1.g00002.1	PREDICTED: extradiol ring-cleavage dioxygenase-like [Fragaria vesca subsp. vesca]	1.728	Up	3.8946e-06
FANhyb_rscf00002141.1.g00001.1	PREDICTED: 9-cis-epoxycarotenoid dioxygenase NCED3, chloroplastic-like [Fragaria vesca subsp. vesca]	1.822	Up	0.000182948
FANhyb_rscf00002198.1.g00001.1	DUF1680 domain protein [Medicago truncatula]	1.983	Up	8.3034e-05
FANhyb_rscf00002322.1.g00001.1	PREDICTED: pleiotropic drug resistance protein 2-like [Fragaria vesca subsp. vesca]	1.516	Up	0.000120796
FANhyb_rscf00002427.1.g00002.1	PREDICTED: embryogenesis-associated protein EMB8 [Fragaria vesca subsp. vesca]	0.604	Down	2.9991e-06
FANhyb_rscf00002527.1.g00001.1	PREDICTED: probable choline kinase 1 isoform X1 [Fragaria vesca subsp. vesca]	1.54	Up	7.5104e-05
FANhyb_rscf00002565.1.g00001.1	PREDICTED: fructose-bisphosphate aldolase 1, chloroplastic [Fragaria vesca subsp. vesca]	1.616	Up	6.2783e-05
FANhyb_rscf00002625.1.g00001.1	PREDICTED: type 2 DNA topoisomerase 6 subunit B-like isoform X2 [Malus domestica]	0.507	Down	0.00030395
FANhyb_rscf00002856.1.g00001.1	PREDICTED: 4-coumarate--CoA ligase 2-like [Fragaria vesca subsp. vesca]	0.552	Down	0.00064417
FANhyb_rscf00002912.1.g00001.1	NB-ARC domain-containing disease resistance protein (best arabidopsis hit)	2.02	Up	0.00022245
FANhyb_rscf00003079.1.g00002.1	PREDICTED: mediator-associated protein 1-like [Fragaria vesca subsp. vesca]	0.654	Down	0.00108407
FANhyb_rscf00003100.1.g00001.1	PREDICTED: polyol transporter 5-like [Fragaria vesca subsp. vesca]	0.439	Down	2.0925e-06
FANhyb_rscf00003202.1.g00001.1	PREDICTED: pinin [Fragaria vesca subsp. vesca]	1.669	Up	0.00079759
FANhyb_rscf00003215.1.g00001.1	PREDICTED: probable methyltransferase PMT14 [Fragaria vesca subsp. vesca]	1.595	Up	1.70011e-05
FANhyb_rscf00003308.1.g00001.1	PREDICTED: vinorine synthase-like [Fragaria vesca subsp. vesca]	0.267	Down	0.00022105
FANhyb_rscf00003529.1.g00001.1	PREDICTED: acid phosphatase 1 [Fragaria vesca subsp. vesca]	1.782	Up	0.00020386
FANhyb_rscf00003543.1.g00002.1	PREDICTED: stress-associated endoplasmic reticulum protein 2 [Fragaria vesca subsp. vesca]	1.758	Up	0.049684
FANhyb_rscf00003671.1.g00002.1	PREDICTED: isoflavone reductase-like protein [Fragaria vesca subsp. vesca]	0.458	Down	8.5637e-07
FANhyb_rscf00003733.1.g00002.1	PREDICTED: probable phospholipid hydroperoxide glutathione peroxidase [Fragaria vesca subsp. vesca]	0.645	Down	2.0041e-05
FANhyb_rscf00003752.1.g00002.1	PREDICTED: basic helix-loop-helix protein A isoform X2 [Fragaria vesca subsp. vesca]	0.44	Down	0.000155645
FANhyb_rscf00003837.1.g00001.1	PREDICTED: endoglucanase 10-like [Fragaria vesca subsp. vesca]	1.52	Up	0.00049854
FANhyb_rscf00003844.1.g00001.1	PREDICTED: cell division cycle protein 48 homolog [Phoenix dactylifera]	1.534	Up	0.00018211
FANhyb_rscf00003864.1.g00001.1	PREDICTED: linoleate 13S-lipoxygenase 2-1, chloroplastic-like [Fragaria vesca subsp. vesca]	1.587	Up	0.0035006
FANhyb_rscf00003909.1.g00001.1	PREDICTED: acetyl-coenzyme A carboxylase carboxyl transferase subunit alpha, chloroplastic [Fragaria vesca subsp. vesca]	0.55	Down	5.8568e-05
FANhyb_rscf00003958.1.g00001.1	PREDICTED: gibberellin 2-beta-dioxygenase 2-like [Fragaria vesca subsp. vesca]	1.553	Up	0.000157718
FANhyb_rscf00004165.1.g00001.1	PREDICTED: tetrahydrocannabinolic acid synthase-like [Fragaria vesca subsp. vesca]	1.587	Up	0.00021869
FANhyb_rscf00004191.1.g00001.1	PREDICTED: methanol O-anthraniloyltransferase-like [Prunus mume]	0.445	Down	5.8449e-07
FANhyb_rscf00004211.1.g00001.1	PREDICTED: spermatogenesis-associated protein 20 [Fragaria vesca subsp. vesca]	0.647	Down	0.0038204
FANhyb_rscf00004317.1.g00001.1	PREDICTED: bifunctional purple acid phosphatase 26 [Fragaria vesca subsp. vesca]	0.567	Down	4.2701e-05
FANhyb_rscf00004333.1.g00002.1	cytoplasmic tRNA 2-thiolation protein [Arabidopsis thaliana]	0.423	Down	0.000539
FANhyb_rscf00004412.1.g00001.1	PREDICTED: quinone oxidoreductase-like protein 2 homolog [Fragaria vesca subsp. vesca]	0.654	Down	0.000142571
FANhyb_rscf00004608.1.g00001.1	PREDICTED: dirigent protein 22-like [Fragaria vesca subsp. vesca]	1.75	Up	0.00020144
FANhyb_rscf00004634.1.g00001.1	PREDICTED: GDP-L-galactose phosphorylase 2 [Fragaria vesca subsp. vesca]	1.72	Up	7.8278e-05
FANhyb_rscf00004708.1.g00001.1	PREDICTED: lamin-like protein [Fragaria vesca subsp. vesca]	2.173	Up	0.00106383
FANhyb_rscf00004717.1.g00002.1	thiamine monophosphate synthase [Medicago truncatula]	1.686	Up	0.00122066
FANhyb_rscf00004753.1.g00001.1	PREDICTED: protein DA1-like [Fragaria vesca subsp. vesca]	0.51	Down	1.9481e-06
FANhyb_rscf00004840.1.g00001.1	PREDICTED: histone H3.2 [Musa acuminata subsp. malaccensis]	1.897	Up	0.00020199
FANhyb_rscf00005151.1.g00001.1	PREDICTED: asparagine synthetase [glutamine-hydrolyzing] [Fragaria vesca subsp. vesca]	0.411	Down	2.2011e-05
FANhyb_rscf00005355.1.g00001.1	PREDICTED: cinnamoyl-CoA reductase 1-like [Fragaria vesca subsp. vesca]	0.414	Down	2.303e-05
FANhyb_rscf00005804.1.g00001.1	PREDICTED: enolase 1, chloroplastic [Gossypium arboreum]	0.577	Down	3.0422e-06
FANhyb_rscf00005879.1.g00001.1	PREDICTED: leucoanthocyanidin dioxygenase-like [Fragaria vesca subsp. vesca]	0.451	Down	3.5494e-06
FANhyb_rscf00006107.1.g00001.1	uncharacterized protein	1.897	Up	0.0002596
FANhyb_rscf00006115.1.g00002.1	PREDICTED: outer envelope pore protein 16, chloroplastic [Jatropha curcas]	1.567	Up	0.0036395
FANhyb_rscf00006132.1.g00001.1	MLP-like protein 28-like [Fragaria vesca]	0.169	Down	1.73911e-05
FANhyb_rscf00006182.1.g00001.1	PREDICTED: SWI/SNF complex component SNF12 homolog [Fragaria vesca subsp. vesca]	0.591	Down	0.034924
FANhyb_rscf00006183.1.g00001.1	PREDICTED: sedoheptulose-1,7-bisphosphatase, chloroplastic-like [Fragaria vesca subsp. vesca]	1.63	Up	0.00047739
FANhyb_rscf00006325.1.g00001.1	PREDICTED: kirola-like [Fragaria vesca subsp. vesca]	2.665	Up	0.000124548
FANhyb_rscf00006448.1.g00001.1	PREDICTED: spermatogenesis-associated protein 20 [Fragaria vesca subsp. vesca]	0.449	Down	0.00089545
FANhyb_rscf00006606.1.g00001.1	PREDICTED: hydroquinone glucosyltransferase-like [Fragaria vesca subsp. vesca]	0.607	Down	2.4943e-05
FANhyb_rscf00006633.1.g00001.1	PREDICTED: beta-fructofuranosidase, insoluble isoenzyme CWINV1-like isoform X1 [Fragaria vesca subsp.vesca]	0.659	Down	2.032e-05
FANhyb_rscf00006661.1.g00002.1	PREDICTED: ATP-dependent 6-phosphofructokinase 2 [Fragaria vesca subsp. vesca]	0.652	Down	0.00082182
FANhyb_rscf00006689.1.g00001.1	PREDICTED: 24-methylenesterol C-methyltransferase 2 [Fragaria vesca subsp. vesca]	1.502	Up	9.9749e-05
FANhyb_rscf00006913.1.g00001.1	PREDICTED: L-ascorbate peroxidase 2, cytosolic-like [Fragaria vesca subsp. vesca]	0.637	Down	4.2139e-05
FANhyb_rscf00006987.1.g00001.1	PREDICTED: beta-galactosidase 1 [Fragaria vesca subsp. vesca]	1.623	Up	0.000138531
FANhyb_rscf00007195.1.g00001.1	PREDICTED: 2-isopropylmalate synthase 2, chloroplastic-like [Fragaria vesca subsp. vesca]	0.542	Down	1.51716e-05
FANhyb_rscf00007343.1.g00001.1	LETM1-like protein [Arabidopsis thaliana]	0.603	Down	7.8039e-05
