# Supplementary material for: Strawberry Proteome Responses to Controlled Hot and Cold Stress Partly Mimic Post-harvest Storage Temperature Effects on Fruit Quality
Source: Front Nutr. 2022 Feb 15;8:812666. doi: 10.3389/fnut.2021.812666 (PMC8887963; doi:10.3389/fnut.2021.812666)
Supplement: Supplementary Table 7 — Differentially expressed proteins in LT vs. HT. [file Table_7.XLSX]

## Sheet: Sheet1
Table S7 Differentially expressed proteins in LT vs HT.
Protein accession	Protein description	C/B Ratio	Regulated Type	C/B P value
FANhyb_icon00000023_a.1.g00001.1	PREDICTED: sarcoplasmic reticulum histidine-rich calcium-binding protein isoform X3 [Fragaria vesca subsp.vesca]	0.357	Down	0.00019611
FANhyb_icon00000107_a.1.g00001.1	kinase-related family protein [Populus trichocarpa]	0.287	Down	0.000115066
FANhyb_icon00000134_a.1.g00001.1	plant/F17M5-140 protein [Medicago truncatula]	1.539	Up	0.00049907
FANhyb_icon00000135_a.1.g00001.1	PREDICTED: iron-sulfur cluster assembly protein 1-like [Fragaria vesca subsp. vesca]	0.644	Down	0.00166384
FANhyb_icon00000146_a.1.g00001.1	PREDICTED: peptidyl-prolyl cis-trans isomerase CYP18-1 [Fragaria vesca subsp. vesca]	0.612	Down	0.00099572
FANhyb_icon00000153_a.1.g00001.1	PREDICTED: auxilin-related protein 2 [Fragaria vesca subsp. vesca]	1.502	Up	0.0003249
FANhyb_icon00000154_a.1.g00001.1	tRNA (met) cytidine acetyltransferase, putative (DUF616) [Arabidopsis thaliana]	2.616	Up	3.6248e-05
FANhyb_icon00000176_a.1.g00001.1	PREDICTED: ENHANCER OF AG-4 protein 2-like [Malus domestica]	0.624	Down	0.00079557
FANhyb_icon00000184_a.1.g00001.1	PREDICTED: F-box protein SKIP22-like [Fragaria vesca subsp. vesca]	0.548	Down	6.1932e-05
FANhyb_icon00000224_a.1.g00001.1	PREDICTED: ribosome biogenesis protein erb1 isoform X2 [Citrus sinensis]	0.588	Down	0.00013655
FANhyb_icon00000314_a.1.g00001.1	PREDICTED: serine carboxypeptidase-like 27 [Fragaria vesca subsp. vesca]	1.573	Up	0.00039758
FANhyb_icon00000318_a.1.g00001.1	PREDICTED: endoglucanase 8 [Fragaria vesca subsp. vesca]	5.118	Up	2.7772e-06
FANhyb_icon00000353_a.1.g00001.1	PREDICTED: protein FLX-like 3 isoform X1 [Fragaria vesca subsp. vesca]	1.828	Up	0.026461
FANhyb_icon00000450_a.1.g00001.1	PREDICTED: splicing factor U2af small subunit B [Fragaria vesca subsp. vesca]	0.49	Down	9.6685e-05
FANhyb_icon00000461_a.1.g00001.1	core-2/I-branching enzyme [Medicago truncatula]	1.578	Up	0.0030973
FANhyb_icon00000470_a.1.g00001.1	PREDICTED: NADPH-dependent pterin aldehyde reductase [Fragaria vesca subsp. vesca]	0.598	Down	0.0022787
FANhyb_icon00000471_a.1.g00001.1	PREDICTED: transcription initiation factor IIF subunit beta [Fragaria vesca subsp. vesca]	1.652	Up	0.00037891
FANhyb_icon00000490_a.1.g00001.1	PREDICTED: laccase-15-like isoform X2 [Fragaria vesca subsp. vesca]	1.579	Up	0.0017612
FANhyb_icon00000494_a.1.g00001.1	plant/T7N9-9 protein [Medicago truncatula]	0.635	Down	5.9397e-05
FANhyb_icon00000501_a.1.g00001.1	PREDICTED: DNA-directed RNA polymerases I, II, and III subunit RPABC5 isoform X1 [Theobroma cacao]	1.632	Up	0.0066568
FANhyb_icon00000524_a.1.g00002.1	PREDICTED: light-harvesting complex-like protein 3 isotype 1, chloroplastic [Vitis vinifera]	1.951	Up	0.0028825
FANhyb_icon00000531_a.1.g00001.1	PREDICTED: metallothionein-like protein type 3 [Pyrus x bretschneideri]	1.516	Up	0.000117022
FANhyb_icon00000549_a.1.g00001.1	PREDICTED: THO complex subunit 4D [Fragaria vesca subsp. vesca]	2.313	Up	0.000100221
FANhyb_icon00000550_a.1.g00001.1	PREDICTED: cinnamoyl-CoA reductase 1 [Fragaria vesca subsp. vesca]	0.618	Down	0.00055634
FANhyb_icon00000597_a.1.g00001.1	transmembrane protein, putative [Medicago truncatula]	2.024	Up	0.0025983
FANhyb_icon00000640_a.1.g00001.1	PREDICTED: guanylate-binding protein 3 [Fragaria vesca subsp. vesca]	1.6	Up	7.6736e-05
FANhyb_icon00000646_a.1.g00001.1	PREDICTED: protein MODIFIER OF SNC1 11 [Fragaria vesca subsp. vesca]	0.344	Down	0.00031548
FANhyb_icon00000763_a.1.g00001.1	PREDICTED: bark storage protein A [Fragaria vesca subsp. vesca]	2.421	Up	4.3427e-05
FANhyb_icon00000800_a.1.g00002.1	PREDICTED: flagellar radial spoke protein 5 isoform X2 [Fragaria vesca subsp. vesca]	1.615	Up	0.00034445
FANhyb_icon00000802_a.1.g00001.1	PREDICTED: protease Do-like 7 isoform X2 [Fragaria vesca subsp. vesca]	1.672	Up	0.0036817
FANhyb_icon00000835_a.1.g00001.1	PREDICTED: gamma-interferon-inducible lysosomal thiol reductase isoform X1 [Fragaria vesca subsp. vesca]	1.552	Up	0.00094361
FANhyb_icon00000853_a.1.g00001.1	PREDICTED: myeloid leukemia factor 1 isoform X1 [Fragaria vesca subsp. vesca]	0.086	Down	0.00196315
FANhyb_icon00000886_a.1.g00001.1	PREDICTED: protein DJ-1 homolog B [Fragaria vesca subsp. vesca]	0.64	Down	0.0023178
FANhyb_icon00000912_a.1.g00001.1	PREDICTED: probable mediator of RNA polymerase II transcription subunit 26c [Fragaria vesca subsp. vesca]	1.997	Up	0.00028133
FANhyb_icon00000926_a.1.g00001.1	PREDICTED: bifunctional epoxide hydrolase 2-like [Malus domestica]	0.619	Down	0.00113949
FANhyb_icon00000954_a.1.g00001.1	PREDICTED: probable 2-oxoglutarate-dependent dioxygenase At3g49630 [Fragaria vesca subsp. vesca]	1.948	Up	2.0107e-05
FANhyb_icon00000971_a.1.g00001.1	PREDICTED: vesicle-associated protein 1-2 [Fragaria vesca subsp. vesca]	0.596	Down	0.00049659
FANhyb_icon00000976_a.1.g00001.1	PREDICTED: stem-specific protein TSJT1 isoform X2 [Fragaria vesca subsp. vesca]	0.482	Down	5.843e-05
FANhyb_icon00001003_a.1.g00001.1	PREDICTED: mitochondrial import inner membrane translocase subunit tim16 [Fragaria vesca subsp. vesca]	0.447	Down	7.8327e-05
FANhyb_icon00001016_a.1.g00001.1	PREDICTED: phytoene synthase 2, chloroplastic-like [Fragaria vesca subsp. vesca]	2.639	Up	5.6573e-05
FANhyb_icon00001103_a.1.g00001.1	uncharacterized protein	0.151	Down	3.8713e-05
FANhyb_icon00001109_a.1.g00001.1	PREDICTED: protein OPI10 homolog [Fragaria vesca subsp. vesca]	0.37	Down	0.000115633
FANhyb_icon00001148_a.1.g00001.1	PREDICTED: vacuolar-processing enzyme [Fragaria vesca subsp. vesca]	0.386	Down	1.6524e-08
FANhyb_icon00001168_a.1.g00001.1	PREDICTED: vesicle-associated protein 4-2 [Fragaria vesca subsp. vesca]	1.577	Up	0.00069502
FANhyb_icon00001233_a.1.g00001.1	PREDICTED: photosystem I reaction center subunit II, chloroplastic-like [Fragaria vesca subsp. vesca]	2.876	Up	0.00089553
FANhyb_icon00001235_a.1.g00001.1	PREDICTED: protein NRT1/ PTR FAMILY 5.4-like [Fragaria vesca subsp. vesca]	1.622	Up	0.00084493
FANhyb_icon00001341_a.1.g00001.1	PREDICTED: galactose oxidase [Fragaria vesca subsp. vesca]	1.665	Up	1.78039e-05
FANhyb_icon00001361_a.1.g00001.1	PREDICTED: DNA-directed RNA polymerases II and V subunit 8A-like [Fragaria vesca subsp. vesca]	0.631	Down	0.000162585
FANhyb_icon00001373_a.1.g00001.1	PREDICTED: brefeldin A-inhibited guanine nucleotide-exchange protein 5 [Fragaria vesca subsp. vesca]	1.507	Up	0.00116313
FANhyb_icon00001388_a.1.g00001.1	PREDICTED: scarecrow-like protein 4 [Fragaria vesca subsp. vesca]	0.587	Down	0.00117766
FANhyb_icon00001403_a.1.g00001.1	PREDICTED: peptidyl-prolyl cis-trans isomerase FKBP62 [Fragaria vesca subsp. vesca]	0.499	Down	1.51349e-05
FANhyb_icon00001439_a.1.g00001.1	PREDICTED: probable xyloglucan endotransglucosylase/hydrolase protein B [Fragaria vesca subsp. vesca]	3.969	Up	1.1515e-06
FANhyb_icon00001495_a.1.g00001.1	NB-ARC domain-containing disease resistance protein (best arabidopsis hit)	0.63	Down	0.010379
FANhyb_icon00001529_a.1.g00001.1	uncharacterized protein	1.808	Up	0.00109529
FANhyb_icon00001625_a.1.g00001.1	PREDICTED: floral homeotic protein AGAMOUS isoform X3 [Fragaria vesca subsp. vesca]	0.387	Down	1.90814e-05
FANhyb_icon00001683_a.1.g00001.1	PREDICTED: brefeldin A-inhibited guanine nucleotide-exchange protein 5 [Fragaria vesca subsp. vesca]	1.996	Up	2.2519e-05
FANhyb_icon00001777_a.1.g00001.1	PREDICTED: naringenin,2-oxoglutarate 3-dioxygenase [Fragaria vesca subsp. vesca]	1.94	Up	1.83926e-05
FANhyb_icon00001781_a.1.g00001.1	PREDICTED: peptidyl-prolyl cis-trans isomerase FKBP53 [Fragaria vesca subsp. vesca]	2.733	Up	0.00027751
FANhyb_icon00001855_a.1.g00001.1	PREDICTED: macrophage migration inhibitory factor homolog isoform X1 [Jatropha curcas]	0.664	Down	0.0022027
FANhyb_icon00001882_a.1.g00001.1	PREDICTED: UBX domain-containing protein 2 isoform X2 [Fragaria vesca subsp. vesca]	1.501	Up	0.0003772
FANhyb_icon00001887_a.1.g00001.1	PREDICTED: GDSL esterase/lipase At4g01130 isoform X1 [Fragaria vesca subsp. vesca]	3.156	Up	0.0141433
FANhyb_icon00001989_a.1.g00001.1	PREDICTED: glucan endo-1,3-beta-glucosidase 5 [Fragaria vesca subsp. vesca]	1.807	Up	1.98285e-05
FANhyb_icon00002000_a.1.g00001.1	PREDICTED: thylakoid lumenal 29 kDa protein, chloroplastic [Fragaria vesca subsp. vesca]	1.782	Up	0.00025529
FANhyb_icon00002024_a.1.g00001.1	PREDICTED: cysteine and histidine-rich domain-containing protein RAR1 [Fragaria vesca subsp. vesca]	0.426	Down	0.0030199
FANhyb_icon00002042_a.1.g00001.1	PREDICTED: 5'-3' exoribonuclease 3 isoform X3 [Fragaria vesca subsp. vesca]	1.583	Up	3.5993e-05
FANhyb_icon00002135_a.1.g00001.1	PREDICTED: GDSL esterase/lipase 1-like [Fragaria vesca subsp. vesca]	5.396	Up	3.0273e-06
FANhyb_icon00002141_a.1.g00001.1	uncharacterized protein	0.307	Down	0.000101428
FANhyb_icon00002376_a.1.g00001.1	PREDICTED: THO complex subunit 4D [Fragaria vesca subsp. vesca]	2.204	Up	1.1451e-07
FANhyb_icon00002385_a.1.g00001.1	PREDICTED: cysteine-rich repeat secretory protein 3 isoform X1 [Fragaria vesca subsp. vesca]	1.976	Up	0.0020829
FANhyb_icon00002399_a.1.g00001.1	PREDICTED: E3 ubiquitin-protein ligase MBR2 [Fragaria vesca subsp. vesca]	0.611	Down	0.0025162
FANhyb_icon00002405_a.1.g00001.1	PREDICTED: FKBP12-interacting protein of 37 kDa [Fragaria vesca subsp. vesca]	0.591	Down	8.0953e-05
FANhyb_icon00002540_a.1.g00001.1	PREDICTED: MIP18 family protein At1g68310 [Sesamum indicum]	1.719	Up	4.3395e-05
FANhyb_icon00002601_a.1.g00001.1	PREDICTED: probable pectinesterase/pectinesterase inhibitor 34 [Fragaria vesca subsp. vesca]	1.988	Up	7.8509e-05
FANhyb_icon00002617_a.1.g00001.1	PREDICTED: molybdopterin synthase catalytic subunit [Fragaria vesca subsp. vesca]	1.511	Up	0.00062054
FANhyb_icon00002659_a.1.g00001.1	RNA polymerase II transcription elongation factor DSIF/SUPT5H/SPT5 (ISS) [Ostreococcus tauri]	1.898	Up	0.00021927
FANhyb_icon00002663_a.1.g00001.1	PREDICTED: transcription initiation factor TFIID subunit 15b [Fragaria vesca subsp. vesca]	0.336	Down	1.84269e-05
FANhyb_icon00002668_a.1.g00001.1	PREDICTED: heat shock 22 kDa protein, mitochondrial isoform X2 [Fragaria vesca subsp. vesca]	0.174	Down	2.1271e-06
FANhyb_icon00002718_a.1.g00001.1	PREDICTED: Werner Syndrome-like exonuclease [Fragaria vesca subsp. vesca]	1.569	Up	0.00042496
FANhyb_icon00002741_a.1.g00001.1	PREDICTED: transmembrane protein 87A [Fragaria vesca subsp. vesca]	1.798	Up	3.6819e-05
FANhyb_icon00002771_a.1.g00001.1	PREDICTED: embryogenesis-associated protein EMB8 [Fragaria vesca subsp. vesca]	0.461	Down	0.00117992
FANhyb_icon00002914_a.1.g00001.1	PREDICTED: homeobox-leucine zipper protein HOX19-like [Fragaria vesca subsp. vesca]	1.562	Up	0.0058441
FANhyb_icon00002918_a.1.g00001.1	OB-fold nucleic acid binding domain containing protein [Zea mays]	1.711	Up	0.007816
FANhyb_icon00002930_a.1.g00001.1	PREDICTED: CBL-interacting serine/threonine-protein kinase 23 [Fragaria vesca subsp. vesca]	1.752	Up	0.0119624
FANhyb_icon00002953_a.1.g00001.1	RmlC-like cupins superfamily protein [Medicago truncatula]	2.498	Up	0.00022176
FANhyb_icon00003046_a.1.g00001.1	PREDICTED: transcription factor VOZ1 [Fragaria vesca subsp. vesca]	2.016	Up	0.041238
FANhyb_icon00003055_a.1.g00001.1	PREDICTED: patellin-3-like isoform X1 [Fragaria vesca subsp. vesca]	1.619	Up	0.00192412
FANhyb_icon00003059_a.1.g00001.1	PREDICTED: peroxisome biogenesis protein 5-like [Malus domestica]	1.998	Up	0.000161749
FANhyb_icon00003064_a.1.g00001.1	PREDICTED: metallothionein-like protein type 2 MET1 [Fragaria vesca subsp. vesca]	0.179	Down	1.62621e-05
FANhyb_icon00003144_a.1.g00001.1	PREDICTED: pectin acetylesterase 8-like [Fragaria vesca subsp. vesca]	2.891	Up	0.0024574
FANhyb_icon00003204_a.1.g00001.1	PREDICTED: desumoylating isopeptidase 1-like [Fragaria vesca subsp. vesca]	0.487	Down	2.4621e-05
FANhyb_icon00003254_a.1.g00001.1	PREDICTED: coiled-coil domain-containing protein 25 isoform X2 [Prunus mume]	0.483	Down	0.00060373
FANhyb_icon00003255_a.1.g00001.1	PREDICTED: putative mediator of RNA polymerase II transcription subunit 26 [Fragaria vesca subsp. vesca]	0.266	Down	0.00056172
FANhyb_icon00003433_a.1.g00001.1	PREDICTED: polyketide synthase 1 [Fragaria vesca subsp. vesca]	1.669	Up	1.87608e-05
FANhyb_icon00003513_a.1.g00001.1	PREDICTED: mitoferrin-like [Fragaria vesca subsp. vesca]	1.915	Up	1.97241e-05
FANhyb_icon00003569_a.1.g00001.1	PREDICTED: deSI-like protein At4g17486 [Fragaria vesca subsp. vesca]	1.528	Up	0.00117563
FANhyb_icon00003603_a.1.g00001.1	PREDICTED: probable serine/threonine-protein kinase drkD [Fragaria vesca subsp. vesca]	1.898	Up	0.0021152
FANhyb_icon00003659_a.1.g00001.1	PREDICTED: bifunctional epoxide hydrolase 2 [Fragaria vesca subsp. vesca]	0.454	Down	7.6778e-05
FANhyb_icon00003765_a.1.g00001.1	PREDICTED: beta-amyrin 28-oxidase-like [Fragaria vesca subsp. vesca]	3.106	Up	6.2292e-05
FANhyb_icon00003825_a.1.g00001.1	DUF538 family protein [Medicago truncatula]	0.615	Down	0.000121582
FANhyb_icon00004000_a.1.g00001.1	PREDICTED: brefeldin A-inhibited guanine nucleotide-exchange protein 5 [Fragaria vesca subsp. vesca]	1.552	Up	0.000160252
FANhyb_icon00004306_a.1.g00001.1	PREDICTED: GPI-anchored protein LORELEI [Fragaria vesca subsp. vesca]	2.617	Up	0.00024286
FANhyb_icon00004308_a.1.g00001.1	PREDICTED: non-specific phospholipase C1 [Fragaria vesca subsp. vesca]	0.481	Down	5.9807e-05
FANhyb_icon00004395_a.1.g00001.1	PREDICTED: heme oxygenase 1, chloroplastic [Fragaria vesca subsp. vesca]	2.003	Up	4.9888e-06
FANhyb_icon00004563_a.1.g00001.1	uncharacterized protein	0.329	Down	6.3474e-05
FANhyb_icon00004608_a.1.g00001.1	PREDICTED: putative UDP-rhamnose:rhamnosyltransferase 1 [Fragaria vesca subsp. vesca]	0.46	Down	7.6352e-05
FANhyb_icon00004634_a.1.g00001.1	PREDICTED: L-ascorbate peroxidase, cytosolic [Fragaria vesca subsp. vesca]	0.61	Down	3.2575e-06
FANhyb_icon00004691_a.1.g00001.1	transmembrane protein, putative [Medicago truncatula]	0.277	Down	0.0020819
FANhyb_icon00004693_a.1.g00001.1	PREDICTED: mitogen-activated protein kinase kinase kinase YODA [Fragaria vesca subsp. vesca]	0.506	Down	0.000155016
FANhyb_icon00004737_a.1.g00001.1	uncharacterized protein	2.101	Up	0.0027766
FANhyb_icon00004969_a.1.g00001.1	PREDICTED: LOW QUALITY PROTEIN: phosphoenolpyruvate carboxykinase [ATP]-like [Malus domestica]	1.585	Up	0.0027373
FANhyb_icon00005046_a.1.g00001.1	PREDICTED: phenylalanine ammonia-lyase 1 [Fragaria vesca subsp. vesca]	1.964	Up	0.00118407
FANhyb_icon00005305_a.1.g00001.1	PREDICTED: prostaglandin E synthase 2-like [Fragaria vesca subsp. vesca]	0.643	Down	7.7211e-05
FANhyb_icon00005423_a.1.g00001.1	PREDICTED: protein FAM91A1 isoform X2 [Fragaria vesca subsp. vesca]	1.918	Up	0.00050014
FANhyb_icon00005524_a.1.g00001.1	PREDICTED: tocopherol O-methyltransferase, chloroplastic [Fragaria vesca subsp. vesca]	1.742	Up	0.0031029
FANhyb_icon00005664_a.1.g00001.1	PREDICTED: naringenin,2-oxoglutarate 3-dioxygenase [Fragaria vesca subsp. vesca]	1.925	Up	3.7885e-06
FANhyb_icon00005908_a.1.g00001.1	PREDICTED: 50S ribosomal protein L11, chloroplastic [Fragaria vesca subsp. vesca]	0.586	Down	0.00019848
FANhyb_icon00005914_a.1.g00001.1	PREDICTED: LOW QUALITY PROTEIN: rubisco accumulation factor 1, chloroplastic [Fragaria vesca subsp. vesca]	2.217	Up	0.0150811
FANhyb_icon00005967_a.1.g00002.1	PREDICTED: peroxidase 63 [Fragaria vesca subsp. vesca]	2.559	Up	5.9075e-05
FANhyb_icon00005985_a.1.g00001.1	PREDICTED: probable 2-oxoglutarate-dependent dioxygenase At3g49630 [Fragaria vesca subsp. vesca]	2.08	Up	1.65047e-05
FANhyb_icon00005991_a.1.g00001.1	uncharacterized protein	0.622	Down	8.0804e-05
FANhyb_icon00006124_a.1.g00001.1	uncharacterized protein	0.173	Down	0.0027411
FANhyb_icon00006129_a.1.g00001.1	PREDICTED: inactive protein RESTRICTED TEV MOVEMENT 2-like [Fragaria vesca subsp. vesca]	1.511	Up	0.0084386
FANhyb_icon00006234_a.1.g00001.1	PREDICTED: apolipoprotein D [Fragaria vesca subsp. vesca]	0.655	Down	0.00049727
FANhyb_icon00006271_a.1.g00001.1	PREDICTED: probable proteasome inhibitor [Fragaria vesca subsp. vesca]	0.605	Down	0.000184899
FANhyb_icon00006309_a.1.g00001.1	PREDICTED: LOW QUALITY PROTEIN: protein QUIRKY [Malus domestica]	8.178	Up	2.5681e-06
FANhyb_icon00006329_a.1.g00001.1	PREDICTED: lysosomal beta glucosidase-like [Fragaria vesca subsp. vesca]	3.511	Up	5.7837e-05
FANhyb_icon00006582_a.1.g00001.1	PREDICTED: defensin Ec-AMP-D2-like [Fragaria vesca subsp. vesca]	2.635	Up	0.0024188
FANhyb_icon00006795_a.1.g00001.1	PREDICTED: peroxiredoxin-2B [Prunus mume]	0.601	Down	1.6961e-06
FANhyb_icon00006799_a.1.g00001.1	PREDICTED: class I heat shock protein-like [Fragaria vesca subsp. vesca]	0.157	Down	2.9621e-06
FANhyb_icon00006822_a.1.g00001.1	PREDICTED: probable ADP-ribosylation factor GTPase-activating protein AGD5 isoform X1 [Fragaria vesca subsp. vesca]	1.983	Up	0.00143806
FANhyb_icon00006949_a.1.g00001.1	PREDICTED: non-functional NADPH-dependent codeinone reductase 2-like [Fragaria vesca subsp. vesca]	0.553	Down	0.00032482
FANhyb_icon00007129_a.1.g00001.1	PREDICTED: chaperonin 60 subunit alpha 2, chloroplastic isoform X3 [Fragaria vesca subsp. vesca]	0.502	Down	1.70802e-05
FANhyb_icon00007222_a.1.g00001.1	PREDICTED: reticuline oxidase-like protein [Fragaria vesca subsp. vesca]	1.706	Up	0.0167426
FANhyb_icon00007318_a.1.g00001.1	PREDICTED: zinc finger protein ZPR1-like [Fragaria vesca subsp. vesca]	0.55	Down	0.0047989
FANhyb_icon00007350_a.1.g00001.1	PREDICTED: methyl-CpG-binding domain-containing protein 11-like isoform X2 [Fragaria vesca subsp. vesca]	0.635	Down	8.145e-05
FANhyb_icon00007378_a.1.g00001.1	PREDICTED: chitinase-like protein 1 [Fragaria vesca subsp. vesca]	1.563	Up	0.0083587
FANhyb_icon00007390_a.1.g00001.1	PREDICTED: probable glutamyl endopeptidase, chloroplastic isoform X1 [Fragaria vesca subsp. vesca]	2.766	Up	0.000138364
FANhyb_icon00007477_a.1.g00001.1	PREDICTED: splicing factor U2af large subunit B-like isoform X3 [Fragaria vesca subsp. vesca]	2.002	Up	1.62016e-05
FANhyb_icon00007545_a.1.g00001.1	PREDICTED: phosphatidylinositol 4-kinase alpha 1 [Malus domestica]	1.775	Up	0.0082628
FANhyb_icon00007589_a.1.g00001.1	PREDICTED: trafficking protein particle complex II-specific subunit 130 homolog [Fragaria vesca subsp.vesca]	0.655	Down	0.00027527
FANhyb_icon00007641_a.1.g00001.1	PREDICTED: protein SPIRAL1-like 2 [Fragaria vesca subsp. vesca]	0.643	Down	0.00020039
FANhyb_icon00007694_a.1.g00001.1	hydroxyproline-rich glycoprotein [Populus trichocarpa]	1.738	Up	0.0004998
FANhyb_icon00007696_a.1.g00001.1	PREDICTED: cinnamoyl-CoA reductase 1 [Fragaria vesca subsp. vesca]	0.479	Down	9.4063e-07
FANhyb_icon00007726_a.1.g00001.1	PREDICTED: zeaxanthin epoxidase, chloroplastic-like [Fragaria vesca subsp. vesca]	0.194	Down	0.000103928
FANhyb_icon00007759_a.1.g00001.1	PREDICTED: thioredoxin H-type [Fragaria vesca subsp. vesca]	0.576	Down	9.6187e-05
FANhyb_icon00007826_a.1.g00001.1	PREDICTED: leucoanthocyanidin dioxygenase [Fragaria vesca subsp. vesca]	2.008	Up	0.00089831
FANhyb_icon00008105_a.1.g00001.1	PREDICTED: non-lysosomal glucosylceramidase [Fragaria vesca subsp. vesca]	2.113	Up	7.9538e-05
FANhyb_icon00008156_a.1.g00001.1	PREDICTED: heat shock 22 kDa protein, mitochondrial isoform X1 [Fragaria vesca subsp. vesca]	0.114	Down	0.0041594
FANhyb_icon00008256_a.1.g00001.1	neuronal acetylcholine receptor subunit alpha-5 [Arabidopsis thaliana]	0.567	Down	0.0093811
FANhyb_icon00008272_a.1.g00001.1	PREDICTED: protein SLOW GREEN 1, chloroplastic [Fragaria vesca subsp. vesca]	1.515	Up	0.00048068
FANhyb_icon00008277_a.1.g00001.1	PREDICTED: brefeldin A-inhibited guanine nucleotide-exchange protein 5 [Fragaria vesca subsp. vesca]	1.802	Up	0.00052216
FANhyb_icon00008366_a.1.g00001.1	PREDICTED: 2-hydroxyisoflavanone dehydratase-like [Fragaria vesca subsp. vesca]	1.522	Up	0.0035956
FANhyb_icon00008721_a.1.g00001.1	PREDICTED: protein ASPARTIC PROTEASE IN GUARD CELL 2-like [Fragaria vesca subsp. vesca]	1.788	Up	3.755e-05
FANhyb_icon00008762_a.1.g00001.1	PREDICTED: calcium uptake protein 1, mitochondrial-like [Fragaria vesca subsp. vesca]	0.563	Down	0.00161891
FANhyb_icon00008799_a.1.g00001.1	PREDICTED: ABC transporter F family member 4 [Fragaria vesca subsp. vesca]	1.806	Up	0.00032042
FANhyb_icon00009089_a.1.g00001.1	PREDICTED: non-specific lipid-transfer protein 1-like [Fragaria vesca subsp. vesca]	3.756	Up	6.0678e-05
FANhyb_icon00009133_a.1.g00001.1	PREDICTED: aldo-keto reductase family 4 member C9-like isoform X1 [Fragaria vesca subsp. vesca]	0.647	Down	0.00140038
FANhyb_icon00009225_a.1.g00001.1	PREDICTED: light-harvesting complex-like protein 3 isotype 1, chloroplastic [Vitis vinifera]	2.569	Up	9.9685e-05
FANhyb_icon00009335_a.1.g00001.1	PREDICTED: CASP-like protein 4B1 [Fragaria vesca subsp. vesca]	0.538	Down	0.007602
FANhyb_icon00009359_a.1.g00001.1	PREDICTED: protein FAM179B-like [Malus domestica]	1.689	Up	0.00099556
FANhyb_icon00009487_a.1.g00001.1	PREDICTED: protein HEAT-STRESS-ASSOCIATED 32 [Prunus mume]	0.331	Down	7.7276e-05
FANhyb_icon00009510_a.1.g00001.1	PREDICTED: protein arginine N-methyltransferase 1.5 [Fragaria vesca subsp. vesca]	1.505	Up	0.005597
FANhyb_icon00009904_a.1.g00001.1	plant/F20D21-34 protein [Medicago truncatula]	0.551	Down	0.000117778
FANhyb_icon00010024_a.1.g00001.1	PREDICTED: major latex protein 146-like [Fragaria vesca subsp. vesca]	2.102	Up	1.2095e-06
FANhyb_icon00010094_a.1.g00001.1	PREDICTED: probable glutamyl endopeptidase, chloroplastic isoform X1 [Fragaria vesca subsp. vesca]	3.761	Up	0.00136102
FANhyb_icon00010153_a.1.g00001.1	PREDICTED: L-ascorbate peroxidase, cytosolic [Fragaria vesca subsp. vesca]	0.58	Down	0.0038237
FANhyb_icon00010279_a.1.g00001.1	PREDICTED: 26S proteasome non-ATPase regulatory subunit 10 [Fragaria vesca subsp. vesca]	1.779	Up	0.00023563
FANhyb_icon00010400_a.1.g00001.1	PREDICTED: cytochrome b5 domain-containing protein RLF [Fragaria vesca subsp. vesca]	1.521	Up	2.4995e-05
FANhyb_icon00010514_a.1.g00001.1	PREDICTED: major latex allergen Hev b 5-like [Fragaria vesca subsp. vesca]	4.075	Up	0.000117075
FANhyb_icon00010632_a.1.g00001.1	PREDICTED: probable phospholipid hydroperoxide glutathione peroxidase [Fragaria vesca subsp. vesca]	1.856	Up	3.8623e-05
FANhyb_icon00010653_a.1.g00001.1	PREDICTED: transcription initiation factor TFIID subunit 5 isoform X2 [Fragaria vesca subsp. vesca]	0.393	Down	0.0024993
FANhyb_icon00010724_a.1.g00001.1	PREDICTED: UDP-glucose:glycoprotein glucosyltransferase [Fragaria vesca subsp. vesca]	1.889	Up	0.00066135
FANhyb_icon00010749_a.1.g00001.1	PREDICTED: BEACH domain-containing protein C2 [Pyrus x bretschneideri]	1.809	Up	0.00045819
FANhyb_icon00010782_a.1.g00001.1	PREDICTED: src substrate cortactin-like [Fragaria vesca subsp. vesca]	1.881	Up	9.9797e-05
FANhyb_icon00010869_a.1.g00001.1	PREDICTED: multiple organellar RNA editing factor 1, mitochondrial-like [Pyrus x bretschneideri]	0.665	Down	0.0035223
FANhyb_icon00010909_a.1.g00001.1	PREDICTED: mitoferrin-like [Fragaria vesca subsp. vesca]	2.435	Up	3.6488e-05
FANhyb_icon00010976_a.1.g00001.1	PREDICTED: D-amino-acid transaminase, chloroplastic-like [Fragaria vesca subsp. vesca]	2.066	Up	2.198e-06
FANhyb_icon00011024_a.1.g00001.1	uncharacterized protein	0.328	Down	2.162e-07
FANhyb_icon00011084_a.1.g00001.1	PREDICTED: 26.5 kDa heat shock protein, mitochondrial-like [Fragaria vesca subsp. vesca]	0.116	Down	8.8527e-07
FANhyb_icon00011119_a.1.g00001.1	PREDICTED: signal recognition particle receptor subunit alpha homolog [Fragaria vesca subsp. vesca]	0.62	Down	0.00030117
FANhyb_icon00011691_a.1.g00001.1	PREDICTED: selT-like protein [Fragaria vesca subsp. vesca]	0.655	Down	1.89614e-05
FANhyb_icon00011859_a.1.g00001.1	PREDICTED: probable xyloglucan endotransglucosylase/hydrolase protein 23 [Fragaria vesca subsp. vesca]	1.958	Up	6.46e-05
FANhyb_icon00012002_a.1.g00001.1	PREDICTED: enolase 1, chloroplastic [Fragaria vesca subsp. vesca]	0.522	Down	9.9026e-05
FANhyb_icon00012040_a.1.g00001.1	PREDICTED: B-cell receptor-associated protein 31-like [Fragaria vesca subsp. vesca]	1.586	Up	0.028103
FANhyb_icon00012053_a.1.g00001.1	PREDICTED: probable glutathione S-transferase [Fragaria vesca subsp. vesca]	0.433	Down	0.000120921
FANhyb_icon00012163_a.1.g00001.1	PREDICTED: F-box/LRR-repeat protein 3 [Fragaria vesca subsp. vesca]	0.225	Down	4.4944e-05
FANhyb_icon00012232_a.1.g00001.1	PREDICTED: ferredoxin--nitrite reductase, chloroplastic [Fragaria vesca subsp. vesca]	2.003	Up	5.8174e-05
FANhyb_icon00012399_a.1.g00001.1	PREDICTED: ubiquitin-like domain-containing CTD phosphatase [Fragaria vesca subsp. vesca]	1.553	Up	0.00111862
FANhyb_icon00012554_a.1.g00001.1	PREDICTED: ubiquitin-like protein 5 [Fragaria vesca subsp. vesca]	1.62	Up	0.000117083
FANhyb_icon00012602_a.1.g00001.1	PREDICTED: 4-coumarate--CoA ligase-like 7 [Fragaria vesca subsp. vesca]	1.648	Up	0.00050356
FANhyb_icon00012604_a.1.g00001.1	PREDICTED: somatic embryogenesis receptor kinase 1-like [Fragaria vesca subsp. vesca]	0.661	Down	0.0173988
FANhyb_icon00012674_a.1.g00001.1	PREDICTED: methionine aminopeptidase 1A isoform X2 [Ziziphus jujuba]	0.653	Down	0.0119809
FANhyb_icon00012776_a.1.g00001.1	PREDICTED: O-acetyl-ADP-ribose deacetylase MACROD2-like [Fragaria vesca subsp. vesca]	0.588	Down	0.0021375
FANhyb_icon00012907_a.1.g00001.1	PREDICTED: prolyl-tRNA synthetase associated domain-containing protein 1 [Fragaria vesca subsp. vesca]	1.591	Up	0.032116
FANhyb_icon00012992_a.1.g00001.1	PREDICTED: lysosomal beta glucosidase-like [Fragaria vesca subsp. vesca]	4.715	Up	2.3854e-06
FANhyb_icon00013030_a.1.g00001.1	uncharacterized protein	0.53	Down	0.00025629
FANhyb_icon00013124_a.1.g00001.1	PREDICTED: 15.7 kDa heat shock protein, peroxisomal [Fragaria vesca subsp. vesca]	0.081	Down	0.0026554
FANhyb_icon00013246_a.1.g00001.1	PREDICTED: pectinesterase-like [Fragaria vesca subsp. vesca]	0.613	Down	4.8154e-06
FANhyb_icon00013356_a.1.g00001.1	PREDICTED: probable inactive purple acid phosphatase 29 isoform X3 [Fragaria vesca subsp. vesca]	2.485	Up	3.6679e-05
FANhyb_icon00013537_a.1.g00001.1	PREDICTED: universal stress protein A-like protein [Fragaria vesca subsp. vesca]	0.571	Down	9.5302e-05
FANhyb_icon00013544_a.1.g00001.1	PREDICTED: L-ascorbate peroxidase 2, cytosolic-like [Fragaria vesca subsp. vesca]	0.332	Down	2.1146e-05
FANhyb_icon00013568_a.1.g00001.1	PREDICTED: exocyst complex component EXO84B [Fragaria vesca subsp. vesca]	1.933	Up	0.00021959
FANhyb_icon00013603_a.1.g00001.1	PREDICTED: chlorophyll a-b binding protein CP29.2, chloroplastic-like, partial [Malus domestica]	3.898	Up	1.7141e-06
FANhyb_icon00013656_a.1.g00001.1	PREDICTED: DEAD-box ATP-dependent RNA helicase 20 [Fragaria vesca subsp. vesca]	0.542	Down	0.0012372
FANhyb_icon00013724_a.1.g00001.1	PREDICTED: mediator of RNA polymerase II transcription subunit 32 [Fragaria vesca subsp. vesca]	0.658	Down	0.0039559
FANhyb_icon00013797_a.1.g00001.1	PREDICTED: reticuline oxidase-like protein [Fragaria vesca subsp. vesca]	2.631	Up	7.6546e-07
FANhyb_icon00013909_a.1.g00001.1	PREDICTED: transcription elongation factor S-II [Fragaria vesca subsp. vesca]	0.66	Down	5.9207e-05
FANhyb_icon00013995_a.1.g00001.1	PREDICTED: cinnamoyl-CoA reductase 1 [Fragaria vesca subsp. vesca]	0.529	Down	0.000143277
FANhyb_icon00014271_a.1.g00001.1	PREDICTED: non-specific lipid-transfer protein 1-like isoform X1 [Fragaria vesca subsp. vesca]	2.135	Up	0.00020197
FANhyb_icon00014387_a.1.g00001.1	PREDICTED: probable protein phosphatase 2C 12 [Fragaria vesca subsp. vesca]	1.573	Up	0.000180538
FANhyb_icon00014518_a.1.g00001.1	plant/T22K18-16 protein, putative [Medicago truncatula]	0.4	Down	1.90951e-05
FANhyb_icon00014667_a.1.g00001.1	C2H2 type zinc finger protein [Medicago truncatula]	0.418	Down	0.0040572
FANhyb_icon00015135_a.1.g00001.1	PREDICTED: probable methyltransferase PMT27 [Fragaria vesca subsp. vesca]	0.29	Down	3.3088e-06
FANhyb_icon00015457_a.1.g00001.1	PREDICTED: elongation factor P [Malus domestica]	1.534	Up	0.00173762
FANhyb_icon00015813_a.1.g00001.1	PREDICTED: signal recognition particle receptor subunit alpha homolog [Nicotiana sylvestris]	0.608	Down	0.00079935
FANhyb_icon00015983_a.1.g00001.1	PREDICTED: collagen alpha-1(XVII) chain-like isoform X2 [Fragaria vesca subsp. vesca]	0.638	Down	8.284e-07
FANhyb_icon00016408_a.1.g00001.1	PREDICTED: UDP-sugar transporter sqv-7 [Fragaria vesca subsp. vesca]	0.664	Down	0.0030199
FANhyb_icon00016679_a.1.g00001.1	PREDICTED: heterodimeric geranylgeranyl pyrophosphate synthase small subunit, chloroplastic [Fragaria vesca subsp. vesca]	1.59	Up	0.00153567
FANhyb_icon00016963_a.1.g00001.1	PREDICTED: L-ascorbate peroxidase, cytosolic [Fragaria vesca subsp. vesca]	0.58	Down	0.00012384
FANhyb_icon00016973_a.1.g00001.1	PREDICTED: cytochrome b-c1 complex subunit 8-like [Fragaria vesca subsp. vesca]	0.442	Down	3.6707e-05
FANhyb_icon00017070_a.1.g00001.1	PREDICTED: heme oxygenase 1, chloroplastic [Fragaria vesca subsp. vesca]	1.518	Up	0.00114221
FANhyb_icon00017665_a.1.g00001.1	PREDICTED: E3 ubiquitin-protein ligase RGLG1 isoform X2 [Fragaria vesca subsp. vesca]	1.531	Up	0.00022477
FANhyb_icon00018260_a.1.g00001.1	PREDICTED: class I heat shock protein-like [Fragaria vesca subsp. vesca]	0.083	Down	1.79397e-05
FANhyb_icon00018631_a.1.g00001.1	3-demethylubiquinone-9 3-methyltransferase domain protein [Medicago truncatula]	0.513	Down	0.000117922
FANhyb_icon00018925_a.1.g00001.1	PREDICTED: linolenate hydroperoxide lyase, chloroplastic [Fragaria vesca subsp. vesca]	1.77	Up	0.000136676
FANhyb_icon00019132_a.1.g00001.1	PREDICTED: 60S ribosomal protein L8-3 [Fragaria vesca subsp. vesca]	1.586	Up	2.9414e-06
FANhyb_icon00019200_a.1.g00001.1	PREDICTED: ATP synthase delta chain, chloroplastic [Fragaria vesca subsp. vesca]	2.115	Up	0.00025541
FANhyb_icon00019848_a.1.g00001.1	PREDICTED: pullulanase 1, chloroplastic isoform X1 [Fragaria vesca subsp. vesca]	2.543	Up	2.7635e-06
FANhyb_icon00020179_a.1.g00001.1	PREDICTED: putative mediator of RNA polymerase II transcription subunit 12 [Fragaria vesca subsp. vesca]	0.451	Down	3.6269e-05
FANhyb_icon00020459_a.1.g00001.1	PREDICTED: polyadenylate-binding protein 2-like [Fragaria vesca subsp. vesca]	0.598	Down	0.00104171
FANhyb_icon00020592_a.1.g00001.1	uncharacterized protein	3.211	Up	1.6334e-08
FANhyb_icon00020921_a.1.g00001.1	PREDICTED: probable glutathione S-transferase [Fragaria vesca subsp. vesca]	0.164	Down	6.1314e-05
FANhyb_icon00021228_a.1.g00001.1	PREDICTED: protein MEI2-like 1 [Fragaria vesca subsp. vesca]	1.738	Up	3.5789e-05
FANhyb_icon00021462_a.1.g00001.1	PREDICTED: glycine-rich RNA-binding protein 4, mitochondrial [Fragaria vesca subsp. vesca]	4.284	Up	3.8193e-06
FANhyb_icon00021702_a.1.g00001.1	PREDICTED: cycloartenol-C-24-methyltransferase [Fragaria vesca subsp. vesca]	3.796	Up	1.1784e-06
FANhyb_icon00022086_a.1.g00001.1	PREDICTED: fructose-bisphosphate aldolase 1, chloroplastic [Jatropha curcas]	1.595	Up	0.0025044
FANhyb_icon00022456_a.1.g00001.1	PREDICTED: paramyosin [Fragaria vesca subsp. vesca]	0.633	Down	0.00034453
FANhyb_icon00022807_a.1.g00001.1	PREDICTED: haloacid dehalogenase-like hydrolase domain-containing protein At2g33255 [Fragaria vesca subsp.vesca]	1.682	Up	4.3915e-05
FANhyb_icon00023238_a.1.g00001.1	PREDICTED: GATA zinc finger domain-containing protein 8-like [Solanum lycopersicum]	0.533	Down	0.00143652
FANhyb_icon00023385_a.1.g00001.1	PREDICTED: proteasome subunit beta type-7-A [Fragaria vesca subsp. vesca]	0.299	Down	0.000119503
FANhyb_icon00023429_a.1.g00001.1	PREDICTED: probable manganese-transporting ATPase PDR2 [Fragaria vesca subsp. vesca]	1.725	Up	0.00035889
FANhyb_icon00023501_a.1.g00001.1	PREDICTED: phytoene synthase 2, chloroplastic-like [Fragaria vesca subsp. vesca]	3.125	Up	0.00055509
FANhyb_icon00023645_a.1.g00001.1	PREDICTED: cysteine proteinase 15A-like [Fragaria vesca subsp. vesca]	2.05	Up	0.0022968
FANhyb_icon00024071_a.1.g00001.1	PREDICTED: O-acetyl-ADP-ribose deacetylase MACROD2-like [Fragaria vesca subsp. vesca]	0.647	Down	0.020362
FANhyb_icon00024529_a.1.g00001.1	PREDICTED: probable carboxylesterase 7 [Fragaria vesca subsp. vesca]	2.235	Up	0.0043605
FANhyb_icon00024579_a.1.g00001.1	PREDICTED: NEDD8 ultimate buster 1 isoform X2 [Fragaria vesca subsp. vesca]	1.587	Up	0.00087838
FANhyb_icon00024780_a.1.g00001.1	PREDICTED: 9-cis-epoxycarotenoid dioxygenase NCED6, chloroplastic-like [Erythranthe guttata]	0.109	Down	2.6556e-06
FANhyb_icon00025121_a.1.g00001.1	PREDICTED: pyridoxal 5'-phosphate synthase-like subunit PDX1.2 [Fragaria vesca subsp. vesca]	0.139	Down	3.9371e-05
FANhyb_icon00025414_a.1.g00001.1	PREDICTED: phosphoenolpyruvate carboxykinase [ATP]-like [Fragaria vesca subsp. vesca]	0.25	Down	0.00020362
FANhyb_icon00025903_a.1.g00001.1	PREDICTED: leucoanthocyanidin dioxygenase [Fragaria vesca subsp. vesca]	1.965	Up	5.677e-09
FANhyb_icon00025935_a.1.g00001.1	PREDICTED: lipoxygenase homology domain-containing protein 1-like [Erythranthe guttata]	1.908	Up	2.4397e-05
FANhyb_icon00026238_a.1.g00001.1	PREDICTED: protein MOR1 isoform X1 [Fragaria vesca subsp. vesca]	1.925	Up	0.00113603
FANhyb_icon00027111_a.1.g00001.1	PREDICTED: pentatricopeptide repeat-containing protein At2g15690 [Fragaria vesca subsp. vesca]	0.645	Down	2.4511e-05
FANhyb_icon00027447_a.1.g00001.1	PREDICTED: zinc finger CCCH domain-containing protein 40-like [Prunus mume]	0.516	Down	0.00022414
FANhyb_icon00027590_a.1.g00001.1	PREDICTED: NADH dehydrogenase [ubiquinone] 1 alpha subcomplex assembly factor 3-like [Fragaria vesca subsp. vesca]	0.592	Down	0.00029579
FANhyb_icon00027613_a.1.g00001.1	PREDICTED: 26.5 kDa heat shock protein, mitochondrial-like [Fragaria vesca subsp. vesca]	0.076	Down	0.0045216
FANhyb_icon00027748_a.1.g00001.1	PREDICTED: serine/threonine-protein kinase D6PKL2 [Fragaria vesca subsp. vesca]	1.537	Up	0.0055766
FANhyb_icon00027750_a.1.g00001.1	PREDICTED: conserved oligomeric Golgi complex subunit 3 isoform X2 [Fragaria vesca subsp. vesca]	1.525	Up	0.0104621
FANhyb_icon00027896_a.1.g00001.1	PREDICTED: UDP-glycosyltransferase 90A1 [Fragaria vesca subsp. vesca]	2.011	Up	1.85918e-05
FANhyb_icon00028060_a.1.g00001.1	PREDICTED: endoglucanase 8 [Fragaria vesca subsp. vesca]	2.725	Up	1.4323e-06
FANhyb_icon00028075_a.1.g00001.1	PREDICTED: dynamin-2A-like [Fragaria vesca subsp. vesca]	2.281	Up	6.1086e-05
FANhyb_icon00028453_a.1.g00001.1	proline-tRNA ligase (DUF1680) [Arabidopsis thaliana]	2.384	Up	4.9982e-06
FANhyb_icon00028502_a.1.g00001.1	PREDICTED: intracellular protein transport protein USO1-like [Fragaria vesca subsp. vesca]	1.734	Up	0.024716
FANhyb_icon00028832_a.1.g00001.1	PREDICTED: cycloartenol-C-24-methyltransferase [Fragaria vesca subsp. vesca]	3.397	Up	2.219e-05
FANhyb_icon00028838_a.1.g00001.1	PREDICTED: putative mediator of RNA polymerase II transcription subunit 26 [Fragaria vesca subsp. vesca]	0.287	Down	1.1621e-07
FANhyb_icon00031101_a.1.g00001.1	PREDICTED: protein DJ-1 homolog B [Fragaria vesca subsp. vesca]	0.513	Down	4.449e-05
FANhyb_icon00031729_a.1.g00001.1	PREDICTED: pectin acetylesterase 8-like [Fragaria vesca subsp. vesca]	3.91	Up	3.6979e-05
FANhyb_icon00032119_a.1.g00001.1	PREDICTED: dnaJ protein homolog 1-like [Fragaria vesca subsp. vesca]	0.134	Down	4.1579e-05
FANhyb_icon00032363_a.1.g00001.1	PREDICTED: scarecrow-like protein 8 [Fragaria vesca subsp. vesca]	2.294	Up	1.90212e-05
FANhyb_icon00032427_a.1.g00001.1	PREDICTED: peptidyl-prolyl cis-trans isomerase FKBP62 [Fragaria vesca subsp. vesca]	0.48	Down	1.50143e-05
FANhyb_icon00032610_a.1.g00001.1	PREDICTED: aspartate, glycine, lysine and serine-rich protein-like [Fragaria vesca subsp. vesca]	3.217	Up	0.0020642
FANhyb_icon00032656_a.1.g00001.1	PREDICTED: beta-amyrin 28-oxidase-like [Fragaria vesca subsp. vesca]	3.333	Up	1.7005e-06
FANhyb_icon00033217_a.1.g00001.1	uncharacterized protein	0.438	Down	0.0059024
FANhyb_icon00033353_a.1.g00001.1	uncharacterized protein	0.568	Down	0.00053753
FANhyb_icon00034048_a.1.g00001.1	TPR domain protein [Medicago truncatula]	2.26	Up	0.000158731
FANhyb_icon00034303_a.1.g00001.1	PREDICTED: pectinesterase-like [Malus domestica]	0.637	Down	0.0034028
FANhyb_icon00034475_a.1.g00001.1	PREDICTED: caffeic acid 3-O-methyltransferase [Fragaria vesca subsp. vesca]	0.589	Down	3.3829e-06
FANhyb_icon00034573_a.1.g00001.1	PREDICTED: pathogen-related protein-like [Fragaria vesca subsp. vesca]	1.519	Up	0.0109048
FANhyb_icon00034594_a.1.g00001.1	PREDICTED: major allergen Pru ar 1-like [Fragaria vesca subsp. vesca]	1.566	Up	0.00037627
FANhyb_icon00034837_a.1.g00001.1	PREDICTED: grpE protein homolog, mitochondrial-like isoform X3 [Fragaria vesca subsp. vesca]	0.592	Down	0.008043
FANhyb_icon00034986_a.1.g00001.1	O-fucosyltransferase family protein [Arabidopsis thaliana]	2.221	Up	6.3895e-05
FANhyb_icon00035436_a.1.g00001.1	PREDICTED: calcium-dependent protein kinase SK5-like [Fragaria vesca subsp. vesca]	2.207	Up	0.00082108
FANhyb_icon00035698_a.1.g00001.1	plant/T31B5-30 protein [Medicago truncatula]	3.145	Up	8.2278e-07
FANhyb_icon00035763_a.1.g00001.1	PREDICTED: pistil-specific extensin-like protein [Fragaria vesca subsp. vesca]	1.616	Up	0.000182263
FANhyb_icon00036113_a.1.g00001.1	PREDICTED: linolenate hydroperoxide lyase, chloroplastic [Fragaria vesca subsp. vesca]	1.647	Up	1.3715e-06
FANhyb_icon00038743_a.1.g00001.1	PREDICTED: kinesin-like protein KCA2 [Fragaria vesca subsp. vesca]	1.907	Up	0.0030446
FANhyb_icon00038804_a.1.g00001.1	PREDICTED: profilin [Fragaria vesca subsp. vesca]	0.621	Down	0.00010204
FANhyb_icon00038947_a.1.g00001.1	uncharacterized protein	1.994	Up	0.00037577
FANhyb_icon00039034_a.1.g00001.1	PREDICTED: probable serine/threonine-protein kinase At1g54610 [Prunus mume]	0.13	Down	0.00082316
FANhyb_icon00039049_a.1.g00001.1	PREDICTED: phosphoenolpyruvate carboxykinase [ATP]-like [Fragaria vesca subsp. vesca]	1.567	Up	0.00117901
FANhyb_icon00039178_a.1.g00001.1	PREDICTED: probable glutathione S-transferase [Fragaria vesca subsp. vesca]	0.573	Down	0.000144825
FANhyb_icon00039285_a.1.g00001.1	PREDICTED: signal recognition particle receptor subunit alpha homolog [Fragaria vesca subsp. vesca]	0.48	Down	1.80901e-05
FANhyb_icon00039671_a.1.g00001.1	PREDICTED: D-galacturonate reductase [Fragaria vesca subsp. vesca]	1.88	Up	4.0305e-05
FANhyb_icon00039965_a.1.g00001.1	PREDICTED: polyadenylate-binding protein 2-like [Fragaria vesca subsp. vesca]	0.594	Down	0.00104294
FANhyb_icon00040362_a.1.g00001.1	uncharacterized protein	0.661	Down	0.00037828
FANhyb_icon00040644_a.1.g00001.1	PREDICTED: 10 kDa chaperonin [Fragaria vesca subsp. vesca]	0.37	Down	1.88191e-05
FANhyb_icon00041565_a.1.g00001.1	PREDICTED: citrate synthase, glyoxysomal [Fragaria vesca subsp. vesca]	0.649	Down	0.0021045
FANhyb_icon00043230_a.1.g00001.1	PREDICTED: UV radiation resistance-associated gene protein isoform X1 [Fragaria vesca subsp. vesca]	0.288	Down	7.7456e-05
FANhyb_icon00043879_a.1.g00001.1	PREDICTED: brefeldin A-inhibited guanine nucleotide-exchange protein 5 [Fragaria vesca subsp. vesca]	1.664	Up	3.7152e-05
FANhyb_icon00044643_a.1.g00001.1	PREDICTED: probable serine/threonine-protein kinase At1g54610 [Prunus mume]	0.255	Down	1.6869e-06
FANhyb_icon00044970_a.1.g00001.1	PREDICTED: ABC transporter F family member 4 [Fragaria vesca subsp. vesca]	2.299	Up	0.000135669
FANhyb_icon00046561_a.1.g00001.1	uncharacterized protein	0.548	Down	0.00056354
FANhyb_icon00048095_a.1.g00001.1	PREDICTED: linolenate hydroperoxide lyase, chloroplastic [Fragaria vesca subsp. vesca]	1.89	Up	5.6574e-05
FANhyb_icon00048534_a.1.g00001.1	PREDICTED: NADH-cytochrome b5 reductase-like protein [Fragaria vesca subsp. vesca]	2.431	Up	0.00180342
FANhyb_icon00048552_a.1.g00001.1	PREDICTED: caltractin [Fragaria vesca subsp. vesca]	0.535	Down	0.0022612
FANhyb_icon00048708_a.1.g00001.1	PREDICTED: dynamin-2B-like isoform X5 [Tarenaya hassleriana]	1.628	Up	0.00021991
FANhyb_icon00050080_a.1.g00001.1	PREDICTED: probable C-terminal domain small phosphatase [Fragaria vesca subsp. vesca]	2.253	Up	4.5226e-06
FANhyb_icon00050351_a.1.g00001.1	PREDICTED: protein DJ-1 homolog B [Fragaria vesca subsp. vesca]	0.626	Down	0.006255
FANhyb_icon00051511_a.1.g00001.1	PREDICTED: glucuronoxylan 4-O-methyltransferase 1-like [Fragaria vesca subsp. vesca]	3.173	Up	6.1021e-05
FANhyb_icon00053019_a.1.g00001.1	uncharacterized protein	0.567	Down	4.211e-05
FANhyb_icon00053861_a.1.g00001.1	PREDICTED: peroxiredoxin-2B [Fragaria vesca subsp. vesca]	0.603	Down	0.00046463
FANhyb_icon00054238_a.1.g00001.1	PREDICTED: profilin [Fragaria vesca subsp. vesca]	0.657	Down	7.8688e-05
FANhyb_icon00055235_a.1.g00001.1	Mal D 1-associated protein [Medicago truncatula]	0.352	Down	4.5491e-06
FANhyb_icon00058428_a.1.g00001.1	BAG family molecular chaperone regulator 4 [Fragaria vesca]	0.605	Down	8.2585e-05
FANhyb_icon00059035_a.1.g00001.1	PREDICTED: 2-alkenal reductase (NADP(+)-dependent)-like [Fragaria vesca subsp. vesca]	0.638	Down	0.00070275
FANhyb_icon00059189_a.1.g00001.1	PREDICTED: signal recognition particle 54 kDa protein 2 [Juglans regia]	1.526	Up	0.00043593
FANhyb_icon00060251_a.1.g00001.1	PREDICTED: fasciclin-like arabinogalactan protein 10 [Fragaria vesca subsp. vesca]	1.955	Up	0.00184395
FANhyb_icon00063891_a.1.g00001.1	PREDICTED: ferredoxin-1-like [Fragaria vesca subsp. vesca]	1.64	Up	0.00129727
FANhyb_icon13773961_s.1.g00001.1	PREDICTED: 23.6 kDa heat shock protein, mitochondrial [Fragaria vesca subsp. vesca]	0.224	Down	1.2213e-06
FANhyb_icon15018869_s.1.g00001.1	PREDICTED: 18.1 kDa class I heat shock protein-like [Populus euphratica]	0.079	Down	0.0037234
FANhyb_icon15960840_o.1.g00001.1	PREDICTED: FHA domain-containing protein FHA2-like [Malus domestica]	0.624	Down	0.00118342
FANhyb_icon16011361_o.1.g00001.1	plant/T22K18-16 protein, putative [Medicago truncatula]	0.355	Down	0.00076174
FANhyb_icon16011461_o.1.g00001.1	PREDICTED: 4-coumarate--CoA ligase-like 7 [Fragaria vesca subsp. vesca]	1.706	Up	0.00140143
FANhyb_icon16220227_s.1.g00001.1	PREDICTED: oxygen-evolving enhancer protein 3-2, chloroplastic [Fragaria vesca subsp. vesca]	3.717	Up	2.9192e-06
FANhyb_icon16313727_o.1.g00001.1	PREDICTED: thioredoxin H-type [Fragaria vesca subsp. vesca]	0.517	Down	7.5521e-05
FANhyb_icon16817213_o.1.g00001.1	inactive purple acid phosphatase-like protein [Arabidopsis thaliana]	2.641	Up	0.000115381
FANhyb_icon17281258_s.1.g00001.1	PREDICTED: 18 kDa seed maturation protein [Fragaria vesca subsp. vesca]	0.524	Down	0.041484
FANhyb_icon18058697_s.1.g00001.1	uncharacterized protein	1.641	Up	0.00030393
FANhyb_icon18071197_o.1.g00001.1	TCP-1/cpn60 chaperonin family protein, partial [Medicago truncatula]	0.33	Down	2.108e-05
FANhyb_icon18155455_o.1.g00001.1	DNA replication licensing factor MCM3-like protein [Morus notabilis]	0.636	Down	0.0078849
FANhyb_icon18385291_s.1.g00001.1	PREDICTED: 4-coumarate--CoA ligase-like 7 [Fragaria vesca subsp. vesca]	1.826	Up	0.000117691
FANhyb_icon18450875_o.1.g00001.1	uncharacterized protein	1.687	Up	0.00070285
FANhyb_icon18479931_s.1.g00001.1	uncharacterized protein	3.581	Up	5.6455e-05
FANhyb_icon18574643_s.1.g00001.1	PREDICTED: hsp70-Hsp90 organizing protein 3 [Fragaria vesca subsp. vesca]	0.424	Down	2.317e-06
FANhyb_icon18678741_o.1.g00001.1	PREDICTED: UPF0505 protein C16orf62 homolog isoform X2 [Fragaria vesca subsp. vesca]	1.83	Up	0.0072239
FANhyb_icon18782645_o.1.g00001.1	PREDICTED: em-like protein GEA1 [Fragaria vesca subsp. vesca]	11.3	Up	1.73559e-05
FANhyb_icon18907743_o.1.g00001.1	PREDICTED: 9-cis-epoxycarotenoid dioxygenase NCED1, chloroplastic [Fragaria vesca subsp. vesca]	1.786	Up	0.00132025
FANhyb_icon18948373_o.1.g00001.1	PREDICTED: chaperone protein ClpB1 [Fragaria vesca subsp. vesca]	0.376	Down	3.1877e-06
FANhyb_icon19101761_s.1.g00001.1	uncharacterized protein	1.618	Up	0.00056378
FANhyb_icon19210813_s.1.g00001.1	uncharacterized protein	1.834	Up	0.00051912
FANhyb_icon19348067_s.1.g00001.1	PREDICTED: ferredoxin--nitrite reductase, chloroplastic [Fragaria vesca subsp. vesca]	1.676	Up	0.00070273
FANhyb_icon19351335_s.1.g00001.1	PREDICTED: zeaxanthin epoxidase, chloroplastic-like [Fragaria vesca subsp. vesca]	0.368	Down	0.00087694
FANhyb_icon19386673_s.1.g00001.1	PREDICTED: plant intracellular Ras-group-related LRR protein 9-like [Fragaria vesca subsp. vesca]	0.43	Down	0.048516
FANhyb_icon19426355_s.1.g00001.1	PREDICTED: putative mediator of RNA polymerase II transcription subunit 26 [Fragaria vesca subsp. vesca]	0.395	Down	0.00022064
FANhyb_icon19472327_s.1.g00001.1	PREDICTED: bifunctional epoxide hydrolase 2 [Fragaria vesca subsp. vesca]	0.369	Down	0.00017672
FANhyb_icon19500413_s.1.g00001.1	PREDICTED: aspartic proteinase nepenthesin-2 [Fragaria vesca subsp. vesca]	2.402	Up	4.3703e-05
FANhyb_icon19591363_s.1.g00001.1	uncharacterized protein	1.554	Up	0.0126393
FANhyb_icon19600037_s.1.g00001.1	PREDICTED: pectinesterase 3 [Fragaria vesca subsp. vesca]	4.7	Up	5.8593e-05
FANhyb_icon19610043_s.1.g00001.1	PREDICTED: 2-hydroxyisoflavanone dehydratase-like [Fragaria vesca subsp. vesca]	2.784	Up	0.000115895
FANhyb_icon19669573_s.1.g00001.1	PREDICTED: 4-coumarate--CoA ligase-like 7 [Fragaria vesca subsp. vesca]	2.009	Up	7.5424e-05
FANhyb_icon19773383_s.1.g00001.1	PREDICTED: proline-rich receptor-like protein kinase PERK10 [Fragaria vesca subsp. vesca]	0.53	Down	0.0022833
FANhyb_icon19820249_s.1.g00001.1	PREDICTED: chlorophyll a-b binding protein CP24 10A, chloroplastic [Fragaria vesca subsp. vesca]	2.478	Up	1.50651e-05
FANhyb_icon19873497_s.1.g00001.1	PREDICTED: beta-galactosidase 8-like [Fragaria vesca subsp. vesca]	1.683	Up	0.0009418
FANhyb_icon19879099_s.1.g00001.1	PREDICTED: soyasaponin III rhamnosyltransferase-like [Prunus mume]	2.086	Up	0.0106952
FANhyb_icon19950043_s.1.g00001.1	PREDICTED: putative UDP-rhamnose:rhamnosyltransferase 1 [Fragaria vesca subsp. vesca]	0.497	Down	0.00108392
FANhyb_icon19988093_s.1.g00001.1	TCP-1/cpn60 chaperonin family protein, partial [Medicago truncatula]	0.279	Down	3.7175e-06
FANhyb_icon20016871_s.1.g00001.1	PREDICTED: zinc finger CCCH domain-containing protein 14 [Fragaria vesca subsp. vesca]	0.532	Down	5.6202e-05
FANhyb_icon20041895_s.1.g00001.1	PREDICTED: probable ADP-ribosylation factor GTPase-activating protein AGD11 [Fragaria vesca subsp. vesca]	0.453	Down	8.9028e-07
FANhyb_icon20093109_s.1.g00001.1	PREDICTED: protein ECERIFERUM 1-like [Fragaria vesca subsp. vesca]	2.348	Up	2.3008e-06
FANhyb_icon20584662_s.1.g00001.1	DUF1680 domain protein [Medicago truncatula]	2.413	Up	1.84764e-05
FANhyb_iscf00180371_s.1.g00001.1	PREDICTED: pentatricopeptide repeat-containing protein At2g15690 [Fragaria vesca subsp. vesca]	0.587	Down	8.4408e-05
FANhyb_rscf00000001.1.g00001.1	photosystem II CP47 chlorophyll apoprotein (chloroplast) [Fragaria virginiana]	2.215	Up	0.000197383
FANhyb_rscf00000001.1.g00002.1	cytochrome f (chloroplast) [Fragaria virginiana]	1.99	Up	0.0027431
FANhyb_rscf00000001.1.g00004.1	PREDICTED: ATP synthase subunit beta, chloroplastic-like [Gossypium hirsutum]	1.796	Up	1.96114e-05
FANhyb_rscf00000001.1.g00005.1	photosystem I P700 chlorophyll A apoprotein A2 [Medicago truncatula]	2.136	Up	8.1059e-05
FANhyb_rscf00000001.1.g00006.1	photosystem II protein D2 (chloroplast) [Erythranthe lutea]	4.414	Up	0.0089164
FANhyb_rscf00000002.1.g00030.1	PREDICTED: cytochrome P450 86B1 [Fragaria vesca subsp. vesca]	0.313	Down	0.00174114
FANhyb_rscf00000002.1.g00038.1	PREDICTED: nucleolin 1 isoform X2 [Fragaria vesca subsp. vesca]	1.896	Up	4.1581e-05
FANhyb_rscf00000002.1.g00054.1	PREDICTED: ADP-ribosylation factor GTPase-activating protein AGD4-like [Fragaria vesca subsp. vesca]	1.734	Up	0.0029606
FANhyb_rscf00000003.1.g00002.1	PREDICTED: elicitor-responsive protein 1 [Fragaria vesca subsp. vesca]	3.022	Up	1.9934e-06
FANhyb_rscf00000003.1.g00005.1	PREDICTED: AP3-complex subunit beta-A isoform X1 [Fragaria vesca subsp. vesca]	1.625	Up	0.002118
FANhyb_rscf00000003.1.g00020.1	PREDICTED: pumilio homolog 2-like [Malus domestica]	1.741	Up	0.0074964
FANhyb_rscf00000003.1.g00025.1	PREDICTED: ribulose bisphosphate carboxylase/oxygenase activase, chloroplastic isoform X1 [Fragaria vesca subsp. vesca]	1.907	Up	9.9232e-05
FANhyb_rscf00000004.1.g00028.1	PREDICTED: ATP-citrate synthase alpha chain protein 1 [Fragaria vesca subsp. vesca]	2.162	Up	2.8938e-06
FANhyb_rscf00000004.1.g00033.1	PREDICTED: purple acid phosphatase 8-like [Fragaria vesca subsp. vesca]	1.681	Up	0.0029608
FANhyb_rscf00000004.1.g00036.1	PREDICTED: anthranilate synthase beta subunit 1, chloroplastic-like [Fragaria vesca subsp. vesca]	2.028	Up	0.00064471
FANhyb_rscf00000004.1.g00047.1	PREDICTED: THO complex subunit 2 isoform X3 [Fragaria vesca subsp. vesca]	1.853	Up	0.00032415
FANhyb_rscf00000005.1.g00020.1	PREDICTED: remorin-like isoform X1 [Fragaria vesca subsp. vesca]	0.58	Down	3.7589e-05
FANhyb_rscf00000005.1.g00052.1	PREDICTED: probable transcriptional regulator SLK2 [Fragaria vesca subsp. vesca]	0.421	Down	0.00094308
FANhyb_rscf00000006.1.g00003.1	PREDICTED: multiprotein-bridging factor 1c [Fragaria vesca subsp. vesca]	0.271	Down	1.66419e-05
FANhyb_rscf00000007.1.g00004.1	PREDICTED: protein EDS1B-like [Fragaria vesca subsp. vesca]	2.221	Up	8.35e-07
FANhyb_rscf00000007.1.g00005.1	CCR4-NOT transcription complex subunit 4 [Morus notabilis]	0.452	Down	0.0026207
FANhyb_rscf00000007.1.g00040.1	PREDICTED: calcium-dependent protein kinase 10-like [Fragaria vesca subsp. vesca]	0.606	Down	0.00115815
FANhyb_rscf00000008.1.g00036.1	PREDICTED: phospholipid:diacylglycerol acyltransferase 1 [Fragaria vesca subsp. vesca]	0.639	Down	0.00023872
FANhyb_rscf00000009.1.g00001.1	calcium-dependent lipid-binding family protein [Arabidopsis thaliana]	3.208	Up	0.000116553
FANhyb_rscf00000009.1.g00007.1	PREDICTED: craniofacial development protein 1 [Fragaria vesca subsp. vesca]	0.417	Down	3.5992e-05
FANhyb_rscf00000009.1.g00010.1	PREDICTED: nuclear export mediator factor Nemf [Fragaria vesca subsp. vesca]	1.552	Up	0.0021237
FANhyb_rscf00000009.1.g00026.1	PREDICTED: LOW QUALITY PROTEIN: CAS1 domain-containing protein 1 [Fragaria vesca subsp. vesca]	1.53	Up	0.00022074
FANhyb_rscf00000011.1.g00011.1	PREDICTED: zinc finger BED domain-containing protein DAYSLEEPER-like isoform X1 [Fragaria vesca subsp.vesca]	1.622	Up	9.9634e-05
FANhyb_rscf00000011.1.g00028.1	PREDICTED: WD repeat-containing protein 11 [Fragaria vesca subsp. vesca]	1.575	Up	0.040316
FANhyb_rscf00000012.1.g00003.1	extracellular ligand-gated ion channel [Arabidopsis lyrata subsp. lyrata]	0.331	Down	2.3196e-05
FANhyb_rscf00000012.1.g00019.1	STRUBBELIG-receptor family 8 (best arabidopsis hit)	1.819	Up	6.02e-05
FANhyb_rscf00000013.1.g00011.1	PREDICTED: heparanase-like protein 1 [Fragaria vesca subsp. vesca]	1.925	Up	0.00055847
FANhyb_rscf00000013.1.g00020.1	PREDICTED: diacylglycerol kinase 1 [Fragaria vesca subsp. vesca]	0.604	Down	0.000120184
FANhyb_rscf00000013.1.g00025.1	PREDICTED: chaperone protein ClpB1 [Fragaria vesca subsp. vesca]	0.417	Down	2.9549e-07
FANhyb_rscf00000013.1.g00027.1	PREDICTED: PLASMODESMATA CALLOSE-BINDING PROTEIN 3 [Fragaria vesca subsp. vesca]	2.989	Up	4.3417e-06
FANhyb_rscf00000014.1.g00024.1	PREDICTED: CBL-interacting serine/threonine-protein kinase 6 [Fragaria vesca subsp. vesca]	0.209	Down	0.000118619
FANhyb_rscf00000016.1.g00004.1	PREDICTED: cyclin-dependent kinase G-2-like [Fragaria vesca subsp. vesca]	0.378	Down	2.5815e-06
FANhyb_rscf00000016.1.g00012.1	PREDICTED: nucleolar protein 56-like [Fragaria vesca subsp. vesca]	1.765	Up	0.00179934
FANhyb_rscf00000018.1.g00003.1	PREDICTED: glucan endo-1,3-beta-glucosidase 13 [Fragaria vesca subsp. vesca]	1.623	Up	0.006235
FANhyb_rscf00000018.1.g00008.1	PREDICTED: derlin-1 [Fragaria vesca subsp. vesca]	0.461	Down	0.00023779
FANhyb_rscf00000018.1.g00010.1	PREDICTED: acid phosphatase 1 [Fragaria vesca subsp. vesca]	1.533	Up	1.91495e-05
FANhyb_rscf00000018.1.g00015.1	PREDICTED: charged multivesicular body protein 1-like [Fragaria vesca subsp. vesca]	1.581	Up	0.034683
FANhyb_rscf00000019.1.g00024.1	PREDICTED: protein SPIRAL1-like 1 [Fragaria vesca subsp. vesca]	0.563	Down	3.359e-06
FANhyb_rscf00000020.1.g00001.1	PREDICTED: chaperone protein dnaJ 50-like, partial [Malus domestica]	2.177	Up	0.0064643
FANhyb_rscf00000020.1.g00003.1	PREDICTED: probable xyloglucan endotransglucosylase/hydrolase protein 8 [Fragaria vesca subsp. vesca]	1.846	Up	0.0052609
FANhyb_rscf00000021.1.g00003.1	PREDICTED: lysophospholipid acyltransferase LPEAT1 isoform X2 [Fragaria vesca subsp. vesca]	0.377	Down	0.00173912
FANhyb_rscf00000022.1.g00008.1	PREDICTED: polynucleotide 3'-phosphatase ZDP isoform X1 [Fragaria vesca subsp. vesca]	3.04	Up	0.00022389
FANhyb_rscf00000022.1.g00018.1	PREDICTED: IRK-interacting protein [Prunus mume]	0.603	Down	0.0048962
FANhyb_rscf00000023.1.g00024.1	PREDICTED: nuclear transcription factor Y subunit C-2 [Fragaria vesca subsp. vesca]	0.598	Down	0.0028386
FANhyb_rscf00000023.1.g00030.1	PREDICTED: dedicator of cytokinesis protein 6 [Fragaria vesca subsp. vesca]	1.97	Up	0.0039201
FANhyb_rscf00000024.1.g00011.1	PREDICTED: stomatin-like protein 2, mitochondrial [Fragaria vesca subsp. vesca]	0.449	Down	0.0053798
FANhyb_rscf00000024.1.g00031.1	PREDICTED: small heat shock protein, chloroplastic-like [Fragaria vesca subsp. vesca]	0.096	Down	0.00109913
FANhyb_rscf00000026.1.g00008.1	PREDICTED: transcription factor UNE12 isoform X1 [Fragaria vesca subsp. vesca]	1.672	Up	8.2293e-05
FANhyb_rscf00000026.1.g00021.1	PREDICTED: peptide-N(4)-(N-acetyl-beta-glucosaminyl)asparagine amidase [Fragaria vesca subsp. vesca]	2.372	Up	8.3771e-05
FANhyb_rscf00000027.1.g00011.1	PREDICTED: probable nucleoredoxin 2 [Fragaria vesca subsp. vesca]	1.851	Up	8.1145e-05
FANhyb_rscf00000027.1.g00018.1	PREDICTED: SKP1-like protein 1B [Fragaria vesca subsp. vesca]	0.585	Down	1.51224e-05
FANhyb_rscf00000027.1.g00023.1	PREDICTED: prostaglandin E synthase 2-like [Fragaria vesca subsp. vesca]	0.571	Down	0.00030435
FANhyb_rscf00000027.1.g00027.1	rac-like GTP-binding protein RAC1-like [Cicer arietinum]	2.126	Up	0.00013847
FANhyb_rscf00000027.1.g00041.1	PREDICTED: endoplasmin homolog [Fragaria vesca subsp. vesca]	0.615	Down	4.1748e-06
FANhyb_rscf00000028.1.g00015.1	PREDICTED: syntaxin-22-like [Fragaria vesca subsp. vesca]	1.561	Up	0.000199957
FANhyb_rscf00000029.1.g00015.1	PREDICTED: ribokinase [Fragaria vesca subsp. vesca]	1.873	Up	0.00060276
FANhyb_rscf00000030.1.g00003.1	PREDICTED: beta-glucosidase 24-like [Fragaria vesca subsp. vesca]	3.723	Up	0.000118312
FANhyb_rscf00000030.1.g00011.1	PREDICTED: probable adenylate kinase 7, mitochondrial [Fragaria vesca subsp. vesca]	0.197	Down	4.8533e-07
FANhyb_rscf00000031.1.g00025.1	PREDICTED: probable CCR4-associated factor 1 homolog 7 [Fragaria vesca subsp. vesca]	0.524	Down	0.000100113
FANhyb_rscf00000031.1.g00028.1	PREDICTED: chaperone protein ClpB3, mitochondrial [Fragaria vesca subsp. vesca]	0.362	Down	3.9117e-07
FANhyb_rscf00000031.1.g00031.1	PREDICTED: transcription initiation factor TFIID subunit 5 isoform X1 [Fragaria vesca subsp. vesca]	0.504	Down	8.1324e-05
FANhyb_rscf00000032.1.g00011.1	PREDICTED: phosphoglucomutase, chloroplastic [Fragaria vesca subsp. vesca]	2.333	Up	0.00050175
FANhyb_rscf00000032.1.g00013.1	ACI13 protein [Solanum lycopersicum]	0.587	Down	2.3187e-05
FANhyb_rscf00000032.1.g00020.1	peptidoglycan-binding LysM domain-containing family protein, partial [Populus trichocarpa]	2.319	Up	0.00183812
FANhyb_rscf00000033.1.g00004.1	PREDICTED: obtusifoliol 14-alpha demethylase [Fragaria vesca subsp. vesca]	2.177	Up	0.000196643
FANhyb_rscf00000033.1.g00025.1	PREDICTED: coiled-coil domain-containing protein SCD2 [Fragaria vesca subsp. vesca]	2.408	Up	7.8513e-05
FANhyb_rscf00000033.1.g00027.1	PREDICTED: RNA polymerase II C-terminal domain phosphatase-like 3 [Fragaria vesca subsp. vesca]	1.862	Up	1.69763e-05
FANhyb_rscf00000034.1.g00005.1	PREDICTED: probable inactive purple acid phosphatase 2 [Fragaria vesca subsp. vesca]	2.265	Up	0.00022255
FANhyb_rscf00000034.1.g00008.1	PREDICTED: alpha-1,4 glucan phosphorylase L-2 isozyme, chloroplastic/amyloplastic-like [Fragaria vesca subsp. vesca]	1.55	Up	9.9013e-05
FANhyb_rscf00000037.1.g00022.1	PREDICTED: zinc finger CCCH domain-containing protein 34-like isoform X1 [Fragaria vesca subsp. vesca]	2.267	Up	8.3615e-07
FANhyb_rscf00000037.1.g00023.1	plant/F18B13-26 protein [Medicago truncatula]	0.238	Down	1.1232e-06
FANhyb_rscf00000037.1.g00029.1	PREDICTED: chaperone protein dnaJ 49-like [Fragaria vesca subsp. vesca]	1.523	Up	0.00087592
FANhyb_rscf00000038.1.g00005.1	PREDICTED: aspartic proteinase Asp1 isoform X3 [Fragaria vesca subsp. vesca]	0.604	Down	0.0013832
FANhyb_rscf00000038.1.g00011.1	PREDICTED: beta-galactosidase 16 [Fragaria vesca subsp. vesca]	2.034	Up	0.0158644
FANhyb_rscf00000038.1.g00025.1	Medicago truncatula NBS resistance protein (MTR_4g055630) mRNA, complete cds	2.43	Up	0.00083762
FANhyb_rscf00000039.1.g00002.1	PREDICTED: chitinase 4-like [Fragaria vesca subsp. vesca]	0.233	Down	0.00074377
FANhyb_rscf00000039.1.g00015.1	PREDICTED: ATPase family AAA domain-containing protein At1g05910 [Fragaria vesca subsp. vesca]	2.054	Up	0.00055686
FANhyb_rscf00000040.1.g00009.1	PREDICTED: transitional endoplasmic reticulum ATPase homolog 2 [Fragaria vesca subsp. vesca]	1.806	Up	4.1114e-05
FANhyb_rscf00000040.1.g00031.1	PREDICTED: probable plastidic glucose transporter 2 [Fragaria vesca subsp. vesca]	2.153	Up	3.3655e-06
FANhyb_rscf00000040.1.g00032.1	PREDICTED: dnaJ homolog subfamily C GRV2 [Fragaria vesca subsp. vesca]	1.603	Up	0.00019818
FANhyb_rscf00000041.1.g00012.1	PREDICTED: cleavage and polyadenylation specificity factor subunit 3-II [Fragaria vesca subsp. vesca]	1.775	Up	0.00115849
FANhyb_rscf00000041.1.g00031.1	PREDICTED: protein POLLEN DEFECTIVE IN GUIDANCE 1 [Fragaria vesca subsp. vesca]	1.547	Up	0.0066759
FANhyb_rscf00000042.1.g00004.1	PREDICTED: aspartic proteinase-like [Fragaria vesca subsp. vesca]	0.571	Down	0.00044078
FANhyb_rscf00000045.1.g00003.1	PREDICTED: ATP synthase gamma chain, chloroplastic [Fragaria vesca subsp. vesca]	3.619	Up	6.4535e-05
FANhyb_rscf00000045.1.g00026.1	uncharacterized protein	0.423	Down	5.8015e-05
FANhyb_rscf00000046.1.g00009.1	PREDICTED: cytokinin riboside 5'-monophosphate phosphoribohydrolase LOG1-like [Fragaria vesca subsp.vesca]	3.512	Up	1.8719e-06
FANhyb_rscf00000046.1.g00026.1	PREDICTED: sugar carrier protein C [Fragaria vesca subsp. vesca]	1.735	Up	0.0023013
FANhyb_rscf00000047.1.g00017.1	PREDICTED: DEAD-box ATP-dependent RNA helicase 14 isoform X1 [Fragaria vesca subsp. vesca]	1.648	Up	0.00034335
FANhyb_rscf00000048.1.g00012.1	uncharacterized LOC8278573 precursor [Ricinus communis]	1.871	Up	1.9902e-06
FANhyb_rscf00000049.1.g00028.1	PREDICTED: ATP-dependent zinc metalloprotease FTSH, chloroplastic [Fragaria vesca subsp. vesca]	1.994	Up	1.79374e-05
FANhyb_rscf00000050.1.g00002.1	PREDICTED: vesicle-associated protein 2-2-like [Fragaria vesca subsp. vesca]	1.962	Up	0.00110356
FANhyb_rscf00000052.1.g00019.1	PREDICTED: beta-galactosidase 5 [Fragaria vesca subsp. vesca]	2.471	Up	0.000155392
FANhyb_rscf00000054.1.g00004.1	PREDICTED: lipoxygenase 6, chloroplastic [Fragaria vesca subsp. vesca]	2.023	Up	2.4232e-05
FANhyb_rscf00000054.1.g00011.1	PREDICTED: 3-oxoacyl-[acyl-carrier-protein] reductase 4-like [Fragaria vesca subsp. vesca]	1.577	Up	0.00156152
FANhyb_rscf00000054.1.g00013.1	PREDICTED: DNA polymerase alpha subunit B [Fragaria vesca subsp. vesca]	1.688	Up	0.00077559
FANhyb_rscf00000056.1.g00014.1	PREDICTED: 18.1 kDa class I heat shock protein-like [Fragaria vesca subsp. vesca]	0.194	Down	1.67412e-05
FANhyb_rscf00000057.1.g00001.1	PREDICTED: peptide methionine sulfoxide reductase [Fragaria vesca subsp. vesca]	2.097	Up	0.00063635
FANhyb_rscf00000060.1.g00002.1	PREDICTED: formin-like protein 2 [Fragaria vesca subsp. vesca]	0.574	Down	0.00032323
FANhyb_rscf00000060.1.g00011.1	PREDICTED: serine carboxypeptidase II-2 [Fragaria vesca subsp. vesca]	3.064	Up	1.8261e-05
FANhyb_rscf00000060.1.g00021.1	heat shock cognate protein 70-1 (best arabidopsis hit)	0.148	Down	3.5736e-05
FANhyb_rscf00000061.1.g00009.1	PREDICTED: ERAD-associated E3 ubiquitin-protein ligase HRD1B-like [Fragaria vesca subsp. vesca]	1.886	Up	0.00018002
FANhyb_rscf00000063.1.g00006.1	PREDICTED: signal recognition particle 54 kDa protein 2 [Fragaria vesca subsp. vesca]	1.98	Up	1.2965e-06
FANhyb_rscf00000063.1.g00008.1	PREDICTED: peamaclein [Fragaria vesca subsp. vesca]	1.551	Up	0.00029647
FANhyb_rscf00000063.1.g00014.1	PREDICTED: subtilisin-like protease [Fragaria vesca subsp. vesca]	4.529	Up	1.2962e-06
FANhyb_rscf00000064.1.g00017.1	PREDICTED: aspartic proteinase-like protein 1 [Fragaria vesca subsp. vesca]	2.426	Up	0.00065713
FANhyb_rscf00000064.1.g00027.1	PREDICTED: SKP1-like protein 1A [Fragaria vesca subsp. vesca]	0.564	Down	3.5133e-05
FANhyb_rscf00000064.1.g00028.1	PREDICTED: protein MID1-COMPLEMENTING ACTIVITY 1 [Fragaria vesca subsp. vesca]	0.663	Down	0.00036463
FANhyb_rscf00000065.1.g00007.1	PREDICTED: pentatricopeptide repeat-containing protein At3g09650, chloroplastic [Fragaria vesca subsp.vesca]	1.826	Up	0.030337
FANhyb_rscf00000065.1.g00019.1	PREDICTED: protein IQ-DOMAIN 1 [Fragaria vesca subsp. vesca]	1.742	Up	0.000156831
FANhyb_rscf00000067.1.g00012.1	PREDICTED: probable phospholipase A2 homolog 1 [Fragaria vesca subsp. vesca]	1.705	Up	0.00171599
FANhyb_rscf00000070.1.g00022.1	PREDICTED: calmodulin-binding transcription activator 3-like [Fragaria vesca subsp. vesca]	1.544	Up	0.00064196
FANhyb_rscf00000071.1.g00003.1	PREDICTED: DNA topoisomerase 2-binding protein 1-A [Fragaria vesca subsp. vesca]	1.692	Up	4.24e-05
FANhyb_rscf00000072.1.g00007.1	PREDICTED: ABC transporter C family member 10-like [Fragaria vesca subsp. vesca]	1.511	Up	0.000138186
FANhyb_rscf00000072.1.g00014.1	PREDICTED: WD repeat-containing protein 91 homolog isoform X1 [Fragaria vesca subsp. vesca]	1.823	Up	0.00142482
FANhyb_rscf00000073.1.g00021.1	PREDICTED: beta-galactosidase 3 [Fragaria vesca subsp. vesca]	1.54	Up	0.00043972
FANhyb_rscf00000075.1.g00022.1	PREDICTED: beta-glucosidase 44-like [Fragaria vesca subsp. vesca]	3.017	Up	0.00038104
FANhyb_rscf00000075.1.g00024.1	sec20 family protein [Populus trichocarpa]	0.633	Down	9.9656e-05
FANhyb_rscf00000076.1.g00007.1	PREDICTED: serine/threonine-protein kinase HT1 isoform X2 [Fragaria vesca subsp. vesca]	1.645	Up	0.0101829
FANhyb_rscf00000076.1.g00019.1	PREDICTED: trifunctional UDP-glucose 4,6-dehydratase/UDP-4-keto-6-deoxy-D-glucose 3,5-epimerase/UDP-4-keto-L-rhamnose-reductase RHM1-like [Fragaria vesca subsp.vesca]	1.807	Up	3.5405e-05
FANhyb_rscf00000079.1.g00001.1	PREDICTED: phenylalanine ammonia-lyase 1 [Fragaria vesca subsp. vesca]	2.424	Up	0.0033765
FANhyb_rscf00000079.1.g00021.1	PREDICTED: protein argonaute 5 [Fragaria vesca subsp. vesca]	1.547	Up	0.00021594
FANhyb_rscf00000081.1.g00023.1	PREDICTED: polyubiquitin-B-like [Fragaria vesca subsp. vesca]	0.612	Down	9.4991e-07
FANhyb_rscf00000082.1.g00013.1	PREDICTED: pentatricopeptide repeat-containing protein At1g08070-like [Fragaria vesca subsp. vesca]	1.537	Up	0.000545
FANhyb_rscf00000083.1.g00009.1	PREDICTED: FRIGIDA-like protein 3 [Fragaria vesca subsp. vesca]	1.649	Up	0.000164754
FANhyb_rscf00000083.1.g00021.1	PREDICTED: F-box-like/WD repeat-containing protein TBL1XR1 [Fragaria vesca subsp. vesca]	0.47	Down	0.0070007
FANhyb_rscf00000084.1.g00011.1	PREDICTED: G-box-binding factor 1 [Fragaria vesca subsp. vesca]	0.61	Down	7.9903e-07
FANhyb_rscf00000084.1.g00012.1	PREDICTED: HVA22-like protein k [Fragaria vesca subsp. vesca]	0.654	Down	2.4755e-05
FANhyb_rscf00000084.1.g00017.1	PREDICTED: probable protein phosphatase 2C 80 [Fragaria vesca subsp. vesca]	1.571	Up	0.0022767
FANhyb_rscf00000085.1.g00004.1	PREDICTED: protein PHR1-LIKE 1-like [Fragaria vesca subsp. vesca]	0.597	Down	0.00087701
FANhyb_rscf00000086.1.g00005.1	PREDICTED: glutamate synthase 1 [NADH], chloroplastic isoform X1 [Fragaria vesca subsp. vesca]	1.851	Up	7.8468e-05
FANhyb_rscf00000087.1.g00006.1	PREDICTED: linoleate 13S-lipoxygenase 2-1, chloroplastic-like [Fragaria vesca subsp. vesca]	2.764	Up	0.00024331
FANhyb_rscf00000087.1.g00007.1	PREDICTED: beta-glucosidase 13-like [Fragaria vesca subsp. vesca]	2.664	Up	0.000197574
FANhyb_rscf00000088.1.g00007.1	PUTATIVE TYPE 1 MEMBRANE family protein [Populus trichocarpa]	0.476	Down	1.80565e-05
FANhyb_rscf00000090.1.g00014.1	PREDICTED: UDP-glucose:glycoprotein glucosyltransferase [Fragaria vesca subsp. vesca]	1.869	Up	0.000135127
FANhyb_rscf00000091.1.g00009.1	PREDICTED: protein ASPARTIC PROTEASE IN GUARD CELL 1-like [Fragaria vesca subsp. vesca]	2.068	Up	7.5025e-05
FANhyb_rscf00000091.1.g00014.1	PREDICTED: probable UDP-N-acetylglucosamine--peptide N-acetylglucosaminyltransferase SEC [Fragaria vesca subsp. vesca]	0.193	Down	1.3395e-06
FANhyb_rscf00000095.1.g00003.1	PREDICTED: subtilisin-like protease [Fragaria vesca subsp. vesca]	1.803	Up	2.4274e-05
FANhyb_rscf00000096.1.g00012.1	Serine palmitoyltransferase 1 [Morus notabilis]	2.109	Up	5.9116e-05
FANhyb_rscf00000096.1.g00014.1	PREDICTED: cell wall protein DAN4 [Beta vulgaris subsp. vulgaris]	0.621	Down	0.0006152
FANhyb_rscf00000098.1.g00017.1	PREDICTED: DAZ-associated protein 1 [Fragaria vesca subsp. vesca]	0.61	Down	0.00100203
FANhyb_rscf00000104.1.g00010.1	aminopeptidase (DUF3754) [Arabidopsis thaliana]	1.513	Up	0.0186847
FANhyb_rscf00000106.1.g00001.1	PREDICTED: EGF domain-specific O-linked N-acetylglucosamine transferase-like [Prunus mume]	2.955	Up	5.8333e-05
FANhyb_rscf00000107.1.g00014.1	PREDICTED: probable alpha,alpha-trehalose-phosphate synthase [UDP-forming] 7 [Fragaria vesca subsp. vesca]	1.782	Up	0.00014342
FANhyb_rscf00000107.1.g00015.1	PREDICTED: acetolactate synthase small subunit 1, chloroplastic [Fragaria vesca subsp. vesca]	1.822	Up	0.00114301
FANhyb_rscf00000108.1.g00011.1	PREDICTED: psbP domain-containing protein 5, chloroplastic [Fragaria vesca subsp. vesca]	2.551	Up	0.00025646
FANhyb_rscf00000108.1.g00012.1	PREDICTED: dnaJ homolog subfamily B member 4 [Fragaria vesca subsp. vesca]	0.486	Down	3.2742e-06
FANhyb_rscf00000109.1.g00020.1	PREDICTED: kinesin-like protein KCA2 [Fragaria vesca subsp. vesca]	1.573	Up	0.00091889
FANhyb_rscf00000110.1.g00018.1	PREDICTED: NADH dehydrogenase [ubiquinone] iron-sulfur protein 4, mitochondrial [Fragaria vesca subsp.vesca]	2.282	Up	1.8486e-06
FANhyb_rscf00000112.1.g00013.1	transmembrane protein, putative [Medicago truncatula]	0.625	Down	0.0035793
FANhyb_rscf00000115.1.g00013.1	PREDICTED: protein LSM12 homolog A-like [Fragaria vesca subsp. vesca]	1.6	Up	2.3936e-05
FANhyb_rscf00000116.1.g00012.1	PREDICTED: histone-lysine N-methyltransferase, H3 lysine-9 specific SUVH1-like [Fragaria vesca subsp.vesca]	0.665	Down	0.00085737
FANhyb_rscf00000117.1.g00011.1	PREDICTED: dehydrogenase/reductase SDR family member 7 [Fragaria vesca subsp. vesca]	0.62	Down	0.0002964
FANhyb_rscf00000117.1.g00013.1	PREDICTED: calreticulin-3-like [Fragaria vesca subsp. vesca]	0.507	Down	0.00184168
FANhyb_rscf00000118.1.g00001.1	PREDICTED: titin isoform X2 [Fragaria vesca subsp. vesca]	1.641	Up	3.1494e-06
FANhyb_rscf00000118.1.g00004.1	PREDICTED: mitogen-activated protein kinase kinase 3 [Fragaria vesca subsp. vesca]	1.789	Up	0.00060205
FANhyb_rscf00000118.1.g00011.1	PREDICTED: probable galactinol--sucrose galactosyltransferase 5 [Fragaria vesca subsp. vesca]	1.677	Up	7.9091e-05
FANhyb_rscf00000118.1.g00016.1	PREDICTED: altered inheritance of mitochondria protein 32 [Fragaria vesca subsp. vesca]	0.501	Down	2.9863e-06
FANhyb_rscf00000120.1.g00008.1	PREDICTED: neurochondrin [Fragaria vesca subsp. vesca]	0.528	Down	0.0002167
FANhyb_rscf00000120.1.g00013.1	Protein MEMO1 [Morus notabilis]	2.113	Up	8.3577e-05
FANhyb_rscf00000121.1.g00013.1	PREDICTED: brefeldin A-inhibited guanine nucleotide-exchange protein 5 [Fragaria vesca subsp. vesca]	1.598	Up	0.00024014
FANhyb_rscf00000122.1.g00016.1	PREDICTED: protein MEI2-like 2 [Fragaria vesca subsp. vesca]	0.575	Down	9.9427e-05
FANhyb_rscf00000123.1.g00021.1	PREDICTED: reticulon-like protein B2 [Fragaria vesca subsp. vesca]	0.309	Down	0.000118014
FANhyb_rscf00000124.1.g00014.1	PREDICTED: E3 ubiquitin-protein ligase PRT6 [Fragaria vesca subsp. vesca]	1.526	Up	0.00026378
FANhyb_rscf00000125.1.g00009.1	PREDICTED: probable receptor-like protein kinase At5g15080 [Fragaria vesca subsp. vesca]	1.833	Up	0.000176447
FANhyb_rscf00000126.1.g00010.1	PREDICTED: mitochondrial import inner membrane translocase subunit TIM17-2 [Fragaria vesca subsp. vesca]	0.663	Down	2.1207e-05
FANhyb_rscf00000126.1.g00017.1	PREDICTED: L-galactono-1,4-lactone dehydrogenase, mitochondrial [Fragaria vesca subsp. vesca]	1.602	Up	4.4635e-05
FANhyb_rscf00000127.1.g00004.1	PREDICTED: LOW QUALITY PROTEIN: E3 ubiquitin-protein ligase UPL1-like [Fragaria vesca subsp. vesca]	1.504	Up	4.9598e-06
FANhyb_rscf00000129.1.g00010.1	PREDICTED: heat shock protein 83-like [Fragaria vesca subsp. vesca]	0.485	Down	1.90214e-05
FANhyb_rscf00000129.1.g00011.1	PREDICTED: heat shock protein 83 [Fragaria vesca subsp. vesca]	0.328	Down	2.3393e-05
FANhyb_rscf00000129.1.g00023.1	PREDICTED: scarecrow-like protein 8 [Fragaria vesca subsp. vesca]	2.515	Up	2.3484e-05
FANhyb_rscf00000130.1.g00011.1	PREDICTED: protein translocase subunit SecA, chloroplastic [Fragaria vesca subsp. vesca]	1.697	Up	7.8224e-05
FANhyb_rscf00000130.1.g00013.1	PREDICTED: protein FAM192A [Fragaria vesca subsp. vesca]	0.647	Down	0.0034036
FANhyb_rscf00000131.1.g00004.1	PREDICTED: photosystem I reaction center subunit IV B, chloroplastic-like [Fragaria vesca subsp. vesca]	5.487	Up	2.291e-06
FANhyb_rscf00000133.1.g00008.1	PREDICTED: DEAD-box ATP-dependent RNA helicase 31-like [Fragaria vesca subsp. vesca]	2.398	Up	0.000137597
FANhyb_rscf00000133.1.g00010.1	helicase with zinc finger protein [Arabidopsis thaliana]	0.629	Down	0.0093409
FANhyb_rscf00000133.1.g00014.1	PREDICTED: beclin-1-like protein [Fragaria vesca subsp. vesca]	0.473	Down	0.0018628
FANhyb_rscf00000134.1.g00013.1	PREDICTED: phototropin-2 [Fragaria vesca subsp. vesca]	2.635	Up	1.3912e-06
FANhyb_rscf00000134.1.g00015.1	PREDICTED: histone deacetylase 19 [Fragaria vesca subsp. vesca]	0.428	Down	2.3155e-05
FANhyb_rscf00000135.1.g00007.1	PREDICTED: putative pentatricopeptide repeat-containing protein At3g49142 [Fragaria vesca subsp. vesca]	1.847	Up	0.00075822
FANhyb_rscf00000136.1.g00005.1	PREDICTED: hsp70 nucleotide exchange factor FES1 [Fragaria vesca subsp. vesca]	0.66	Down	0.000262
FANhyb_rscf00000136.1.g00010.1	PREDICTED: postacrosomal sheath WW domain-binding protein [Fragaria vesca subsp. vesca]	0.534	Down	0.0074353
FANhyb_rscf00000136.1.g00011.1	PREDICTED: postacrosomal sheath WW domain-binding protein [Fragaria vesca subsp. vesca]	0.447	Down	2.3619e-06
FANhyb_rscf00000136.1.g00015.1	PREDICTED: rhomboid-like protein 14, mitochondrial [Prunus mume]	0.115	Down	0.00043996
FANhyb_rscf00000136.1.g00019.1	PREDICTED: pectin acetylesterase 10-like [Fragaria vesca subsp. vesca]	2.108	Up	4.9489e-06
FANhyb_rscf00000138.1.g00002.1	PREDICTED: callose synthase 3 [Fragaria vesca subsp. vesca]	1.558	Up	0.00081876
FANhyb_rscf00000142.1.g00006.1	PREDICTED: remorin [Fragaria vesca subsp. vesca]	0.579	Down	8.3805e-05
FANhyb_rscf00000142.1.g00008.1	PREDICTED: translation factor GUF1 homolog, chloroplastic [Fragaria vesca subsp. vesca]	1.878	Up	5.6219e-05
FANhyb_rscf00000142.1.g00009.1	PREDICTED: calcium-dependent protein kinase 32 [Fragaria vesca subsp. vesca]	2.054	Up	1.76218e-05
FANhyb_rscf00000142.1.g00011.1	PREDICTED: probable galactinol--sucrose galactosyltransferase 2 [Fragaria vesca subsp. vesca]	0.405	Down	2.4237e-05
FANhyb_rscf00000144.1.g00016.1	PREDICTED: G-type lectin S-receptor-like serine/threonine-protein kinase CES101 [Fragaria vesca subsp.vesca]	0.37	Down	1.53893e-05
FANhyb_rscf00000146.1.g00008.1	PREDICTED: peroxisomal membrane protein PEX14 [Fragaria vesca subsp. vesca]	1.588	Up	0.000162309
FANhyb_rscf00000147.1.g00008.1	PREDICTED: chaperone protein dnaJ 15-like [Fragaria vesca subsp. vesca]	2.03	Up	1.6499e-06
FANhyb_rscf00000148.1.g00013.1	PREDICTED: 17.9 kDa class II heat shock protein-like [Fragaria vesca subsp. vesca]	0.206	Down	2.4001e-06
FANhyb_rscf00000149.1.g00012.1	PREDICTED: myosin-binding protein 2 isoform X1 [Fragaria vesca subsp. vesca]	2.202	Up	3.598e-05
FANhyb_rscf00000149.1.g00017.1	PREDICTED: 21 kDa protein [Fragaria vesca subsp. vesca]	2.299	Up	0.00093657
FANhyb_rscf00000149.1.g00018.1	PREDICTED: 21 kDa protein [Fragaria vesca subsp. vesca]	2.126	Up	3.6081e-05
FANhyb_rscf00000149.1.g00019.1	PREDICTED: endoglucanase 8 [Fragaria vesca subsp. vesca]	5.453	Up	2.4205e-05
FANhyb_rscf00000151.1.g00006.1	PREDICTED: small heat shock protein, chloroplastic-like [Fragaria vesca subsp. vesca]	0.177	Down	0.00090275
FANhyb_rscf00000154.1.g00002.1	PREDICTED: F-box protein At1g55000 [Fragaria vesca subsp. vesca]	0.587	Down	0.0020198
FANhyb_rscf00000154.1.g00003.1	PREDICTED: probable Xaa-Pro aminopeptidase P [Fragaria vesca subsp. vesca]	1.716	Up	8.1017e-05
FANhyb_rscf00000154.1.g00022.1	PREDICTED: chitinase 2-like [Fragaria vesca subsp. vesca]	1.75	Up	0.00053533
FANhyb_rscf00000156.1.g00007.1	PREDICTED: proteasome activator subunit 4 [Fragaria vesca subsp. vesca]	1.753	Up	3.9852e-05
FANhyb_rscf00000156.1.g00014.1	PREDICTED: protein RFT1 homolog [Fragaria vesca subsp. vesca]	1.545	Up	7.5855e-05
FANhyb_rscf00000156.1.g00015.1	PREDICTED: probable calcium-binding protein CML21 [Fragaria vesca subsp. vesca]	1.653	Up	0.0030431
FANhyb_rscf00000161.1.g00006.1	PREDICTED: DENN domain and WD repeat-containing protein SCD1 [Fragaria vesca subsp. vesca]	1.525	Up	9.5617e-05
FANhyb_rscf00000161.1.g00010.1	plant/protein [Arabidopsis thaliana]	2.379	Up	0.00021774
FANhyb_rscf00000162.1.g00008.1	PREDICTED: protein NUCLEAR FUSION DEFECTIVE 4-like [Fragaria vesca subsp. vesca]	1.569	Up	0.0130819
FANhyb_rscf00000163.1.g00007.1	PREDICTED: ubiquitin-conjugating enzyme E2 variant 1D-like [Fragaria vesca subsp. vesca]	1.612	Up	0.0096952
FANhyb_rscf00000164.1.g00001.1	PREDICTED: magnesium-chelatase subunit ChlI, chloroplastic [Fragaria vesca subsp. vesca]	2.379	Up	1.55912e-05
FANhyb_rscf00000164.1.g00012.1	PREDICTED: D-tyrosyl-tRNA(Tyr) deacylase [Fragaria vesca subsp. vesca]	0.638	Down	0.0035167
FANhyb_rscf00000167.1.g00003.1	PREDICTED: dnaJ protein homolog [Fragaria vesca subsp. vesca]	0.431	Down	1.50037e-05
FANhyb_rscf00000168.1.g00004.1	PREDICTED: DNA replication licensing factor MCM6 [Ricinus communis]	1.533	Up	0.00100435
FANhyb_rscf00000170.1.g00008.1	cytoplasmic dynein 2 light intermediate chain [Arabidopsis thaliana]	0.502	Down	0.00038236
FANhyb_rscf00000171.1.g00003.1	PREDICTED: acyl carrier protein 3, mitochondrial [Fragaria vesca subsp. vesca]	1.985	Up	4.2728e-05
FANhyb_rscf00000173.1.g00020.1	PREDICTED: membrane metalloprotease ARASP, chloroplastic-like [Prunus mume]	1.612	Up	0.0135601
FANhyb_rscf00000174.1.g00001.1	PREDICTED: UBX domain-containing protein 2 isoform X1 [Fragaria vesca subsp. vesca]	1.684	Up	0.00084342
FANhyb_rscf00000174.1.g00011.1	uncharacterized protein	0.569	Down	0.0170785
FANhyb_rscf00000175.1.g00017.1	PREDICTED: carboxymethylenebutenolidase homolog [Fragaria vesca subsp. vesca]	0.598	Down	0.00058492
FANhyb_rscf00000177.1.g00010.1	PREDICTED: dTDP-4-dehydrorhamnose reductase [Prunus mume]	1.567	Up	0.000137389
FANhyb_rscf00000177.1.g00016.1	PREDICTED: C2 domain-containing protein At1g63220-like isoform X1 [Fragaria vesca subsp. vesca]	0.512	Down	0.0020013
FANhyb_rscf00000180.1.g00012.1	PREDICTED: pleiotropic drug resistance protein 2 [Fragaria vesca subsp. vesca]	0.628	Down	0.000182419
FANhyb_rscf00000181.1.g00012.1	PREDICTED: beta-galactosidase isoform X5 [Fragaria vesca subsp. vesca]	1.902	Up	3.7632e-05
FANhyb_rscf00000182.1.g00002.1	PREDICTED: WD and tetratricopeptide repeats protein 1 isoform X1 [Fragaria vesca subsp. vesca]	0.404	Down	0.00020037
FANhyb_rscf00000182.1.g00003.1	PREDICTED: kinetochore protein NDC80 homolog [Fragaria vesca subsp. vesca]	1.502	Up	0.0003647
FANhyb_rscf00000183.1.g00005.1	PREDICTED: 7-dehydrocholesterol reductase [Fragaria vesca subsp. vesca]	1.613	Up	0.0017611
FANhyb_rscf00000183.1.g00006.1	PREDICTED: 7-dehydrocholesterol reductase [Fragaria vesca subsp. vesca]	2.419	Up	0.00068155
FANhyb_rscf00000183.1.g00014.1	PREDICTED: pumilio homolog 5 [Fragaria vesca subsp. vesca]	0.569	Down	0.002179
FANhyb_rscf00000184.1.g00008.1	PREDICTED: 40S ribosomal protein S3a [Fragaria vesca subsp. vesca]	1.94	Up	3.9737e-05
FANhyb_rscf00000185.1.g00010.1	AMMECR 1 family protein [Medicago truncatula]	1.546	Up	0.0030355
FANhyb_rscf00000185.1.g00013.1	STRUBBELIG-receptor family 8 (best arabidopsis hit); STRUBBELIG-RECEPTOR FAMILY 7 precursor, putative, expressed (best rice hit)	1.565	Up	0.00055874
FANhyb_rscf00000186.1.g00007.1	PREDICTED: exocyst complex component SEC8 [Fragaria vesca subsp. vesca]	1.665	Up	0.00062147
FANhyb_rscf00000187.1.g00007.1	PREDICTED: hexokinase-2, chloroplastic [Fragaria vesca subsp. vesca]	1.725	Up	6.3167e-05
FANhyb_rscf00000188.1.g00004.1	PREDICTED: probable galacturonosyltransferase 10 [Fragaria vesca subsp. vesca]	1.697	Up	0.00068284
FANhyb_rscf00000188.1.g00016.1	PREDICTED: LOW QUALITY PROTEIN: lipoyl synthase 2, mitochondrial-like [Malus domestica]	1.636	Up	7.6058e-05
FANhyb_rscf00000189.1.g00014.1	PREDICTED: UMP-CMP kinase isoform X1 [Prunus mume]	1.537	Up	5.9448e-05
FANhyb_rscf00000192.1.g00009.1	PREDICTED: chaperone protein dnaJ 1, mitochondrial-like isoform X1 [Fragaria vesca subsp. vesca]	0.619	Down	6.3557e-05
FANhyb_rscf00000199.1.g00005.1	PREDICTED: CBS domain-containing protein CBSX6 [Fragaria vesca subsp. vesca]	0.222	Down	0.00029678
FANhyb_rscf00000201.1.g00004.1	PREDICTED: expansin-A10 [Fragaria vesca subsp. vesca]	4.039	Up	0.0035828
FANhyb_rscf00000202.1.g00007.1	PREDICTED: TBC1 domain family member 8B [Fragaria vesca subsp. vesca]	1.705	Up	1.64248e-05
FANhyb_rscf00000203.1.g00012.1	PREDICTED: coatomer subunit beta'-1-like isoform X2 [Fragaria vesca subsp. vesca]	0.617	Down	3.8309e-05
FANhyb_rscf00000204.1.g00005.1	PREDICTED: glucan endo-1,3-beta-glucosidase 8-like [Fragaria vesca subsp. vesca]	2.153	Up	0.00122415
FANhyb_rscf00000205.1.g00002.1	PREDICTED: golgin candidate 1 [Fragaria vesca subsp. vesca]	1.69	Up	0.00099684
FANhyb_rscf00000210.1.g00002.1	PREDICTED: ferredoxin--NADP reductase, leaf isozyme, chloroplastic [Fragaria vesca subsp. vesca]	1.534	Up	6.4651e-05
FANhyb_rscf00000214.1.g00007.1	PREDICTED: probable pectinesterase/pectinesterase inhibitor 7 [Fragaria vesca subsp. vesca]	1.507	Up	0.0131371
FANhyb_rscf00000214.1.g00008.1	PREDICTED: heme oxygenase 1, chloroplastic [Fragaria vesca subsp. vesca]	2.202	Up	0.00066458
FANhyb_rscf00000216.1.g00005.1	PREDICTED: transcription initiation factor IIF subunit alpha [Fragaria vesca subsp. vesca]	3.695	Up	0.000117711
FANhyb_rscf00000216.1.g00008.1	PREDICTED: acyl-CoA--sterol O-acyltransferase 1-like [Fragaria vesca subsp. vesca]	2.321	Up	0.00034017
FANhyb_rscf00000217.1.g00005.1	PREDICTED: ruBisCO large subunit-binding protein subunit beta, chloroplastic [Fragaria vesca subsp. vesca]	0.327	Down	1.0443e-06
FANhyb_rscf00000217.1.g00008.1	PREDICTED: YTH domain-containing family protein 2-like isoform X2 [Fragaria vesca subsp. vesca]	2.198	Up	1.52438e-05
FANhyb_rscf00000217.1.g00009.1	YTH domain-containing family protein 2-like [Malus domestica]	3.136	Up	2.0669e-05
FANhyb_rscf00000219.1.g00012.1	PREDICTED: caffeic acid 3-O-methyltransferase [Fragaria vesca subsp. vesca]	0.593	Down	0.0002236
FANhyb_rscf00000221.1.g00005.1	PREDICTED: 20 kDa chaperonin, chloroplastic [Fragaria vesca subsp. vesca]	0.645	Down	0.0029181
FANhyb_rscf00000223.1.g00013.1	PREDICTED: probable methyltransferase PMT26 [Fragaria vesca subsp. vesca]	2.087	Up	5.8035e-05
FANhyb_rscf00000225.1.g00010.1	PREDICTED: TOM1-like protein 2 [Fragaria vesca subsp. vesca]	1.762	Up	0.00034157
FANhyb_rscf00000226.1.g00002.1	PREDICTED: probable metal-nicotianamine transporter YSL7 [Fragaria vesca subsp. vesca]	1.52	Up	0.00089534
FANhyb_rscf00000228.1.g00011.1	PREDICTED: alpha-N-acetylglucosaminidase isoform X1 [Fragaria vesca subsp. vesca]	1.75	Up	3.9036e-05
FANhyb_rscf00000229.1.g00015.1	PREDICTED: heterogeneous nuclear ribonucleoprotein H3 isoform X2 [Fragaria vesca subsp. vesca]	0.646	Down	0.000163117
FANhyb_rscf00000232.1.g00007.1	PREDICTED: golgin candidate 5 [Fragaria vesca subsp. vesca]	1.549	Up	0.00034148
FANhyb_rscf00000236.1.g00006.1	PREDICTED: receptor-like protein kinase THESEUS 1 [Fragaria vesca subsp. vesca]	2.062	Up	0.0055431
FANhyb_rscf00000236.1.g00010.1	PREDICTED: alpha-1,3-mannosyl-glycoprotein 2-beta-N-acetylglucosaminyltransferase [Fragaria vesca subsp.vesca]	1.63	Up	0.00143819
FANhyb_rscf00000237.1.g00004.1	PREDICTED: NADH kinase [Fragaria vesca subsp. vesca]	0.637	Down	0.0042559
FANhyb_rscf00000238.1.g00005.1	PREDICTED: tetratricopeptide repeat protein 7A [Fragaria vesca subsp. vesca]	1.519	Up	0.0023154
FANhyb_rscf00000238.1.g00010.1	PREDICTED: oxygen-evolving enhancer protein 2, chloroplastic [Fragaria vesca subsp. vesca]	1.79	Up	0.000178083
FANhyb_rscf00000238.1.g00011.1	PREDICTED: WD repeat-containing protein 26 [Fragaria vesca subsp. vesca]	1.84	Up	2.3679e-05
FANhyb_rscf00000239.1.g00004.1	PREDICTED: 3-hydroxyisobutyryl-CoA hydrolase 1-like [Fragaria vesca subsp. vesca]	1.734	Up	0.024938
FANhyb_rscf00000239.1.g00008.1	PREDICTED: protein BPS1, chloroplastic-like [Fragaria vesca subsp. vesca]	0.607	Down	0.00042477
FANhyb_rscf00000239.1.g00013.1	chorismate synthase [Arabidopsis thaliana]	0.653	Down	0.011862
FANhyb_rscf00000240.1.g00002.1	PREDICTED: 5'-nucleotidase domain-containing protein 4 [Fragaria vesca subsp. vesca]	2.385	Up	0.0073812
FANhyb_rscf00000240.1.g00004.1	PREDICTED: protein TRIGALACTOSYLDIACYLGLYCEROL 4, chloroplastic [Fragaria vesca subsp. vesca]	0.657	Down	0.0060178
FANhyb_rscf00000242.1.g00001.1	PREDICTED: scarecrow-like protein 1 [Fragaria vesca subsp. vesca]	0.61	Down	3.6941e-05
FANhyb_rscf00000242.1.g00007.1	PREDICTED: glutamate--tRNA ligase, chloroplastic/mitochondrial [Fragaria vesca subsp. vesca]	1.806	Up	0.00042457
FANhyb_rscf00000246.1.g00003.1	PREDICTED: MACPF domain-containing protein CAD1 [Fragaria vesca subsp. vesca]	1.513	Up	0.0043447
FANhyb_rscf00000247.1.g00007.1	portal protein [Arabidopsis thaliana]	0.522	Down	0.00019597
FANhyb_rscf00000247.1.g00011.1	PREDICTED: vacuolar protein sorting-associated protein 53 A isoform X2 [Fragaria vesca subsp. vesca]	1.532	Up	0.0054609
FANhyb_rscf00000248.1.g00007.1	PREDICTED: probable receptor protein kinase TMK1 [Fragaria vesca subsp. vesca]	0.314	Down	0.000142372
FANhyb_rscf00000248.1.g00009.1	lecithin retinol acyltransferase [Medicago truncatula]	0.317	Down	0.00026363
FANhyb_rscf00000249.1.g00002.1	PREDICTED: heat shock 70 kDa protein 8 [Fragaria vesca subsp. vesca]	0.435	Down	3.5945e-06
FANhyb_rscf00000251.1.g00015.1	PREDICTED: peroxidase 16-like [Fragaria vesca subsp. vesca]	3.762	Up	0.000140505
FANhyb_rscf00000252.1.g00007.1	PREDICTED: translocase of chloroplast 159, chloroplastic [Fragaria vesca subsp. vesca]	1.594	Up	0.00019659
FANhyb_rscf00000252.1.g00011.1	PREDICTED: ABC transporter C family member 14 [Fragaria vesca subsp. vesca]	1.732	Up	8.1913e-05
FANhyb_rscf00000253.1.g00005.1	TLD-domain nucleolar protein [Medicago truncatula]	1.547	Up	0.00036263
FANhyb_rscf00000255.1.g00009.1	PREDICTED: haloacid dehalogenase-like hydrolase domain-containing protein 3 isoform X1 [Fragaria vesca subsp. vesca]	1.761	Up	0.00022442
FANhyb_rscf00000257.1.g00005.1	PREDICTED: pentatricopeptide repeat-containing protein At3g29230-like [Fragaria vesca subsp. vesca]	1.551	Up	0.0135846
FANhyb_rscf00000260.1.g00009.1	PREDICTED: S-formylglutathione hydrolase [Fragaria vesca subsp. vesca]	0.663	Down	0.0031797
FANhyb_rscf00000261.1.g00007.1	PREDICTED: probable cysteine proteinase A494 [Fragaria vesca subsp. vesca]	2.097	Up	1.91681e-05
FANhyb_rscf00000262.1.g00005.1	AT hook motif-containing protein [Arabidopsis thaliana]	0.504	Down	0.000184848
FANhyb_rscf00000262.1.g00009.1	PREDICTED: purple acid phosphatase 18 [Fragaria vesca subsp. vesca]	0.543	Down	9.6779e-05
FANhyb_rscf00000264.1.g00012.1	PREDICTED: chloroplast stem-loop binding protein of 41 kDa a, chloroplastic [Fragaria vesca subsp. vesca]	1.976	Up	1.625e-06
FANhyb_rscf00000265.1.g00001.1	PREDICTED: pectinesterase 3 [Fragaria vesca subsp. vesca]	5.052	Up	0.0009002
FANhyb_rscf00000267.1.g00011.1	PREDICTED: endoglucanase 6 [Fragaria vesca subsp. vesca]	2.133	Up	3.8429e-05
FANhyb_rscf00000269.1.g00003.1	PREDICTED: transmembrane 9 superfamily member 2 [Fragaria vesca subsp. vesca]	1.816	Up	0.000139271
FANhyb_rscf00000269.1.g00005.1	PREDICTED: D-galacturonate reductase [Fragaria vesca subsp. vesca]	2.66	Up	1.53793e-05
FANhyb_rscf00000270.1.g00012.1	PREDICTED: F-box/LRR-repeat protein At5g63520-like [Fragaria vesca subsp. vesca]	1.562	Up	6.1011e-05
FANhyb_rscf00000273.1.g00003.1	PREDICTED: alpha-glucan water dikinase 1, chloroplastic isoform X1 [Fragaria vesca subsp. vesca]	1.994	Up	2.4093e-05
FANhyb_rscf00000276.1.g00003.1	PREDICTED: probable ubiquitin-conjugating enzyme E2 C [Fragaria vesca subsp. vesca]	0.488	Down	1.84753e-05
FANhyb_rscf00000278.1.g00009.1	PREDICTED: oxygen-evolving enhancer protein 1, chloroplastic [Fragaria vesca subsp. vesca]	3.209	Up	0.0026445
FANhyb_rscf00000279.1.g00011.1	mitogen-activated protein kinase 1 (best arabidopsis hit); CGMC_MAPKCMGC_2_SLT2y_ERK.2 - CGMC includes CDA, MAPK, GSK3, and CLKC kinases, expressed (best rice hit)	0.406	Down	0.000144849
FANhyb_rscf00000280.1.g00001.1	PREDICTED: probable inactive 2-oxoglutarate-dependent dioxygenase AOP2 [Fragaria vesca subsp. vesca]	2.214	Up	0.0023202
FANhyb_rscf00000281.1.g00006.1	PREDICTED: protein MOR1 [Ricinus communis]	2.004	Up	2.0557e-05
FANhyb_rscf00000281.1.g00010.1	transmembrane protein, putative [Medicago truncatula]	0.388	Down	2.2068e-05
FANhyb_rscf00000283.1.g00004.1	PREDICTED: protein translation factor SUI1 homolog [Fragaria vesca subsp. vesca]	1.547	Up	0.042945
FANhyb_rscf00000285.1.g00003.1	PREDICTED: protease Do-like 9 [Fragaria vesca subsp. vesca]	1.97	Up	0.00050158
FANhyb_rscf00000285.1.g00005.1	PREDICTED: ubiquitin-conjugating enzyme E2-23 kDa-like [Fragaria vesca subsp. vesca]	1.55	Up	1.99747e-05
FANhyb_rscf00000289.1.g00006.1	PREDICTED: serine-rich adhesin for platelets isoform X1 [Prunus mume]	0.617	Down	0.0073605
FANhyb_rscf00000290.1.g00003.1	PREDICTED: probable LRR receptor-like serine/threonine-protein kinase At1g14390 [Fragaria vesca subsp.vesca]	0.657	Down	0.00060364
FANhyb_rscf00000291.1.g00010.1	PREDICTED: LRR receptor-like serine/threonine-protein kinase FLS2 [Fragaria vesca subsp. vesca]	1.537	Up	3.99e-05
FANhyb_rscf00000292.1.g00008.1	PREDICTED: 1-aminocyclopropane-1-carboxylate oxidase homolog 1-like [Fragaria vesca subsp. vesca]	0.445	Down	0.000121965
FANhyb_rscf00000293.1.g00007.1	PREDICTED: DEAD-box ATP-dependent RNA helicase 16 [Fragaria vesca subsp. vesca]	2.032	Up	0.00085836
FANhyb_rscf00000295.1.g00007.1	PREDICTED: luminal-binding protein 4 [Fragaria vesca subsp. vesca]	0.205	Down	1.1468e-06
FANhyb_rscf00000298.1.g00008.1	PREDICTED: proton pump-interactor 1 [Fragaria vesca subsp. vesca]	2.033	Up	1.1351e-06
FANhyb_rscf00000300.1.g00014.1	PREDICTED: REF/SRPP-like protein At1g67360 [Fragaria vesca subsp. vesca]	0.287	Down	2.8187e-07
FANhyb_rscf00000301.1.g00011.1	PREDICTED: S-adenosylmethionine synthase 2 [Fragaria vesca subsp. vesca]	2.231	Up	5.5126e-05
FANhyb_rscf00000302.1.g00007.1	PREDICTED: PHD finger protein Alfin1-like [Fragaria vesca subsp. vesca]	0.614	Down	0.0019178
FANhyb_rscf00000303.1.g00014.1	PREDICTED: copper transport protein ATX1-like, partial [Fragaria vesca subsp. vesca]	1.73	Up	1.1288e-06
FANhyb_rscf00000304.1.g00001.1	DUF642 family protein [Medicago truncatula]	3.959	Up	2.2747e-06
FANhyb_rscf00000305.1.g00009.1	PREDICTED: protein ENHANCED DISEASE RESISTANCE 2 isoform X1 [Fragaria vesca subsp. vesca]	2.182	Up	0.0025435
FANhyb_rscf00000306.1.g00007.1	PREDICTED: dynamin-2A-like [Fragaria vesca subsp. vesca]	1.581	Up	0.000178626
FANhyb_rscf00000306.1.g00014.1	PREDICTED: TMV resistance protein N-like [Fragaria vesca subsp. vesca]	1.94	Up	0.00032026
FANhyb_rscf00000309.1.g00007.1	PREDICTED: developmental protein SEPALLATA 1 [Fragaria vesca subsp. vesca]	0.462	Down	0.000103995
FANhyb_rscf00000310.1.g00008.1	PREDICTED: serine/threonine-protein kinase SAPK2-like [Fragaria vesca subsp. vesca]	1.971	Up	1.71203e-05
FANhyb_rscf00000310.1.g00014.1	PREDICTED: keratin, type II cytoskeletal 2 epidermal-like [Pyrus x bretschneideri]	0.55	Down	7.7484e-05
FANhyb_rscf00000311.1.g00007.1	PREDICTED: transcription factor ABORTED MICROSPORES-like [Fragaria vesca subsp. vesca]	0.652	Down	0.0064198
FANhyb_rscf00000312.1.g00002.1	PREDICTED: auxin transport protein BIG [Fragaria vesca subsp. vesca]	1.629	Up	0.000115817
FANhyb_rscf00000314.1.g00007.1	PREDICTED: probable importin subunit beta-4 [Fragaria vesca subsp. vesca]	1.559	Up	4.1542e-05
FANhyb_rscf00000319.1.g00005.1	PREDICTED: homeobox-leucine zipper protein ATHB-20-like [Fragaria vesca subsp. vesca]	1.846	Up	0.00050286
FANhyb_rscf00000321.1.g00007.1	embryo defective 2016 protein [Medicago truncatula]	0.598	Down	0.00052032
FANhyb_rscf00000325.1.g00003.1	furry [Arabidopsis thaliana]	0.546	Down	0.00063689
FANhyb_rscf00000326.1.g00001.1	PREDICTED: alpha-L-fucosidase 2 [Fragaria vesca subsp. vesca]	1.792	Up	0.00091974
FANhyb_rscf00000333.1.g00009.1	PREDICTED: FK506-binding protein 5 [Ricinus communis]	0.154	Down	2.3616e-05
FANhyb_rscf00000334.1.g00001.1	CAAX amino terminal protease family protein [Populus trichocarpa]	1.708	Up	3.7757e-05
FANhyb_rscf00000336.1.g00008.1	PREDICTED: large proline-rich protein BAG6 [Fragaria vesca subsp. vesca]	1.571	Up	0.00048279
FANhyb_rscf00000338.1.g00004.1	PREDICTED: bet1-like protein At4g14600 [Fragaria vesca subsp. vesca]	0.414	Down	0.00056267
FANhyb_rscf00000339.1.g00007.1	PREDICTED: la-related protein 6B [Fragaria vesca subsp. vesca]	1.709	Up	0.00054463
FANhyb_rscf00000340.1.g00002.1	PREDICTED: C2 and GRAM domain-containing protein At5g50170 isoform X1 [Theobroma cacao]	0.633	Down	4.4826e-05
FANhyb_rscf00000341.1.g00009.1	PREDICTED: 26S proteasome non-ATPase regulatory subunit 14 homolog [Fragaria vesca subsp. vesca]	0.639	Down	3.8475e-05
FANhyb_rscf00000342.1.g00010.1	PREDICTED: small glutamine-rich tetratricopeptide repeat-containing protein-like [Fragaria vesca subsp.vesca]	1.718	Up	7.7794e-05
FANhyb_rscf00000344.1.g00003.1	PREDICTED: ABC transporter C family member 10-like isoform X1 [Fragaria vesca subsp. vesca]	2.147	Up	0.00147791
FANhyb_rscf00000349.1.g00001.1	PREDICTED: probable DNA-binding protein SNT1 [Erythranthe guttata]	0.613	Down	5.7585e-05
FANhyb_rscf00000351.1.g00004.1	PREDICTED: mRNA turnover protein 4 homolog [Fragaria vesca subsp. vesca]	1.61	Up	0.0029826
FANhyb_rscf00000352.1.g00010.1	uncharacterized protein	6.138	Up	0.00010067
FANhyb_rscf00000356.1.g00008.1	PREDICTED: vacuolar-sorting receptor 3 [Fragaria vesca subsp. vesca]	0.592	Down	3.6791e-05
FANhyb_rscf00000356.1.g00009.1	PREDICTED: vacuolar-sorting receptor 3 [Fragaria vesca subsp. vesca]	0.645	Down	4.1574e-05
FANhyb_rscf00000360.1.g00010.1	PREDICTED: 2-methylene-furan-3-one reductase [Fragaria vesca subsp. vesca]	0.461	Down	3.657e-05
FANhyb_rscf00000363.1.g00010.1	PREDICTED: vacuolar protein 8 [Fragaria vesca subsp. vesca]	1.581	Up	0.0072028
FANhyb_rscf00000364.1.g00005.1	PREDICTED: tubulin-folding cofactor D isoform X2 [Fragaria vesca subsp. vesca]	1.717	Up	0.0034447
FANhyb_rscf00000365.1.g00001.1	GDP-fucose protein O-fucosyltransferase [Medicago truncatula]	1.769	Up	1.66334e-05
FANhyb_rscf00000366.1.g00002.1	PREDICTED: putative beta-D-xylosidase [Fragaria vesca subsp. vesca]	1.793	Up	4.3523e-06
FANhyb_rscf00000368.1.g00004.1	PREDICTED: 30S ribosomal protein 2, chloroplastic [Fragaria vesca subsp. vesca]	1.515	Up	2.0729e-05
FANhyb_rscf00000370.1.g00005.1	PREDICTED: peptidyl-prolyl cis-trans isomerase CYP18-2 [Fragaria vesca subsp. vesca]	0.486	Down	0.000103426
FANhyb_rscf00000374.1.g00007.1	PREDICTED: UDP-N-acetylmuramoyl-L-alanyl-D-glutamate--2,6-diaminopimelate ligase [Prunus mume]	0.549	Down	0.00022261
FANhyb_rscf00000376.1.g00001.1	PREDICTED: BEACH domain-containing protein lvsA isoform X1 [Fragaria vesca subsp. vesca]	1.693	Up	0.0031598
FANhyb_rscf00000378.1.g00001.1	PREDICTED: trithorax group protein osa-like [Pyrus x bretschneideri]	0.645	Down	0.00112031
FANhyb_rscf00000378.1.g00002.1	PREDICTED: tubulin beta chain [Fragaria vesca subsp. vesca]	1.915	Up	0.00040274
FANhyb_rscf00000378.1.g00007.1	PREDICTED: probable serine/threonine-protein kinase At5g41260 isoform X2 [Fragaria vesca subsp. vesca]	0.609	Down	0.021723
FANhyb_rscf00000383.1.g00002.1	PREDICTED: probable methyltransferase PMT20 [Fragaria vesca subsp. vesca]	2.498	Up	4.0688e-06
FANhyb_rscf00000384.1.g00003.1	PREDICTED: proteasome-associated protein ECM29 homolog [Theobroma cacao]	1.593	Up	0.00110482
FANhyb_rscf00000386.1.g00002.1	PREDICTED: dnaJ protein P58IPK homolog [Fragaria vesca subsp. vesca]	0.464	Down	2.4814e-06
FANhyb_rscf00000389.1.g00007.1	PREDICTED: putative nuclear RNA export factor SDE5 [Prunus mume]	1.57	Up	0.019041
FANhyb_rscf00000389.1.g00011.1	PREDICTED: allantoinase [Fragaria vesca subsp. vesca]	0.632	Down	0.000501
FANhyb_rscf00000390.1.g00008.1	PREDICTED: (3S,6E)-nerolidol synthase 1 [Fragaria vesca subsp. vesca]	1.961	Up	0.000135431
FANhyb_rscf00000390.1.g00010.1	eukaryotic translation initiation factor-like protein [Medicago truncatula]	0.454	Down	1.9024e-07
FANhyb_rscf00000392.1.g00010.1	PREDICTED: zeta-carotene desaturase, chloroplastic/chromoplastic [Fragaria vesca subsp. vesca]	1.746	Up	6.7198e-08
FANhyb_rscf00000395.1.g00002.1	PREDICTED: BSD domain-containing protein 1 [Fragaria vesca subsp. vesca]	1.579	Up	0.00106031
FANhyb_rscf00000395.1.g00005.1	PREDICTED: auxin-binding protein T85 [Fragaria vesca subsp. vesca]	0.487	Down	7.838e-05
FANhyb_rscf00000398.1.g00009.1	PREDICTED: bystin [Fragaria vesca subsp. vesca]	1.541	Up	0.00064079
FANhyb_rscf00000399.1.g00008.1	cAMP-regulated phosphoprotein-like protein [Medicago truncatula]	0.625	Down	0.00126034
FANhyb_rscf00000400.1.g00011.1	PREDICTED: cyclin-C1-2-like isoform X2 [Fragaria vesca subsp. vesca]	0.228	Down	2.2405e-05
FANhyb_rscf00000403.1.g00008.1	PREDICTED: probable pectinesterase/pectinesterase inhibitor 34 [Fragaria vesca subsp. vesca]	3.338	Up	1.6021e-06
FANhyb_rscf00000404.1.g00006.1	PREDICTED: G-type lectin S-receptor-like serine/threonine-protein kinase RLK1 [Fragaria vesca subsp.vesca]	1.561	Up	0.000142511
FANhyb_rscf00000408.1.g00001.1	PREDICTED: pentatricopeptide repeat-containing protein At5g61800 [Fragaria vesca subsp. vesca]	0.121	Down	2.8956e-07
FANhyb_rscf00000408.1.g00003.1	PREDICTED: calnexin homolog [Fragaria vesca subsp. vesca]	0.636	Down	0.00097564
FANhyb_rscf00000408.1.g00004.1	PREDICTED: staphylococcal nuclease domain-containing protein 1 [Fragaria vesca subsp. vesca]	1.578	Up	0.00155994
FANhyb_rscf00000409.1.g00009.1	PREDICTED: vacuolar protein sorting-associated protein 51 homolog isoform X2 [Fragaria vesca subsp. vesca]	1.505	Up	0.000119686
FANhyb_rscf00000410.1.g00002.1	PREDICTED: F-box/kelch-repeat protein OR23 [Fragaria vesca subsp. vesca]	0.524	Down	8.3437e-08
FANhyb_rscf00000416.1.g00002.1	PREDICTED: ATP-dependent zinc metalloprotease FTSH 2, chloroplastic isoform X1 [Fragaria vesca subsp.vesca]	2.327	Up	2.3206e-05
FANhyb_rscf00000419.1.g00004.1	PREDICTED: soluble inorganic pyrophosphatase 6, chloroplastic [Fragaria vesca subsp. vesca]	1.819	Up	1.9469e-06
FANhyb_rscf00000420.1.g00010.1	PREDICTED: polyadenylate-binding protein 7 [Fragaria vesca subsp. vesca]	0.662	Down	0.00402
FANhyb_rscf00000426.1.g00001.1	PREDICTED: CTP synthase-like isoform X2 [Fragaria vesca subsp. vesca]	1.914	Up	8.5277e-07
FANhyb_rscf00000435.1.g00009.1	PREDICTED: titin homolog [Malus domestica]	2.654	Up	2.001e-06
FANhyb_rscf00000439.1.g00010.1	PREDICTED: granule-bound starch synthase 1, chloroplastic/amyloplastic [Fragaria vesca subsp. vesca]	2.904	Up	1.4673e-06
FANhyb_rscf00000441.1.g00002.1	PREDICTED: protein AIG1 [Fragaria vesca subsp. vesca]	0.424	Down	4.2773e-07
FANhyb_rscf00000441.1.g00007.1	PREDICTED: 3-oxoacyl-[acyl-carrier-protein] reductase, chloroplastic-like [Fragaria vesca subsp. vesca]	0.602	Down	7.6205e-05
FANhyb_rscf00000441.1.g00010.1	PREDICTED: deoxycytidine kinase [Ziziphus jujuba]	1.804	Up	0.0063185
FANhyb_rscf00000444.1.g00001.1	PREDICTED: BEACH domain-containing protein C2 [Prunus mume]	1.542	Up	0.00115842
FANhyb_rscf00000444.1.g00006.1	PREDICTED: cytochrome P450 704C1-like [Fragaria vesca subsp. vesca]	1.724	Up	0.00194174
FANhyb_rscf00000445.1.g00005.1	PREDICTED: DEAD-box ATP-dependent RNA helicase 20 [Fragaria vesca subsp. vesca]	0.551	Down	5.3745e-07
FANhyb_rscf00000446.1.g00011.1	PREDICTED: probable pectate lyase 20 [Fragaria vesca subsp. vesca]	2.997	Up	1.2911e-06
FANhyb_rscf00000450.1.g00003.1	PREDICTED: serine/threonine-protein kinase HT1 [Fragaria vesca subsp. vesca]	1.533	Up	0.0166007
FANhyb_rscf00000450.1.g00006.1	PREDICTED: alpha,alpha-trehalose-phosphate synthase [UDP-forming] 1-like [Fragaria vesca subsp. vesca]	1.679	Up	0.00039999
FANhyb_rscf00000451.1.g00004.1	PREDICTED: probable UDP-arabinose 4-epimerase 3 [Fragaria vesca subsp. vesca]	2.046	Up	1.036e-06
FANhyb_rscf00000452.1.g00001.1	PREDICTED: cell division protein FtsY homolog, chloroplastic [Fragaria vesca subsp. vesca]	0.64	Down	0.00027612
FANhyb_rscf00000452.1.g00010.1	PREDICTED: probable methyltransferase PMT15 [Fragaria vesca subsp. vesca]	1.567	Up	4.3367e-05
FANhyb_rscf00000453.1.g00001.1	PREDICTED: aldehyde dehydrogenase family 3 member H1-like [Fragaria vesca subsp. vesca]	1.599	Up	0.00085941
FANhyb_rscf00000454.1.g00008.1	PREDICTED: peptidyl-prolyl cis-trans isomerase FKBP62-like [Fragaria vesca subsp. vesca]	0.135	Down	2.1015e-05
FANhyb_rscf00000455.1.g00001.1	PREDICTED: CLPTM1-like membrane protein cnrB [Fragaria vesca subsp. vesca]	1.892	Up	8.2956e-05
FANhyb_rscf00000461.1.g00005.1	PREDICTED: charged multivesicular body protein 5-like [Fragaria vesca subsp. vesca]	0.647	Down	3.9852e-05
FANhyb_rscf00000463.1.g00004.1	fiber protein Fb34 [Medicago truncatula]	1.975	Up	0.00190307
FANhyb_rscf00000463.1.g00011.1	PREDICTED: elongator complex protein 2 [Fragaria vesca subsp. vesca]	1.662	Up	0.000163144
FANhyb_rscf00000464.1.g00002.1	PREDICTED: GDSL esterase/lipase At5g14450-like [Fragaria vesca subsp. vesca]	3.375	Up	2.142e-05
FANhyb_rscf00000464.1.g00005.1	PREDICTED: probable methyltransferase PMT9 [Fragaria vesca subsp. vesca]	2.232	Up	0.000138684
FANhyb_rscf00000465.1.g00002.1	PREDICTED: pumilio homolog 6, chloroplastic [Fragaria vesca subsp. vesca]	0.589	Down	0.00059624
FANhyb_rscf00000466.1.g00005.1	transmembrane protein [Arabidopsis thaliana]	1.602	Up	0.00077812
FANhyb_rscf00000466.1.g00006.1	PREDICTED: TBC1 domain family member 5 isoform X1 [Fragaria vesca subsp. vesca]	1.693	Up	7.8073e-05
FANhyb_rscf00000466.1.g00007.1	PREDICTED: subtilisin-like protease isoform X1 [Fragaria vesca subsp. vesca]	2.23	Up	6.8866e-07
FANhyb_rscf00000467.1.g00003.1	PREDICTED: serine/threonine-protein kinase SAPK2-like [Fragaria vesca subsp. vesca]	2.057	Up	1.80051e-05
FANhyb_rscf00000467.1.g00006.1	PREDICTED: phospho-2-dehydro-3-deoxyheptonate aldolase 2, chloroplastic-like [Fragaria vesca subsp. vesca]	1.835	Up	0.000183325
FANhyb_rscf00000468.1.g00006.1	PREDICTED: proline iminopeptidase [Fragaria vesca subsp. vesca]	1.816	Up	4.2297e-05
FANhyb_rscf00000468.1.g00008.1	nicotiana tabacum ORF protein [Medicago truncatula]	0.447	Down	0.000199402
FANhyb_rscf00000471.1.g00003.1	PREDICTED: vesicle-fusing ATPase [Fragaria vesca subsp. vesca]	1.603	Up	0.000177804
FANhyb_rscf00000472.1.g00003.1	vacuolar protein sorting protein [Medicago truncatula]	1.615	Up	0.00035843
FANhyb_rscf00000475.1.g00005.1	PREDICTED: protein TOPLESS isoform X1 [Fragaria vesca subsp. vesca]	0.592	Down	4.3764e-06
FANhyb_rscf00000480.1.g00009.1	PREDICTED: ubiquitin-conjugating enzyme E2 34-like [Fragaria vesca subsp. vesca]	1.681	Up	0.0009632
FANhyb_rscf00000482.1.g00003.1	bifunctional dihydroflavonol 4-reductase/flavanone 4-reductase [Fragaria vesca]	1.982	Up	2.389e-05
FANhyb_rscf00000486.1.g00004.1	PREDICTED: MATE efflux family protein 9 [Fragaria vesca subsp. vesca]	1.703	Up	0.00051935
FANhyb_rscf00000488.1.g00009.1	PREDICTED: psbP domain-containing protein 3, chloroplastic [Fragaria vesca subsp. vesca]	1.647	Up	3.8806e-05
FANhyb_rscf00000491.1.g00003.1	PREDICTED: endoglucanase 25 [Fragaria vesca subsp. vesca]	0.61	Down	2.8333e-06
FANhyb_rscf00000492.1.g00006.1	PREDICTED: universal stress protein A-like protein [Fragaria vesca subsp. vesca]	0.411	Down	5.9133e-05
FANhyb_rscf00000493.1.g00004.1	PREDICTED: glutathione S-transferase T1 [Fragaria vesca subsp. vesca]	0.58	Down	0.003663
FANhyb_rscf00000494.1.g00006.1	PREDICTED: probable nucleoredoxin 3 [Fragaria vesca subsp. vesca]	1.582	Up	0.0049014
FANhyb_rscf00000495.1.g00005.1	PREDICTED: asparagine synthetase [glutamine-hydrolyzing] 2 [Fragaria vesca subsp. vesca]	0.651	Down	3.1157e-06
FANhyb_rscf00000496.1.g00006.1	PREDICTED: nicotinate-nucleotide pyrophosphorylase [carboxylating], chloroplastic [Fragaria vesca subsp.vesca]	1.741	Up	0.0010956
FANhyb_rscf00000497.1.g00002.1	PREDICTED: UBP1-associated protein 2C-like [Fragaria vesca subsp. vesca]	0.604	Down	0.00074202
FANhyb_rscf00000497.1.g00008.1	PREDICTED: senescence-specific cysteine protease SAG12-like [Gossypium raimondii]	3.639	Up	0.00031798
FANhyb_rscf00000500.1.g00007.1	PREDICTED: ubiquitin carboxyl-terminal hydrolase 26 [Fragaria vesca subsp. vesca]	1.886	Up	0.00074352
FANhyb_rscf00000503.1.g00001.1	PREDICTED: putative ubiquitin-conjugating enzyme E2 38 isoform X1 [Fragaria vesca subsp. vesca]	1.586	Up	6.046e-05
FANhyb_rscf00000503.1.g00002.1	PREDICTED: two pore calcium channel protein 1 isoform X1 [Fragaria vesca subsp. vesca]	1.725	Up	0.000103235
FANhyb_rscf00000508.1.g00001.1	PREDICTED: transcriptional corepressor LEUNIG-like isoform X1 [Fragaria vesca subsp. vesca]	0.58	Down	1.50215e-05
FANhyb_rscf00000509.1.g00012.1	PREDICTED: phosphoacetylglucosamine mutase isoform X1 [Fragaria vesca subsp. vesca]	1.879	Up	3.8261e-05
FANhyb_rscf00000510.1.g00004.1	PREDICTED: dnaJ protein homolog 1-like [Fragaria vesca subsp. vesca]	0.346	Down	4.1698e-05
FANhyb_rscf00000514.1.g00003.1	PREDICTED: nephrocystin-3 [Fragaria vesca subsp. vesca]	1.625	Up	1.70087e-05
FANhyb_rscf00000514.1.g00008.1	PREDICTED: luminal-binding protein [Fragaria vesca subsp. vesca]	0.484	Down	1.60863e-05
FANhyb_rscf00000515.1.g00004.1	PREDICTED: glycine-rich RNA-binding protein RZ1A [Fragaria vesca subsp. vesca]	1.843	Up	0.00034404
FANhyb_rscf00000518.1.g00002.1	PREDICTED: probable galacturonosyltransferase 4 isoform X2 [Fragaria vesca subsp. vesca]	1.944	Up	1.69389e-05
FANhyb_rscf00000523.1.g00005.1	PREDICTED: heat shock 70 kDa protein, mitochondrial [Fragaria vesca subsp. vesca]	0.417	Down	1.9129e-06
FANhyb_rscf00000526.1.g00009.1	PREDICTED: calcyclin-binding protein-like [Fragaria vesca subsp. vesca]	0.137	Down	1.8481e-05
FANhyb_rscf00000531.1.g00003.1	PREDICTED: DNA-binding protein SMUBP-2 [Fragaria vesca subsp. vesca]	1.647	Up	0.00081997
FANhyb_rscf00000533.1.g00003.1	PREDICTED: serine/arginine-rich splicing factor RS41-like isoform X1 [Fragaria vesca subsp. vesca]	2.857	Up	0.00028004
FANhyb_rscf00000546.1.g00003.1	PREDICTED: non-specific lipid-transfer protein 4 [Fragaria vesca subsp. vesca]	2.147	Up	0.00040142
FANhyb_rscf00000547.1.g00003.1	PREDICTED: stomatal closure-related actin-binding protein 1 [Fragaria vesca subsp. vesca]	3.024	Up	0.00085565
FANhyb_rscf00000549.1.g00001.1	PREDICTED: UDP-glucuronic acid decarboxylase 2-like [Musa acuminata subsp. malaccensis]	3.029	Up	2.3636e-05
FANhyb_rscf00000553.1.g00002.1	D-alanine-D-alanine ligase [Medicago truncatula]	3.847	Up	3.7717e-06
FANhyb_rscf00000554.1.g00003.1	PREDICTED: sphingolipid delta(4)-desaturase DES1-like [Fragaria vesca subsp. vesca]	3.463	Up	1.6858e-05
FANhyb_rscf00000556.1.g00002.1	PREDICTED: dnaJ protein homolog [Fragaria vesca subsp. vesca]	0.323	Down	1.2285e-06
FANhyb_rscf00000556.1.g00004.1	PREDICTED: exocyst complex component SEC5A-like [Fragaria vesca subsp. vesca]	2.644	Up	0.00068164
FANhyb_rscf00000558.1.g00006.1	PREDICTED: autophagy-related protein 8f [Fragaria vesca subsp. vesca]	0.556	Down	0.00059904
FANhyb_rscf00000560.1.g00002.1	PREDICTED: brefeldin A-inhibited guanine nucleotide-exchange protein 2-like [Fragaria vesca subsp. vesca]	1.623	Up	3.8936e-05
FANhyb_rscf00000561.1.g00007.1	PREDICTED: coiled-coil domain-containing protein 136 isoform X2 [Jatropha curcas]	0.438	Down	0.00023718
FANhyb_rscf00000566.1.g00002.1	PREDICTED: gibberellin-regulated protein 14-like [Fragaria vesca subsp. vesca]	1.869	Up	0.00022029
FANhyb_rscf00000566.1.g00004.1	PREDICTED: xyloglucan glycosyltransferase 4-like [Fragaria vesca subsp. vesca]	3.204	Up	0.000104519
FANhyb_rscf00000569.1.g00002.1	PREDICTED: suppressor of mec-8 and unc-52 protein homolog 1 [Fragaria vesca subsp. vesca]	0.641	Down	0.047981
FANhyb_rscf00000570.1.g00003.1	PREDICTED: ATP-dependent RNA helicase DEAH12, chloroplastic-like [Prunus mume]	0.303	Down	0.0097556
FANhyb_rscf00000571.1.g00006.1	PREDICTED: proteasome assembly chaperone 3 [Fragaria vesca subsp. vesca]	0.617	Down	0.0024989
FANhyb_rscf00000571.1.g00007.1	PREDICTED: serine/threonine-protein kinase BLUS1 [Fragaria vesca subsp. vesca]	1.514	Up	0.00048395
FANhyb_rscf00000573.1.g00002.1	PREDICTED: probable inactive purple acid phosphatase 29 isoform X2 [Fragaria vesca subsp. vesca]	1.514	Up	0.003643
FANhyb_rscf00000574.1.g00006.1	PREDICTED: 3-ketoacyl-CoA synthase 1-like [Fragaria vesca subsp. vesca]	2.784	Up	4.2835e-05
FANhyb_rscf00000576.1.g00002.1	PREDICTED: OTU domain-containing protein DDB_G0284757 [Fragaria vesca subsp. vesca]	1.56	Up	0.00034206
FANhyb_rscf00000578.1.g00001.1	PREDICTED: coproporphyrinogen-III oxidase 1, chloroplastic [Fragaria vesca subsp. vesca]	1.594	Up	0.0050007
FANhyb_rscf00000587.1.g00007.1	PREDICTED: hemiasterlin resistant protein 1 [Eucalyptus grandis]	0.598	Down	3.8167e-05
FANhyb_rscf00000596.1.g00004.1	PREDICTED: glutamyl-tRNA(Gln) amidotransferase subunit B, chloroplastic/mitochondrial [Fragaria vesca subsp. vesca]	2.769	Up	0.00057597
FANhyb_rscf00000599.1.g00004.1	BSD domain-containing family protein [Populus trichocarpa]	1.982	Up	1.76727e-05
FANhyb_rscf00000604.1.g00006.1	PREDICTED: protein SUPPRESSOR OF GENE SILENCING 3 [Fragaria vesca subsp. vesca]	1.864	Up	0.000176822
FANhyb_rscf00000604.1.g00007.1	PREDICTED: cathepsin B-like [Fragaria vesca subsp. vesca]	1.553	Up	0.00021633
FANhyb_rscf00000605.1.g00006.1	pleiotropic drug resistance 12 (best arabidopsis hit)	1.566	Up	0.0095989
FANhyb_rscf00000609.1.g00004.1	PREDICTED: protein ROOT HAIR DEFECTIVE 3-like [Fragaria vesca subsp. vesca]	1.71	Up	0.0082241
FANhyb_rscf00000615.1.g00008.1	PREDICTED: chaperone protein dnaJ 1, mitochondrial [Fragaria vesca subsp. vesca]	0.348	Down	1.64799e-05
FANhyb_rscf00000616.1.g00001.1	PREDICTED: paired amphipathic helix protein Sin3-like 2 [Fragaria vesca subsp. vesca]	0.388	Down	0.00021753
FANhyb_rscf00000617.1.g00004.1	PREDICTED: A-kinase anchor protein 17A [Ziziphus jujuba]	1.703	Up	0.00020274
FANhyb_rscf00000625.1.g00002.1	PREDICTED: chlorophyll a-b binding protein of LHCII type 1-like [Fragaria vesca subsp. vesca]	3.75	Up	1.69359e-05
FANhyb_rscf00000628.1.g00006.1	PREDICTED: peroxisome biogenesis protein 1 isoform X1 [Fragaria vesca subsp. vesca]	1.582	Up	0.033683
FANhyb_rscf00000635.1.g00007.1	PREDICTED: basic leucine zipper and W2 domain-containing protein 2 [Fragaria vesca subsp. vesca]	1.553	Up	4.2371e-06
FANhyb_rscf00000642.1.g00005.1	PREDICTED: RNA exonuclease 4-like [Fragaria vesca subsp. vesca]	2.386	Up	2.1101e-05
FANhyb_rscf00000642.1.g00006.1	PREDICTED: NAC transcription factor 25 [Fragaria vesca subsp. vesca]	0.318	Down	0.000122155
FANhyb_rscf00000643.1.g00001.1	PREDICTED: aspartic proteinase A2-like [Camelina sativa]	1.921	Up	4.1792e-05
FANhyb_rscf00000643.1.g00005.1	PREDICTED: L-ascorbate oxidase homolog [Fragaria vesca subsp. vesca]	2.385	Up	4.1794e-07
FANhyb_rscf00000644.1.g00004.1	PREDICTED: ATP-dependent zinc metalloprotease FTSH 10, mitochondrial [Fragaria vesca subsp. vesca]	2.335	Up	4.4358e-05
FANhyb_rscf00000645.1.g00001.1	PREDICTED: protein WVD2-like 4 [Prunus mume]	0.603	Down	0.000199294
FANhyb_rscf00000647.1.g00006.1	PREDICTED: protein YLS9-like [Fragaria vesca subsp. vesca]	0.442	Down	0.00031624
FANhyb_rscf00000648.1.g00006.1	PREDICTED: lon protease homolog 2, peroxisomal [Malus domestica]	1.982	Up	2.2506e-05
FANhyb_rscf00000649.1.g00004.1	PREDICTED: exportin-7 isoform X2 [Fragaria vesca subsp. vesca]	0.599	Down	0.0003768
FANhyb_rscf00000650.1.g00003.1	PREDICTED: NADH dehydrogenase [ubiquinone] iron-sulfur protein 7, mitochondrial-like [Nicotiana tomentosiformis]	0.663	Down	0.0023172
FANhyb_rscf00000650.1.g00006.1	PREDICTED: inorganic pyrophosphatase 2-like [Fragaria vesca subsp. vesca]	2.701	Up	3.3451e-06
FANhyb_rscf00000658.1.g00003.1	PREDICTED: zinc finger protein ZPR1-like [Fragaria vesca subsp. vesca]	0.471	Down	1.79563e-05
FANhyb_rscf00000659.1.g00004.1	PREDICTED: obg-like ATPase 1 isoform X1 [Fragaria vesca subsp. vesca]	1.735	Up	0.00043501
FANhyb_rscf00000663.1.g00002.1	PREDICTED: probable manganese-transporting ATPase PDR2 [Fragaria vesca subsp. vesca]	1.741	Up	0.00085715
FANhyb_rscf00000663.1.g00003.1	PREDICTED: probable manganese-transporting ATPase PDR2 [Fragaria vesca subsp. vesca]	1.66	Up	0.00028201
FANhyb_rscf00000664.1.g00005.1	PREDICTED: squamous cell carcinoma antigen recognized by T-cells 3 [Fragaria vesca subsp. vesca]	1.98	Up	0.000162092
FANhyb_rscf00000665.1.g00003.1	PREDICTED: thioredoxin-like protein YLS8 [Fragaria vesca subsp. vesca]	0.143	Down	9.6933e-05
FANhyb_rscf00000667.1.g00008.1	PREDICTED: autophagy-related protein 8f [Fragaria vesca subsp. vesca]	0.274	Down	0.00020273
FANhyb_rscf00000669.1.g00003.1	PREDICTED: triadin-like isoform X2 [Prunus mume]	1.578	Up	9.5046e-05
FANhyb_rscf00000675.1.g00003.1	PREDICTED: alpha-glucosidase-like [Fragaria vesca subsp. vesca]	1.662	Up	2.6849e-07
FANhyb_rscf00000676.1.g00002.1	PREDICTED: coilin [Fragaria vesca subsp. vesca]	2.379	Up	7.6795e-05
FANhyb_rscf00000678.1.g00002.1	PREDICTED: remorin-like [Fragaria vesca subsp. vesca]	1.521	Up	0.0054151
FANhyb_rscf00000679.1.g00002.1	PREDICTED: pentatricopeptide repeat-containing protein At1g10270 [Fragaria vesca subsp. vesca]	0.539	Down	4.1912e-05
FANhyb_rscf00000679.1.g00005.1	PREDICTED: protease Do-like 7 isoform X2 [Fragaria vesca subsp. vesca]	1.506	Up	0.00118132
FANhyb_rscf00000680.1.g00003.1	ATPase family AAA domain-containing protein 5 [Morus notabilis]	0.656	Down	0.021917
FANhyb_rscf00000681.1.g00006.1	PREDICTED: replication factor C subunit 2 [Fragaria vesca subsp. vesca]	0.656	Down	0.00196177
FANhyb_rscf00000682.1.g00005.1	PREDICTED: E3 ubiquitin-protein ligase UPL3 [Fragaria vesca subsp. vesca]	2.065	Up	6.114e-07
FANhyb_rscf00000684.1.g00006.1	PREDICTED: multiple organellar RNA editing factor 8, chloroplastic/mitochondrial [Prunus mume]	0.418	Down	2.0005e-05
FANhyb_rscf00000690.1.g00002.1	PREDICTED: kinesin-related protein 4 [Fragaria vesca subsp. vesca]	1.565	Up	0.0040226
FANhyb_rscf00000691.1.g00004.1	PREDICTED: probable beta-D-xylosidase 7 [Fragaria vesca subsp. vesca]	2.005	Up	1.90392e-05
FANhyb_rscf00000694.1.g00006.1	PREDICTED: protein SCAI [Fragaria vesca subsp. vesca]	2.413	Up	0.00027929
FANhyb_rscf00000695.1.g00006.1	PREDICTED: protein RAE1-like [Fragaria vesca subsp. vesca]	0.57	Down	1.58677e-05
FANhyb_rscf00000699.1.g00002.1	PREDICTED: serine/threonine-protein kinase SRK2E [Fragaria vesca subsp. vesca]	0.643	Down	0.000157706
FANhyb_rscf00000705.1.g00003.1	PREDICTED: dnaJ homolog subfamily C member 2-like [Fragaria vesca subsp. vesca]	2.556	Up	2.1645e-05
FANhyb_rscf00000709.1.g00002.1	PREDICTED: chaperone protein ClpB3, chloroplastic isoform X1 [Fragaria vesca subsp. vesca]	0.435	Down	3.3848e-07
FANhyb_rscf00000712.1.g00003.1	PREDICTED: zinc finger CCCH domain-containing protein 3 [Fragaria vesca subsp. vesca]	2.023	Up	1.73198e-05
FANhyb_rscf00000714.1.g00004.1	PREDICTED: exopolygalacturonase-like [Fragaria vesca subsp. vesca]	6.079	Up	7.781e-05
FANhyb_rscf00000716.1.g00002.1	PREDICTED: epimerase family protein SDR39U1 homolog, chloroplastic isoform X1 [Fragaria vesca subsp.vesca]	0.59	Down	0.0058395
FANhyb_rscf00000717.1.g00003.1	PREDICTED: coiled-coil domain-containing protein 93 [Fragaria vesca subsp. vesca]	2.376	Up	0.00049842
FANhyb_rscf00000720.1.g00004.1	PREDICTED: E3 ubiquitin-protein ligase UPL1 isoform X1 [Fragaria vesca subsp. vesca]	1.949	Up	5.8772e-05
FANhyb_rscf00000723.1.g00002.1	PREDICTED: F-box/FBD/LRR-repeat protein At1g16930-like isoform X1 [Fragaria vesca subsp. vesca]	3.034	Up	0.00021528
FANhyb_rscf00000738.1.g00007.1	PREDICTED: serine/arginine-rich splicing factor RS31-like isoform X1 [Fragaria vesca subsp. vesca]	0.481	Down	0.00186472
FANhyb_rscf00000743.1.g00005.1	PREDICTED: calreticulin-3 [Prunus mume]	0.434	Down	1.77323e-05
FANhyb_rscf00000749.1.g00001.1	PREDICTED: glucan endo-1,3-beta-glucosidase 6 [Fragaria vesca subsp. vesca]	2.374	Up	0.00095935
FANhyb_rscf00000756.1.g00007.1	PREDICTED: polyadenylate-binding protein RBP47-like isoform X2 [Fragaria vesca subsp. vesca]	1.677	Up	9.9216e-05
FANhyb_rscf00000757.1.g00003.1	PREDICTED: NADP-specific glutamate dehydrogenase [Fragaria vesca subsp. vesca]	0.441	Down	4.2141e-05
FANhyb_rscf00000761.1.g00004.1	PREDICTED: protein RMD5 homolog A-like [Fragaria vesca subsp. vesca]	0.514	Down	0.000162742
FANhyb_rscf00000765.1.g00003.1	PREDICTED: eukaryotic translation initiation factor 3 subunit C-like [Fragaria vesca subsp. vesca]	1.652	Up	1.3593e-06
FANhyb_rscf00000769.1.g00006.1	PREDICTED: coatomer subunit gamma [Fragaria vesca subsp. vesca]	1.629	Up	0.0030634
FANhyb_rscf00000770.1.g00004.1	PREDICTED: splicing factor U2af small subunit B-like [Fragaria vesca subsp. vesca]	0.658	Down	0.035698
FANhyb_rscf00000779.1.g00005.1	PREDICTED: probable beta-1,4-xylosyltransferase IRX10L [Fragaria vesca subsp. vesca]	1.633	Up	0.0097984
FANhyb_rscf00000779.1.g00007.1	PREDICTED: chromophore lyase CRL, chloroplastic [Fragaria vesca subsp. vesca]	0.569	Down	0.00108004
FANhyb_rscf00000779.1.g00008.1	PREDICTED: succinate dehydrogenase assembly factor 2, mitochondrial [Fragaria vesca subsp. vesca]	0.57	Down	5.91e-05
FANhyb_rscf00000780.1.g00008.1	PREDICTED: protein AUXIN SIGNALING F-BOX 2 [Fragaria vesca subsp. vesca]	1.62	Up	0.0195578
FANhyb_rscf00000787.1.g00008.1	DnaJ homolog subfamily C member 10 [Morus notabilis]	2.136	Up	0.0060236
FANhyb_rscf00000788.1.g00004.1	PREDICTED: probable prolyl 4-hydroxylase 4 [Fragaria vesca subsp. vesca]	1.915	Up	0.0105216
FANhyb_rscf00000789.1.g00006.1	PREDICTED: oxysterol-binding protein-related protein 3B [Fragaria vesca subsp. vesca]	2.488	Up	1.68306e-05
FANhyb_rscf00000793.1.g00005.1	PREDICTED: ABSCISIC ACID-INSENSITIVE 5-like protein 2 isoform X1 [Fragaria vesca subsp. vesca]	0.339	Down	9.1381e-08
FANhyb_rscf00000798.1.g00005.1	PREDICTED: lysosomal beta glucosidase-like [Fragaria vesca subsp. vesca]	4.086	Up	0.000122383
FANhyb_rscf00000800.1.g00003.1	PREDICTED: ruBisCO large subunit-binding protein subunit alpha [Fragaria vesca subsp. vesca]	0.465	Down	0.000140816
FANhyb_rscf00000801.1.g00003.1	PREDICTED: probable cytosolic oligopeptidase A [Fragaria vesca subsp. vesca]	1.763	Up	5.7199e-05
FANhyb_rscf00000802.1.g00001.1	PREDICTED: exocyst complex component SEC3A [Fragaria vesca subsp. vesca]	1.508	Up	0.0015445
FANhyb_rscf00000804.1.g00002.1	PREDICTED: ATP-dependent zinc metalloprotease FTSH 9, chloroplastic [Fragaria vesca subsp. vesca]	2.099	Up	5.7444e-05
FANhyb_rscf00000804.1.g00004.1	PREDICTED: lysosomal beta glucosidase-like [Fragaria vesca subsp. vesca]	1.543	Up	2.7283e-07
FANhyb_rscf00000805.1.g00003.1	PREDICTED: 3-phosphoshikimate 1-carboxyvinyltransferase 2 [Fragaria vesca subsp. vesca]	1.791	Up	5.8614e-05
FANhyb_rscf00000805.1.g00004.1	PREDICTED: UDP-glucuronate 4-epimerase 3 [Fragaria vesca subsp. vesca]	2.716	Up	2.1918e-05
FANhyb_rscf00000806.1.g00001.1	PREDICTED: 40S ribosomal protein S6-like [Fragaria vesca subsp. vesca]	2.247	Up	4.5883e-07
FANhyb_rscf00000806.1.g00003.1	PREDICTED: peroxidase 17-like [Fragaria vesca subsp. vesca]	2.049	Up	0.0050411
FANhyb_rscf00000808.1.g00001.1	PREDICTED: putative 4-hydroxy-4-methyl-2-oxoglutarate aldolase 3 isoform X1 [Fragaria vesca subsp. vesca]	1.517	Up	0.000157143
FANhyb_rscf00000810.1.g00008.1	PREDICTED: universal stress protein A-like protein [Fragaria vesca subsp. vesca]	0.439	Down	0.0034615
FANhyb_rscf00000813.1.g00003.1	PREDICTED: hsp70-Hsp90 organizing protein 3 [Fragaria vesca subsp. vesca]	0.483	Down	1.3526e-06
FANhyb_rscf00000814.1.g00001.1	PREDICTED: src substrate cortactin-like [Fragaria vesca subsp. vesca]	1.695	Up	0.00159734
FANhyb_rscf00000815.1.g00004.1	PREDICTED: non-specific lipid-transfer protein 2-like [Fragaria vesca subsp. vesca]	0.609	Down	4.2612e-05
FANhyb_rscf00000827.1.g00002.1	PREDICTED: nardilysin isoform X1 [Fragaria vesca subsp. vesca]	1.966	Up	0.000135338
FANhyb_rscf00000828.1.g00007.1	PREDICTED: non-lysosomal glucosylceramidase [Fragaria vesca subsp. vesca]	1.737	Up	1.69486e-05
FANhyb_rscf00000844.1.g00001.1	PREDICTED: golgin candidate 5 [Theobroma cacao]	0.342	Down	1.71556e-05
FANhyb_rscf00000844.1.g00006.1	PREDICTED: phenazine biosynthesis-like domain-containing protein 1 [Fragaria vesca subsp. vesca]	1.646	Up	0.00071599
FANhyb_rscf00000848.1.g00003.1	PREDICTED: chorismate mutase 1, chloroplastic [Fragaria vesca subsp. vesca]	1.66	Up	0.000118865
FANhyb_rscf00000853.1.g00005.1	PREDICTED: splicing factor U2AF-associated protein 2 [Fragaria vesca subsp. vesca]	1.814	Up	0.0104034
FANhyb_rscf00000858.1.g00009.1	PREDICTED: putative ABC transporter C family member 15 isoform X2 [Fragaria vesca subsp. vesca]	1.847	Up	0.0003423
FANhyb_rscf00000860.1.g00001.1	PREDICTED: MICOS complex subunit MIC60 [Fragaria vesca subsp. vesca]	1.529	Up	0.000163015
FANhyb_rscf00000860.1.g00002.1	C2 domain-containing family protein [Populus trichocarpa]	1.944	Up	0.00049526
FANhyb_rscf00000866.1.g00003.1	PREDICTED: multifunctional methyltransferase subunit TRM112-like protein At1g22270 [Fragaria vesca subsp.vesca]	1.592	Up	0.00045939
FANhyb_rscf00000868.1.g00006.1	PREDICTED: phenylalanine ammonia-lyase 1 [Fragaria vesca subsp. vesca]	2.066	Up	1.55709e-05
FANhyb_rscf00000870.1.g00003.1	PREDICTED: apoptosis-inducing factor homolog B [Fragaria vesca subsp. vesca]	0.663	Down	0.00043838
FANhyb_rscf00000872.1.g00005.1	PREDICTED: probable galacturonosyltransferase 9 [Fragaria vesca subsp. vesca]	1.66	Up	8.682e-07
FANhyb_rscf00000879.1.g00002.1	PREDICTED: translational activator GCN1 [Fragaria vesca subsp. vesca]	1.568	Up	0.00080151
FANhyb_rscf00000880.1.g00003.1	PREDICTED: flowering time control protein FCA [Fragaria vesca subsp. vesca]	0.592	Down	0.0031633
FANhyb_rscf00000885.1.g00005.1	PREDICTED: dnaJ protein ERDJ3A [Fragaria vesca subsp. vesca]	0.299	Down	2.3275e-07
FANhyb_rscf00000886.1.g00004.1	DUF538 family protein [Medicago truncatula]	0.643	Down	6.0522e-05
FANhyb_rscf00000891.1.g00002.1	PREDICTED: probable mediator of RNA polymerase II transcription subunit 37c [Fragaria vesca subsp. vesca]	0.191	Down	1.491e-06
FANhyb_rscf00000895.1.g00004.1	PREDICTED: probable methyltransferase PMT7 [Fragaria vesca subsp. vesca]	2.507	Up	0.00028209
FANhyb_rscf00000899.1.g00002.1	calcium ion-binding protein [Medicago truncatula]	2.604	Up	0.00056495
FANhyb_rscf00000900.1.g00006.1	PREDICTED: putative golgin subfamily A member 6-like protein 8 [Cucumis sativus]	1.514	Up	5.8345e-05
FANhyb_rscf00000902.1.g00004.1	cytoplasmic tRNA 2-thiolation protein [Arabidopsis thaliana]	0.122	Down	2.951e-07
FANhyb_rscf00000906.1.g00003.1	PREDICTED: GDP-mannose transporter GONST3 [Fragaria vesca subsp. vesca]	1.907	Up	0.00046054
FANhyb_rscf00000911.1.g00001.1	PREDICTED: DEAD-box ATP-dependent RNA helicase 7 [Fragaria vesca subsp. vesca]	1.606	Up	0.002618
FANhyb_rscf00000922.1.g00005.1	fiber (DUF1218) [Arabidopsis thaliana]	0.612	Down	0.0068418
FANhyb_rscf00000923.1.g00002.1	PREDICTED: beta-amylase 1, chloroplastic [Fragaria vesca subsp. vesca]	3.437	Up	2.0447e-06
FANhyb_rscf00000927.1.g00007.1	PREDICTED: cytokinin riboside 5'-monophosphate phosphoribohydrolase LOG8 [Fragaria vesca subsp. vesca]	1.58	Up	0.0004367
FANhyb_rscf00000929.1.g00002.1	PREDICTED: dihydropyrimidine dehydrogenase [NADP(+)] [Fragaria vesca subsp. vesca]	1.591	Up	4.3874e-06
FANhyb_rscf00000932.1.g00002.1	PREDICTED: 5'-3' exoribonuclease 4 [Fragaria vesca subsp. vesca]	1.593	Up	0.020142
FANhyb_rscf00000932.1.g00004.1	PREDICTED: mediator-associated protein 1-like [Fragaria vesca subsp. vesca]	1.938	Up	0.00186242
FANhyb_rscf00000933.1.g00005.1	PREDICTED: inositol-tetrakisphosphate 1-kinase 3-like isoform X1 [Fragaria vesca subsp. vesca]	0.538	Down	4.3471e-05
FANhyb_rscf00000961.1.g00004.1	PREDICTED: magnesium-dependent phosphatase 1 [Fragaria vesca subsp. vesca]	0.598	Down	0.0133561
FANhyb_rscf00000962.1.g00002.1	PREDICTED: cytochrome b6-f complex iron-sulfur subunit, chloroplastic [Fragaria vesca subsp. vesca]	2.058	Up	0.00051964
FANhyb_rscf00000962.1.g00006.1	PREDICTED: protein THYLAKOID FORMATION1, chloroplastic [Fragaria vesca subsp. vesca]	1.886	Up	0.00010204
FANhyb_rscf00000973.1.g00004.1	PREDICTED: brefeldin A-inhibited guanine nucleotide-exchange protein 1 [Fragaria vesca subsp. vesca]	1.668	Up	0.00174315
FANhyb_rscf00000977.1.g00001.1	PREDICTED: reticulocyte binding protein 2 homolog b [Fragaria vesca subsp. vesca]	1.531	Up	0.00028105
FANhyb_rscf00000981.1.g00004.1	PREDICTED: zinc transporter 6, chloroplastic [Fragaria vesca subsp. vesca]	1.657	Up	0.00034291
FANhyb_rscf00000987.1.g00003.1	PREDICTED: protein FAR1-RELATED SEQUENCE 7-like [Fragaria vesca subsp. vesca]	1.586	Up	0.0037187
FANhyb_rscf00000989.1.g00001.1	PREDICTED: clustered mitochondria protein [Fragaria vesca subsp. vesca]	2.452	Up	2.1323e-05
FANhyb_rscf00000991.1.g00008.1	PREDICTED: meiotic nuclear division protein 1 homolog [Fragaria vesca subsp. vesca]	0.411	Down	0.00025908
FANhyb_rscf00000994.1.g00001.1	PREDICTED: peptidyl-prolyl cis-trans isomerase CYP23 [Fragaria vesca subsp. vesca]	3.157	Up	0.000178789
FANhyb_rscf00000998.1.g00006.1	PREDICTED: probable serine/threonine protein kinase IREH1 [Fragaria vesca subsp. vesca]	1.687	Up	8.1141e-05
FANhyb_rscf00001003.1.g00002.1	PREDICTED: protein TRANSPORT INHIBITOR RESPONSE 1-like [Fragaria vesca subsp. vesca]	1.797	Up	0.00041812
FANhyb_rscf00001005.1.g00001.1	PREDICTED: beta-glucosidase BoGH3B-like isoform X1 [Prunus mume]	1.799	Up	0.00080026
FANhyb_rscf00001008.1.g00004.1	PREDICTED: probable ADP-ribosylation factor GTPase-activating protein AGD11 [Fragaria vesca subsp. vesca]	0.515	Down	4.0107e-05
FANhyb_rscf00001014.1.g00006.1	PREDICTED: CBL-interacting serine/threonine-protein kinase 10 [Fragaria vesca subsp. vesca]	1.848	Up	0.00166108
FANhyb_rscf00001016.1.g00001.1	PREDICTED: 60S ribosomal protein L6, mitochondrial [Cucumis sativus]	0.471	Down	8.2118e-05
FANhyb_rscf00001030.1.g00005.1	PREDICTED: thiol protease aleurain-like [Fragaria vesca subsp. vesca]	1.523	Up	0.00031608
FANhyb_rscf00001033.1.g00005.1	PREDICTED: DNA-binding protein DDB_G0278111 isoform X2 [Fragaria vesca subsp. vesca]	0.416	Down	7.732e-07
FANhyb_rscf00001037.1.g00003.1	PREDICTED: MATE efflux family protein 1 [Fragaria vesca subsp. vesca]	1.777	Up	8.3899e-05
FANhyb_rscf00001046.1.g00002.1	PREDICTED: plastocyanin [Nicotiana attenuata]	1.841	Up	1.52473e-05
FANhyb_rscf00001057.1.g00001.1	PREDICTED: E3 ubiquitin-protein ligase RING1-like [Fragaria vesca subsp. vesca]	1.719	Up	1.52466e-05
FANhyb_rscf00001070.1.g00001.1	PREDICTED: ubiquitin-conjugating enzyme E2 7-like [Fragaria vesca subsp. vesca]	0.492	Down	0.0058189
FANhyb_rscf00001079.1.g00004.1	PREDICTED: alcohol dehydrogenase-like [Fragaria vesca subsp. vesca]	0.661	Down	0.0035231
FANhyb_rscf00001083.1.g00004.1	PREDICTED: probable galactinol--sucrose galactosyltransferase 1 [Fragaria vesca subsp. vesca]	1.835	Up	0.0063799
FANhyb_rscf00001100.1.g00002.1	PREDICTED: heat shock protein 90-1 [Fragaria vesca subsp. vesca]	0.419	Down	2.2886e-06
FANhyb_rscf00001100.1.g00003.1	PREDICTED: OBERON-like protein [Fragaria vesca subsp. vesca]	0.586	Down	0.00027801
FANhyb_rscf00001105.1.g00002.1	PREDICTED: GBF-interacting protein 1-like isoform X1 [Malus domestica]	0.595	Down	0.00076155
FANhyb_rscf00001112.1.g00002.1	PREDICTED: probable disease resistance protein At5g66900 isoform X3 [Prunus mume]	1.559	Up	0.0037016
FANhyb_rscf00001114.1.g00001.1	PREDICTED: B3 domain-containing protein Os01g0723500-like [Fragaria vesca subsp. vesca]	0.425	Down	5.9803e-05
FANhyb_rscf00001114.1.g00005.1	PREDICTED: probable enoyl-CoA hydratase, mitochondrial [Fragaria vesca subsp. vesca]	0.591	Down	6.0872e-05
FANhyb_rscf00001122.1.g00006.1	PREDICTED: putative 12-oxophytodienoate reductase 11 [Fragaria vesca subsp. vesca]	0.521	Down	0.00065932
FANhyb_rscf00001125.1.g00002.1	PREDICTED: glycine dehydrogenase (decarboxylating), mitochondrial [Fragaria vesca subsp. vesca]	1.583	Up	2.2052e-05
FANhyb_rscf00001129.1.g00002.1	PREDICTED: F-box/LRR-repeat protein 13-like isoform X1 [Fragaria vesca subsp. vesca]	0.461	Down	1.9069e-05
FANhyb_rscf00001140.1.g00003.1	PREDICTED: protein TIME FOR COFFEE isoform X2 [Fragaria vesca subsp. vesca]	0.658	Down	0.00086399
FANhyb_rscf00001143.1.g00001.1	PREDICTED: alpha-1,4 glucan phosphorylase L isozyme, chloroplastic/amyloplastic-like [Fragaria vesca subsp. vesca]	1.79	Up	4.4034e-05
FANhyb_rscf00001145.1.g00004.1	PREDICTED: probable serine/threonine-protein kinase At4g35230 [Fragaria vesca subsp. vesca]	0.634	Down	0.0154015
FANhyb_rscf00001151.1.g00003.1	PREDICTED: DNA ligase 1-like isoform X2 [Fragaria vesca subsp. vesca]	2.402	Up	0.00032229
FANhyb_rscf00001157.1.g00004.1	PREDICTED: ras GTPase-activating protein-binding protein 1 [Fragaria vesca subsp. vesca]	1.75	Up	0.00023933
FANhyb_rscf00001168.1.g00001.1	PREDICTED: serine/threonine-protein phosphatase 6 regulatory subunit 3 isoform X1 [Fragaria vesca subsp.vesca]	1.763	Up	5.9854e-05
FANhyb_rscf00001172.1.g00002.1	PREDICTED: nitrogen regulatory protein P-II homolog isoform X1 [Fragaria vesca subsp. vesca]	0.594	Down	0.00052303
FANhyb_rscf00001173.1.g00001.1	PREDICTED: signal peptide peptidase-like 3 [Fragaria vesca subsp. vesca]	3.296	Up	2.942e-06
FANhyb_rscf00001173.1.g00003.1	PREDICTED: putative lipid-transfer protein DIR1 [Fragaria vesca subsp. vesca]	1.687	Up	0.0063993
FANhyb_rscf00001174.1.g00004.1	PREDICTED: heat shock cognate 70 kDa protein-like [Fragaria vesca subsp. vesca]	2.168	Up	5.7031e-05
FANhyb_rscf00001178.1.g00003.1	PREDICTED: SCP2 sterol-binding domain-containing protein 1-like [Fragaria vesca subsp. vesca]	0.545	Down	8.0767e-05
FANhyb_rscf00001184.1.g00002.1	PREDICTED: NADH dehydrogenase [ubiquinone] complex I, assembly factor 7 homolog [Citrus sinensis]	1.517	Up	0.00033856
FANhyb_rscf00001191.1.g00003.1	PREDICTED: DNA-binding protein HEXBP-like isoform X1 [Fragaria vesca subsp. vesca]	0.398	Down	0.00028185
FANhyb_rscf00001201.1.g00004.1	lysine ketoglutarate reductase trans-splicing protein [Medicago truncatula]	1.93	Up	0.00155855
FANhyb_rscf00001207.1.g00005.1	PREDICTED: diaminopimelate epimerase, chloroplastic [Fragaria vesca subsp. vesca]	2.035	Up	0.00040322
FANhyb_rscf00001222.1.g00001.1	PREDICTED: aspartic proteinase-like protein 2 [Fragaria vesca subsp. vesca]	1.773	Up	0.00165973
FANhyb_rscf00001223.1.g00003.1	PREDICTED: hsp70 nucleotide exchange factor fes1-like [Prunus mume]	0.374	Down	3.7912e-05
FANhyb_rscf00001229.1.g00001.1	PREDICTED: 60S ribosomal protein L3 [Fragaria vesca subsp. vesca]	1.994	Up	0.000179612
FANhyb_rscf00001232.1.g00001.1	PREDICTED: probable 1-acyl-sn-glycerol-3-phosphate acyltransferase 4 isoform X1 [Fragaria vesca subsp.vesca]	0.305	Down	0.00055694
FANhyb_rscf00001249.1.g00001.1	PREDICTED: 17.4 kDa class III heat shock protein [Fragaria vesca subsp. vesca]	0.131	Down	4.3914e-06
FANhyb_rscf00001264.1.g00001.1	PREDICTED: DNA-damage-repair/toleration protein DRT100 [Fragaria vesca subsp. vesca]	3.838	Up	1.5344e-07
FANhyb_rscf00001265.1.g00001.1	PREDICTED: ranBP2-type zinc finger protein At1g67325 [Fragaria vesca subsp. vesca]	0.63	Down	2.2048e-05
FANhyb_rscf00001270.1.g00002.1	early endosome antigen 1-like [Cajanus cajan]	1.97	Up	0.0004574
FANhyb_rscf00001277.1.g00001.1	PREDICTED: receptor-like protein kinase HERK 1 [Fragaria vesca subsp. vesca]	1.82	Up	0.000117075
FANhyb_rscf00001281.1.g00001.1	PREDICTED: double-stranded RNA-binding protein 2 [Fragaria vesca subsp. vesca]	2.123	Up	0.00079811
FANhyb_rscf00001295.1.g00003.1	PREDICTED: synaptotagmin-5 [Malus domestica]	1.564	Up	0.00160482
FANhyb_rscf00001297.1.g00001.1	PREDICTED: probable disease resistance protein At5g66900 [Fragaria vesca subsp. vesca]	1.646	Up	0.00025899
FANhyb_rscf00001304.1.g00002.1	PREDICTED: probable nucleoside diphosphate kinase 5 [Fragaria vesca subsp. vesca]	1.544	Up	0.00132464
FANhyb_rscf00001304.1.g00005.1	PREDICTED: transmembrane protein 87A [Fragaria vesca subsp. vesca]	2.07	Up	2.3142e-07
FANhyb_rscf00001317.1.g00002.1	PREDICTED: DNA repair protein recA homolog 1, chloroplastic isoform X1 [Fragaria vesca subsp. vesca]	1.818	Up	0.004718
FANhyb_rscf00001318.1.g00003.1	PREDICTED: 26S proteasome regulatory subunit RPN13 [Fragaria vesca subsp. vesca]	1.612	Up	0.00027868
FANhyb_rscf00001324.1.g00002.1	PREDICTED: L-ascorbate peroxidase 3, peroxisomal [Fragaria vesca subsp. vesca]	0.478	Down	9.4943e-07
FANhyb_rscf00001325.1.g00004.1	PREDICTED: heat shock cognate 70 kDa protein 2 [Fragaria vesca subsp. vesca]	0.278	Down	1.65226e-05
FANhyb_rscf00001337.1.g00002.1	PREDICTED: protein NUCLEAR FUSION DEFECTIVE 4-like [Fragaria vesca subsp. vesca]	2.14	Up	1.71107e-05
FANhyb_rscf00001342.1.g00001.1	PREDICTED: ABC transporter B family member 20-like [Fragaria vesca subsp. vesca]	1.563	Up	0.00053959
FANhyb_rscf00001348.1.g00001.1	PREDICTED: ribulose bisphosphate carboxylase/oxygenase activase, chloroplastic-like [Fragaria vesca subsp.vesca]	1.898	Up	6.0738e-05
FANhyb_rscf00001348.1.g00004.1	PREDICTED: pumilio homolog 2 [Fragaria vesca subsp. vesca]	0.538	Down	0.00106379
FANhyb_rscf00001350.1.g00003.1	PREDICTED: plant intracellular Ras-group-related LRR protein 9-like [Fragaria vesca subsp. vesca]	0.586	Down	0.00082017
FANhyb_rscf00001358.1.g00002.1	PREDICTED: dihydrofolate reductase-like [Fragaria vesca subsp. vesca]	2.586	Up	0.0080361
FANhyb_rscf00001360.1.g00003.1	PREDICTED: cyclin-T1-3-like [Fragaria vesca subsp. vesca]	1.817	Up	0.00180257
FANhyb_rscf00001371.1.g00002.1	PREDICTED: probable cinnamyl alcohol dehydrogenase 1 [Fragaria vesca subsp. vesca]	2.911	Up	1.50219e-05
FANhyb_rscf00001376.1.g00001.1	zinc ion-binding protein, putative [Medicago truncatula]	0.622	Down	0.000124772
FANhyb_rscf00001379.1.g00001.1	PREDICTED: ethylene-insensitive protein 2 [Fragaria vesca subsp. vesca]	0.549	Down	0.000142321
FANhyb_rscf00001382.1.g00003.1	PREDICTED: importin-5-like [Fragaria vesca subsp. vesca]	1.637	Up	0.00041831
FANhyb_rscf00001384.1.g00004.1	PREDICTED: MAR-binding filament-like protein 1-1 isoform X3 [Prunus mume]	1.654	Up	0.0005033
FANhyb_rscf00001389.1.g00001.1	PREDICTED: 29 kDa ribonucleoprotein A, chloroplastic [Fragaria vesca subsp. vesca]	2.955	Up	6.8487e-08
FANhyb_rscf00001392.1.g00002.1	PREDICTED: cysteine proteinase COT44 [Fragaria vesca subsp. vesca]	2.309	Up	1.72563e-05
FANhyb_rscf00001423.1.g00001.1	PREDICTED: transcription factor TGA2 [Fragaria vesca subsp. vesca]	0.502	Down	0.00053502
FANhyb_rscf00001453.1.g00001.1	PREDICTED: acyl-coenzyme A oxidase 2, peroxisomal [Fragaria vesca subsp. vesca]	0.551	Down	0.000121061
FANhyb_rscf00001454.1.g00001.1	PREDICTED: 7-deoxyloganetin glucosyltransferase-like [Fragaria vesca subsp. vesca]	2.467	Up	0.0083203
FANhyb_rscf00001455.1.g00004.1	ripening regulated protein DDTFR8 [Solanum lycopersicum]	0.211	Down	8.2435e-05
FANhyb_rscf00001456.1.g00002.1	PREDICTED: E3 ubiquitin-protein ligase SINAT2 [Fragaria vesca subsp. vesca]	0.565	Down	0.0049015
FANhyb_rscf00001464.1.g00001.1	PREDICTED: BAG family molecular chaperone regulator 6 isoform X1 [Fragaria vesca subsp. vesca]	0.149	Down	0.00061717
FANhyb_rscf00001465.1.g00002.1	probable tyrosine-protein phosphatase At1g05000-like [Fragaria vesca]	1.785	Up	0.0071956
FANhyb_rscf00001465.1.g00003.1	PREDICTED: 1-aminocyclopropane-1-carboxylate oxidase [Fragaria vesca subsp. vesca]	0.655	Down	0.00040003
FANhyb_rscf00001473.1.g00001.1	PREDICTED: ABC transporter F family member 1 [Fragaria vesca subsp. vesca]	1.858	Up	3.8598e-05
FANhyb_rscf00001475.1.g00002.1	PREDICTED: BTB/POZ domain-containing protein At3g09030 [Fragaria vesca subsp. vesca]	1.607	Up	0.00024241
FANhyb_rscf00001478.1.g00002.1	PREDICTED: BRCA1-associated protein [Fragaria vesca subsp. vesca]	1.625	Up	0.034838
FANhyb_rscf00001479.1.g00001.1	PREDICTED: cytochrome P450 89A2-like [Fragaria vesca subsp. vesca]	1.795	Up	0.0023191
FANhyb_rscf00001487.1.g00002.1	PREDICTED: ABC transporter I family member 17 isoform X1 [Fragaria vesca subsp. vesca]	0.552	Down	9.5463e-08
FANhyb_rscf00001502.1.g00002.1	plant/F18G18-200 protein [Medicago truncatula]	2.32	Up	0.0033411
FANhyb_rscf00001504.1.g00002.1	PREDICTED: lysine-specific demethylase JMJ25-like [Fragaria vesca subsp. vesca]	2.054	Up	7.8734e-05
FANhyb_rscf00001538.1.g00003.1	PREDICTED: grpE protein homolog, mitochondrial-like isoform X2 [Fragaria vesca subsp. vesca]	0.612	Down	3.8113e-05
FANhyb_rscf00001552.1.g00001.1	PREDICTED: alanine--tRNA ligase, mitochondrial [Fragaria vesca subsp. vesca]	1.553	Up	3.9668e-05
FANhyb_rscf00001552.1.g00004.1	PREDICTED: CAP-Gly domain-containing linker protein 1 [Malus domestica]	0.419	Down	0.00065723
FANhyb_rscf00001565.1.g00003.1	bZIP transcription factor, putative (DUF1664) [Arabidopsis thaliana]	0.634	Down	0.0043402
FANhyb_rscf00001569.1.g00002.1	PREDICTED: NADPH--cytochrome P450 reductase 2 [Fragaria vesca subsp. vesca]	1.715	Up	0.000158307
FANhyb_rscf00001579.1.g00001.1	PREDICTED: exportin-T [Fragaria vesca subsp. vesca]	1.595	Up	0.00121655
FANhyb_rscf00001595.1.g00004.1	PREDICTED: probable ADP-ribosylation factor GTPase-activating protein AGD6 [Fragaria vesca subsp. vesca]	1.703	Up	3.6443e-05
FANhyb_rscf00001601.1.g00002.1	PREDICTED: probable polyamine oxidase 5 [Fragaria vesca subsp. vesca]	1.736	Up	0.0024986
FANhyb_rscf00001611.1.g00003.1	PREDICTED: formin-like protein 6 [Fragaria vesca subsp. vesca]	0.515	Down	0.0044773
FANhyb_rscf00001619.1.g00003.1	PREDICTED: glycine-rich domain-containing protein 1 [Prunus mume]	0.296	Down	2.3843e-05
FANhyb_rscf00001679.1.g00003.1	PREDICTED: heat shock factor protein HSF30 isoform X1 [Fragaria vesca subsp. vesca]	0.195	Down	3.5464e-05
FANhyb_rscf00001680.1.g00001.1	transmembrane protein [Arabidopsis thaliana]	1.561	Up	0.0025428
FANhyb_rscf00001720.1.g00001.1	PREDICTED: probable inactive 2-oxoglutarate-dependent dioxygenase AOP2 [Fragaria vesca subsp. vesca]	1.536	Up	0.00057952
FANhyb_rscf00001732.1.g00001.1	PREDICTED: serine carboxypeptidase-like 7 [Fragaria vesca subsp. vesca]	2.013	Up	0.032823
FANhyb_rscf00001782.1.g00003.1	dynein beta chain, ciliary protein [Arabidopsis thaliana]	0.478	Down	0.0020357
FANhyb_rscf00001789.1.g00001.1	PREDICTED: serine carboxypeptidase-like 42 [Fragaria vesca subsp. vesca]	1.871	Up	0.000164956
FANhyb_rscf00001798.1.g00001.1	Sorghum bicolor clone BAC Sbb12448, complete sequence.	0.275	Down	1.9837e-06
FANhyb_rscf00001812.1.g00001.1	PREDICTED: 3beta-hydroxysteroid-dehydrogenase/decarboxylase isoform 2 [Fragaria vesca subsp. vesca]	3.054	Up	1.9776e-06
FANhyb_rscf00001818.1.g00001.1	PREDICTED: BTB/POZ domain-containing protein At1g63850-like [Fragaria vesca subsp. vesca]	0.55	Down	5.6682e-05
FANhyb_rscf00001846.1.g00002.1	PREDICTED: probable sugar phosphate/phosphate translocator At5g25400 [Fragaria vesca subsp. vesca]	1.519	Up	0.022699
FANhyb_rscf00001849.1.g00002.1	PREDICTED: receptor-like protein kinase 2 [Fragaria vesca subsp. vesca]	0.575	Down	0.0083421
FANhyb_rscf00001854.1.g00003.1	PREDICTED: probable pectate lyase 8 [Fragaria vesca subsp. vesca]	3.976	Up	1.5462e-06
FANhyb_rscf00001880.1.g00002.1	PREDICTED: phospho-2-dehydro-3-deoxyheptonate aldolase 2, chloroplastic-like [Fragaria vesca subsp. vesca]	1.785	Up	0.00043807
FANhyb_rscf00001894.1.g00001.1	PREDICTED: cinnamoyl-CoA reductase 1 [Fragaria vesca subsp. vesca]	1.567	Up	1.96337e-05
FANhyb_rscf00001902.1.g00001.1	PREDICTED: indole-3-acetic acid-amido synthetase GH3.17-like [Fragaria vesca subsp. vesca]	2.294	Up	0.00022386
FANhyb_rscf00001906.1.g00001.1	PREDICTED: cation/calcium exchanger 5, partial [Fragaria vesca subsp. vesca]	2.919	Up	0.00022314
FANhyb_rscf00001908.1.g00002.1	PREDICTED: protein EMSY-LIKE 1 isoform X2 [Fragaria vesca subsp. vesca]	0.439	Down	4.0681e-06
FANhyb_rscf00001924.1.g00002.1	PREDICTED: cleavage and polyadenylation specificity factor subunit CG7185 [Fragaria vesca subsp. vesca]	0.597	Down	0.00039534
FANhyb_rscf00001948.1.g00001.1	PREDICTED: aspartokinase 2, chloroplastic isoform X1 [Fragaria vesca subsp. vesca]	1.622	Up	0.0027618
FANhyb_rscf00001979.1.g00002.1	PREDICTED: glycine-rich RNA-binding protein 4, mitochondrial [Fragaria vesca subsp. vesca]	0.6	Down	0.00031761
FANhyb_rscf00001982.1.g00001.1	PREDICTED: cationic amino acid transporter 2, vacuolar-like [Fragaria vesca subsp. vesca]	1.633	Up	0.00140046
FANhyb_rscf00001989.1.g00001.1	tyrosine phosphatase, putative [Medicago truncatula]	1.758	Up	0.00041756
FANhyb_rscf00002009.1.g00001.1	PREDICTED: transport and Golgi organization protein 2 homolog [Fragaria vesca subsp. vesca]	1.6	Up	0.00067803
FANhyb_rscf00002011.1.g00002.1	PREDICTED: ribulose bisphosphate carboxylase/oxygenase activase, chloroplastic-like [Fragaria vesca subsp.vesca]	0.238	Down	3.534e-05
FANhyb_rscf00002015.1.g00002.1	PREDICTED: LOW QUALITY PROTEIN: NADP-dependent malic enzyme [Fragaria vesca subsp. vesca]	1.75	Up	6.2808e-05
FANhyb_rscf00002030.1.g00004.1	PREDICTED: protein MARD1-like [Malus domestica]	0.428	Down	1.89953e-05
FANhyb_rscf00002031.1.g00001.1	PREDICTED: protein DEHYDRATION-INDUCED 19 homolog 4 [Fragaria vesca subsp. vesca]	0.543	Down	2.1036e-05
FANhyb_rscf00002045.1.g00001.1	PREDICTED: myosin-10 [Fragaria vesca subsp. vesca]	1.579	Up	1.527e-06
FANhyb_rscf00002072.1.g00001.1	ATP-dependent zinc metalloprotease FTSH 11, chloroplastic/mitochondrial [Cajanus cajan]	1.736	Up	0.00026477
FANhyb_rscf00002079.1.g00002.1	PREDICTED: probable protein phosphatase 2C 10 [Pyrus x bretschneideri]	1.733	Up	4.1663e-05
FANhyb_rscf00002083.1.g00002.1	PREDICTED: armadillo repeat-containing protein LFR [Fragaria vesca subsp. vesca]	0.537	Down	0.00029672
FANhyb_rscf00002095.1.g00001.1	At2g47010/F14M4.16 [Arabidopsis lyrata subsp. lyrata]	1.786	Up	0.0046973
FANhyb_rscf00002113.1.g00002.1	PREDICTED: fasciclin-like arabinogalactan protein 2 [Fragaria vesca subsp. vesca]	3.006	Up	0.0063838
FANhyb_rscf00002141.1.g00001.1	PREDICTED: 9-cis-epoxycarotenoid dioxygenase NCED3, chloroplastic-like [Fragaria vesca subsp. vesca]	3.849	Up	1.7865e-06
FANhyb_rscf00002154.1.g00001.1	PREDICTED: probable purple acid phosphatase 20 [Fragaria vesca subsp. vesca]	0.47	Down	0.030763
FANhyb_rscf00002185.1.g00001.1	PREDICTED: F-box protein At5g07610-like [Fragaria vesca subsp. vesca]	0.348	Down	1.7992e-07
FANhyb_rscf00002189.1.g00002.1	PREDICTED: transcription initiation factor IIA large subunit-like [Fragaria vesca subsp. vesca]	0.613	Down	0.00106176
FANhyb_rscf00002198.1.g00001.1	DUF1680 domain protein [Medicago truncatula]	3.073	Up	4.4426e-05
FANhyb_rscf00002204.1.g00001.1	PREDICTED: agamous-like MADS-box protein AGL9 homolog isoform X2 [Fragaria vesca subsp. vesca]	0.397	Down	8.3968e-05
FANhyb_rscf00002208.1.g00001.1	PREDICTED: heat shock protein 83 [Fragaria vesca subsp. vesca]	0.555	Down	1.52019e-05
FANhyb_rscf00002242.1.g00001.1	PREDICTED: protein IWS1 homolog [Fragaria vesca subsp. vesca]	1.641	Up	0.00157709
FANhyb_rscf00002246.1.g00002.1	PREDICTED: 18.1 kDa class I heat shock protein-like [Fragaria vesca subsp. vesca]	0.13	Down	4.1924e-06
FANhyb_rscf00002249.1.g00001.1	uncharacterized protein	1.922	Up	2.2156e-05
FANhyb_rscf00002252.1.g00002.1	transmembrane protein, putative [Medicago truncatula]	0.468	Down	5.623e-05
FANhyb_rscf00002263.1.g00001.1	PREDICTED: protein trichome birefringence-like [Fragaria vesca subsp. vesca]	1.729	Up	0.0042597
FANhyb_rscf00002296.1.g00001.1	PREDICTED: ubiquinol oxidase, mitochondrial-like [Fragaria vesca subsp. vesca]	0.524	Down	0.000104708
FANhyb_rscf00002316.1.g00001.1	PREDICTED: membrane-anchored ubiquitin-fold protein 3-like [Fragaria vesca subsp. vesca]	1.671	Up	0.0005796
FANhyb_rscf00002319.1.g00002.1	PREDICTED: transcription factor ILR3-like [Fragaria vesca subsp. vesca]	1.532	Up	0.00041566
FANhyb_rscf00002345.1.g00002.1	PREDICTED: ubiquitin-conjugating enzyme E2 10-like isoform X1 [Pyrus x bretschneideri]	1.706	Up	0.00022047
FANhyb_rscf00002363.1.g00001.1	uncharacterized protein	1.723	Up	0.0119222
FANhyb_rscf00002380.1.g00001.1	PLATZ transcription factor family protein [Medicago truncatula]	0.473	Down	0.000137659
FANhyb_rscf00002393.1.g00001.1	PREDICTED: catalase isozyme 1 [Fragaria vesca subsp. vesca]	0.588	Down	4.6278e-07
FANhyb_rscf00002404.1.g00001.1	PREDICTED: DAG protein, chloroplastic [Fragaria vesca subsp. vesca]	1.905	Up	0.0061198
FANhyb_rscf00002407.1.g00001.1	PREDICTED: probable protein phosphatase 2C 27 [Fragaria vesca subsp. vesca]	0.291	Down	4.3043e-05
FANhyb_rscf00002418.1.g00002.1	PREDICTED: activator of 90 kDa heat shock protein ATPase homolog [Fragaria vesca subsp. vesca]	0.237	Down	5.5199e-05
FANhyb_rscf00002427.1.g00002.1	PREDICTED: embryogenesis-associated protein EMB8 [Fragaria vesca subsp. vesca]	0.663	Down	1.70258e-05
FANhyb_rscf00002429.1.g00001.1	PREDICTED: UDP-glycosyltransferase 87A1-like [Fragaria vesca subsp. vesca]	1.878	Up	0.0002614
FANhyb_rscf00002434.1.g00001.1	PREDICTED: 1-aminocyclopropane-1-carboxylate oxidase homolog 4-like isoform X1 [Fragaria vesca subsp.vesca]	2.12	Up	9.7805e-05
FANhyb_rscf00002454.1.g00001.1	PREDICTED: chaperonin CPN60-2, mitochondrial [Fragaria vesca subsp. vesca]	0.423	Down	6.1041e-07
FANhyb_rscf00002461.1.g00001.1	PREDICTED: probable eukaryotic translation initiation factor 5-1 [Fragaria vesca subsp. vesca]	2.305	Up	7.838e-05
FANhyb_rscf00002494.1.g00001.1	PREDICTED: large proline-rich protein bag6-A [Fragaria vesca subsp. vesca]	2.713	Up	0.00104424
FANhyb_rscf00002514.1.g00001.1	PREDICTED: probable aminotransferase TAT2 [Fragaria vesca subsp. vesca]	1.62	Up	0.00165994
FANhyb_rscf00002527.1.g00001.1	PREDICTED: probable choline kinase 1 isoform X1 [Fragaria vesca subsp. vesca]	1.702	Up	1.9765e-05
FANhyb_rscf00002546.1.g00001.1	PREDICTED: isoflavone reductase homolog [Fragaria vesca subsp. vesca]	3.528	Up	0.00055609
FANhyb_rscf00002547.1.g00001.1	PREDICTED: E3 ubiquitin-protein ligase MBR2 [Fragaria vesca subsp. vesca]	0.274	Down	0.0071996
FANhyb_rscf00002550.1.g00001.1	PREDICTED: glycine-rich RNA-binding protein GRP1A [Prunus mume]	5.153	Up	2.1332e-07
FANhyb_rscf00002565.1.g00001.1	PREDICTED: fructose-bisphosphate aldolase 1, chloroplastic [Fragaria vesca subsp. vesca]	1.649	Up	0.0053181
FANhyb_rscf00002575.1.g00001.1	B3 domain-containing protein [Morus notabilis]	0.225	Down	0.000137118
FANhyb_rscf00002607.1.g00001.1	PREDICTED: protein IWS1 homolog A [Fragaria vesca subsp. vesca]	1.671	Up	0.0040825
FANhyb_rscf00002609.1.g00001.1	PREDICTED: electron transfer flavoprotein subunit beta, mitochondrial [Fragaria vesca subsp. vesca]	0.541	Down	0.00021775
FANhyb_rscf00002634.1.g00001.1	PREDICTED: glucomannan 4-beta-mannosyltransferase 2 [Fragaria vesca subsp. vesca]	2.65	Up	2.3113e-05
FANhyb_rscf00002680.1.g00001.1	PREDICTED: GDSL esterase/lipase 1-like [Malus domestica]	1.942	Up	0.00021508
FANhyb_rscf00002696.1.g00001.1	PREDICTED: serine carboxypeptidase-like 51 [Fragaria vesca subsp. vesca]	1.605	Up	1.59987e-05
FANhyb_rscf00002708.1.g00001.1	PREDICTED: 28 kDa ribonucleoprotein, chloroplastic [Fragaria vesca subsp. vesca]	1.975	Up	6.0541e-05
FANhyb_rscf00002752.1.g00001.1	PREDICTED: proline-rich receptor-like protein kinase PERK10 [Fragaria vesca subsp. vesca]	0.411	Down	8.3059e-05
FANhyb_rscf00002763.1.g00002.1	uncharacterized protein	4.489	Up	0.0067163
FANhyb_rscf00002821.1.g00002.1	PREDICTED: F-box protein SKIP1 [Fragaria vesca subsp. vesca]	0.273	Down	6.0875e-05
FANhyb_rscf00002833.1.g00001.1	PREDICTED: fasciclin-like arabinogalactan protein 15 [Fragaria vesca subsp. vesca]	1.631	Up	0.00012403
FANhyb_rscf00002856.1.g00001.1	PREDICTED: 4-coumarate--CoA ligase 2-like [Fragaria vesca subsp. vesca]	1.7	Up	0.00020207
FANhyb_rscf00002858.1.g00002.1	PREDICTED: phosphatidylinositol N-acetylglucosaminyltransferase GPI3 subunit [Fragaria vesca subsp. vesca]	0.632	Down	4.2281e-05
FANhyb_rscf00002903.1.g00001.1	PREDICTED: F-box/LRR-repeat protein At2g43260-like [Fragaria vesca subsp. vesca]	0.4	Down	0.00021629
FANhyb_rscf00002912.1.g00001.1	NB-ARC domain-containing disease resistance protein (best arabidopsis hit)	2.076	Up	0.00023638
FANhyb_rscf00003012.1.g00001.1	PREDICTED: charged multivesicular body protein 1-like [Fragaria vesca subsp. vesca]	1.546	Up	3.5665e-05
FANhyb_rscf00003031.1.g00001.1	PREDICTED: diphthamide biosynthesis protein 2 [Fragaria vesca subsp. vesca]	1.764	Up	0.00029649
FANhyb_rscf00003042.1.g00001.1	PREDICTED: inorganic pyrophosphatase 1-like [Fragaria vesca subsp. vesca]	2.021	Up	0.0005978
FANhyb_rscf00003066.1.g00001.1	PREDICTED: NADH--cytochrome b5 reductase 1-like [Fragaria vesca subsp. vesca]	2.354	Up	1.54375e-05
FANhyb_rscf00003079.1.g00002.1	PREDICTED: mediator-associated protein 1-like [Fragaria vesca subsp. vesca]	1.521	Up	0.0028047
FANhyb_rscf00003086.1.g00001.1	Medicago truncatula NB-LRR type disease resistance protein (MTR_7g089080) mRNA, complete cds	0.073	Down	0.0048632
FANhyb_rscf00003088.1.g00001.1	PREDICTED: splicing factor 3B subunit 3-like [Fragaria vesca subsp. vesca]	0.555	Down	0.003618
FANhyb_rscf00003101.1.g00001.1	PREDICTED: lysM domain receptor-like kinase 3 isoform X2 [Fragaria vesca subsp. vesca]	1.67	Up	0.00059719
FANhyb_rscf00003158.1.g00001.1	PREDICTED: choline-phosphate cytidylyltransferase 2 [Fragaria vesca subsp. vesca]	1.813	Up	0.0010631
FANhyb_rscf00003182.1.g00002.1	PREDICTED: 18.1 kDa class I heat shock protein-like [Fragaria vesca subsp. vesca]	0.125	Down	1.6113e-05
FANhyb_rscf00003206.1.g00001.1	PREDICTED: psbP-like protein 1, chloroplastic isoform X1 [Fragaria vesca subsp. vesca]	1.98	Up	0.00099672
FANhyb_rscf00003215.1.g00001.1	PREDICTED: probable methyltransferase PMT14 [Fragaria vesca subsp. vesca]	3.755	Up	3.0966e-07
FANhyb_rscf00003229.1.g00003.1	PREDICTED: GDSL esterase/lipase At3g26430-like [Prunus mume]	0.653	Down	0.021857
FANhyb_rscf00003276.1.g00001.1	PREDICTED: UDP-glucuronic acid decarboxylase 1 [Fragaria vesca subsp. vesca]	1.714	Up	0.00028158
FANhyb_rscf00003306.1.g00001.1	PREDICTED: methyl-CpG-binding domain-containing protein 11-like [Fragaria vesca subsp. vesca]	0.54	Down	0.00023877
FANhyb_rscf00003313.1.g00001.1	PREDICTED: UDP-galactose transporter 2-like [Fragaria vesca subsp. vesca]	2.021	Up	0.00086438
FANhyb_rscf00003332.1.g00001.1	Glutaredoxin family protein [Arabidopsis thaliana]	0.418	Down	0.0020006
FANhyb_rscf00003343.1.g00002.1	PREDICTED: nucleoid-associated protein At2g24020, chloroplastic-like [Prunus mume]	1.71	Up	4.2687e-05
FANhyb_rscf00003403.1.g00002.1	PREDICTED: heat stress transcription factor A-5 [Fragaria vesca subsp. vesca]	0.658	Down	0.00088238
FANhyb_rscf00003410.1.g00001.1	DUF538 family protein [Medicago truncatula]	0.159	Down	0.0025839
FANhyb_rscf00003413.1.g00001.1	PREDICTED: putative disease resistance protein RGA4 [Fragaria vesca subsp. vesca]	1.855	Up	0.00232
FANhyb_rscf00003414.1.g00001.1	PREDICTED: GDSL esterase/lipase 1-like [Fragaria vesca subsp. vesca]	3.89	Up	8.0987e-05
FANhyb_rscf00003414.1.g00002.1	PREDICTED: B3 domain-containing protein Os04g0386900-like [Fragaria vesca subsp. vesca]	1.838	Up	0.0004001
FANhyb_rscf00003450.1.g00001.1	PREDICTED: protein disulfide isomerase-like 2-3 [Fragaria vesca subsp. vesca]	0.529	Down	2.7383e-06
FANhyb_rscf00003479.1.g00001.1	PREDICTED: arogenate dehydratase/prephenate dehydratase 6, chloroplastic [Fragaria vesca subsp. vesca]	1.653	Up	0.00119545
FANhyb_rscf00003486.1.g00002.1	PREDICTED: anthocyanidin reductase-like isoform X1 [Fragaria vesca subsp. vesca]	1.662	Up	0.00077523
FANhyb_rscf00003496.1.g00001.1	PREDICTED: nucleolar protein 58-like [Fragaria vesca subsp. vesca]	0.37	Down	2.2433e-05
FANhyb_rscf00003529.1.g00001.1	PREDICTED: acid phosphatase 1 [Fragaria vesca subsp. vesca]	2.627	Up	3.6332e-06
FANhyb_rscf00003553.1.g00001.1	PREDICTED: pullulanase 1, chloroplastic isoform X2 [Fragaria vesca subsp. vesca]	1.54	Up	0.0128435
FANhyb_rscf00003554.1.g00001.1	PREDICTED: calvin cycle protein CP12-1, chloroplastic-like [Fragaria vesca subsp. vesca]	0.564	Down	0.000175794
FANhyb_rscf00003563.1.g00001.1	PREDICTED: CTD nuclear envelope phosphatase 1 homolog [Fragaria vesca subsp. vesca]	1.914	Up	0.0005792
FANhyb_rscf00003567.1.g00001.1	PREDICTED: putative nitric oxide synthase [Fragaria vesca subsp. vesca]	0.635	Down	0.0015033
FANhyb_rscf00003638.1.g00002.1	PREDICTED: long chain base biosynthesis protein 2a [Fragaria vesca subsp. vesca]	2.61	Up	7.8317e-05
FANhyb_rscf00003639.1.g00001.1	PREDICTED: mitogen-activated protein kinase homolog NTF6 [Fragaria vesca subsp. vesca]	1.506	Up	0.00035995
FANhyb_rscf00003739.1.g00001.1	uncharacterized protein	0.534	Down	0.00034428
FANhyb_rscf00003756.1.g00001.1	PREDICTED: probable monodehydroascorbate reductase, cytoplasmic isoform 2 [Fragaria vesca subsp. vesca]	0.637	Down	0.00097816
FANhyb_rscf00003837.1.g00001.1	PREDICTED: endoglucanase 10-like [Fragaria vesca subsp. vesca]	2.738	Up	1.5638e-06
FANhyb_rscf00003864.1.g00001.1	PREDICTED: linoleate 13S-lipoxygenase 2-1, chloroplastic-like [Fragaria vesca subsp. vesca]	2.382	Up	0.0030166
FANhyb_rscf00003870.1.g00002.1	PREDICTED: dynamin-related protein 5A [Fragaria vesca subsp. vesca]	2.154	Up	0.00048456
FANhyb_rscf00003891.1.g00001.1	PREDICTED: SNAP25 homologous protein SNAP33-like [Fragaria vesca subsp. vesca]	0.633	Down	7.652e-05
FANhyb_rscf00003941.1.g00001.1	PREDICTED: peptidyl-prolyl cis-trans isomerase CYP19-3-like [Fragaria vesca subsp. vesca]	2.656	Up	3.0645e-08
FANhyb_rscf00003942.1.g00001.1	PREDICTED: stromal 70 kDa heat shock-related protein, chloroplastic [Fragaria vesca subsp. vesca]	0.504	Down	1.53954e-05
FANhyb_rscf00003958.1.g00001.1	PREDICTED: gibberellin 2-beta-dioxygenase 2-like [Fragaria vesca subsp. vesca]	0.594	Down	4.4518e-05
FANhyb_rscf00003982.1.g00001.1	PREDICTED: DNA topoisomerase 6 subunit A [Fragaria vesca subsp. vesca]	0.335	Down	3.0041e-06
FANhyb_rscf00004002.1.g00001.1	Rieske (2Fe-2S) domain protein [Medicago truncatula]	1.973	Up	0.00021743
FANhyb_rscf00004004.1.g00002.1	PREDICTED: glucuronoxylan 4-O-methyltransferase 1 isoform X2 [Fragaria vesca subsp. vesca]	1.83	Up	3.7492e-05
FANhyb_rscf00004041.1.g00001.1	PREDICTED: calponin homology domain-containing protein DDB_G0272472-like [Fragaria vesca subsp. vesca]	0.31	Down	4.2697e-06
FANhyb_rscf00004059.1.g00001.1	PREDICTED: UBP1-associated protein 2A isoform X1 [Fragaria vesca subsp. vesca]	1.579	Up	0.003158
FANhyb_rscf00004070.1.g00001.1	PREDICTED: probable beta-D-xylosidase 6 isoform X1 [Fragaria vesca subsp. vesca]	1.688	Up	0.0007643
FANhyb_rscf00004088.1.g00001.1	PREDICTED: dynamin-related protein 4C-like [Fragaria vesca subsp. vesca]	3.159	Up	1.7385e-07
FANhyb_rscf00004125.1.g00001.1	PREDICTED: trifunctional UDP-glucose 4,6-dehydratase/UDP-4-keto-6-deoxy-D-glucose 3,5-epimerase/UDP-4-keto-L-rhamnose-reductase RHM1-like [Fragaria vesca subsp.vesca]	1.963	Up	0.00038147
FANhyb_rscf00004158.1.g00001.1	PREDICTED: target of Myb protein 1 [Fragaria vesca subsp. vesca]	0.378	Down	1.6483e-07
FANhyb_rscf00004165.1.g00001.1	PREDICTED: tetrahydrocannabinolic acid synthase-like [Fragaria vesca subsp. vesca]	1.701	Up	0.000123448
FANhyb_rscf00004174.1.g00001.1	PREDICTED: uncharacterized membrane protein At4g09580-like [Fragaria vesca subsp. vesca]	0.476	Down	2.1273e-05
FANhyb_rscf00004191.1.g00001.1	PREDICTED: methanol O-anthraniloyltransferase-like [Prunus mume]	1.885	Up	0.00185958
FANhyb_rscf00004211.1.g00001.1	PREDICTED: spermatogenesis-associated protein 20 [Fragaria vesca subsp. vesca]	1.795	Up	0.0030361
FANhyb_rscf00004225.1.g00002.1	PREDICTED: leucine-rich repeat receptor-like serine/threonine-protein kinase BAM1 [Fragaria vesca subsp.vesca]	2.658	Up	1.86527e-05
FANhyb_rscf00004237.1.g00001.1	PREDICTED: glucosidase 2 subunit beta [Fragaria vesca subsp. vesca]	1.553	Up	0.00091934
FANhyb_rscf00004296.1.g00001.1	PREDICTED: protein SLOW GREEN 1, chloroplastic [Fragaria vesca subsp. vesca]	1.751	Up	0.00149758
FANhyb_rscf00004317.1.g00001.1	PREDICTED: bifunctional purple acid phosphatase 26 [Fragaria vesca subsp. vesca]	1.911	Up	0.0085846
FANhyb_rscf00004333.1.g00002.1	cytoplasmic tRNA 2-thiolation protein [Arabidopsis thaliana]	0.146	Down	0.00147565
FANhyb_rscf00004349.1.g00001.1	PREDICTED: heat shock cognate 70 kDa protein 2-like [Fragaria vesca subsp. vesca]	0.43	Down	0.00170277
FANhyb_rscf00004359.1.g00001.1	PREDICTED: protein N-terminal asparagine amidohydrolase isoform X1 [Fragaria vesca subsp. vesca]	2.359	Up	0.00025971
FANhyb_rscf00004376.1.g00001.1	PREDICTED: reticulon-like protein B5 [Fragaria vesca subsp. vesca]	0.434	Down	0.000183488
FANhyb_rscf00004400.1.g00001.1	PREDICTED: farnesylcysteine lyase [Fragaria vesca subsp. vesca]	2.43	Up	0.000160073
FANhyb_rscf00004481.1.g00001.1	PREDICTED: cysteine proteinase inhibitor 12 [Fragaria vesca subsp. vesca]	0.557	Down	0.0069026
FANhyb_rscf00004512.1.g00001.1	PREDICTED: F-box protein At-B [Fragaria vesca subsp. vesca]	0.422	Down	0.03284
FANhyb_rscf00004595.1.g00002.1	PREDICTED: 17.8 kDa class I heat shock protein-like [Fragaria vesca subsp. vesca]	0.086	Down	8.1425e-08
FANhyb_rscf00004603.1.g00001.1	PREDICTED: FRIGIDA-like protein 4a isoform X1 [Fragaria vesca subsp. vesca]	1.582	Up	0.00028125
FANhyb_rscf00004608.1.g00001.1	PREDICTED: dirigent protein 22-like [Fragaria vesca subsp. vesca]	1.734	Up	5.9397e-05
FANhyb_rscf00004678.1.g00002.1	PREDICTED: endochitinase 2-like [Fragaria vesca subsp. vesca]	1.534	Up	0.00130132
FANhyb_rscf00004708.1.g00001.1	PREDICTED: lamin-like protein [Fragaria vesca subsp. vesca]	4.886	Up	0.00013548
FANhyb_rscf00004717.1.g00002.1	thiamine monophosphate synthase [Medicago truncatula]	2.462	Up	1.74001e-05
FANhyb_rscf00004731.1.g00002.1	PREDICTED: probable glutathione S-transferase [Fragaria vesca subsp. vesca]	0.108	Down	1.78033e-05
FANhyb_rscf00004753.1.g00001.1	PREDICTED: protein DA1-like [Fragaria vesca subsp. vesca]	0.647	Down	0.00046153
FANhyb_rscf00004788.1.g00001.1	PREDICTED: lipoyl synthase 1, chloroplastic [Fragaria vesca subsp. vesca]	1.703	Up	0.00097951
FANhyb_rscf00004797.1.g00001.1	PREDICTED: naringenin,2-oxoglutarate 3-dioxygenase [Fragaria vesca subsp. vesca]	1.714	Up	0.0023643
FANhyb_rscf00004858.1.g00001.1	PREDICTED: 1-aminocyclopropane-1-carboxylate oxidase homolog 1-like isoform X2 [Fragaria vesca subsp.vesca]	1.841	Up	0.000120427
FANhyb_rscf00004883.1.g00001.1	PREDICTED: flotillin-like protein 4 [Fragaria vesca subsp. vesca]	2.359	Up	1.67619e-05
FANhyb_rscf00004887.1.g00001.1	PREDICTED: importin-5 [Fragaria vesca subsp. vesca]	1.519	Up	0.00080201
FANhyb_rscf00004949.1.g00001.1	PREDICTED: oleosin-B4-like [Fragaria vesca subsp. vesca]	0.491	Down	0.00045915
FANhyb_rscf00004955.1.g00001.1	PREDICTED: protein SRG1-like [Fragaria vesca subsp. vesca]	1.565	Up	0.00040231
FANhyb_rscf00005030.1.g00001.1	PREDICTED: vacuolar-processing enzyme [Fragaria vesca subsp. vesca]	2.025	Up	0.000158119
FANhyb_rscf00005289.1.g00001.1	PREDICTED: eukaryotic translation initiation factor 4G [Fragaria vesca subsp. vesca]	0.61	Down	0.0053157
FANhyb_rscf00005299.1.g00002.1	PREDICTED: RING-H2 finger protein ATL68-like [Fragaria vesca subsp. vesca]	2.54	Up	0.00034301
FANhyb_rscf00005303.1.g00001.1	PREDICTED: glycerophosphodiester phosphodiesterase GDPDL3-like [Fragaria vesca subsp. vesca]	1.868	Up	0.00019612
FANhyb_rscf00005309.1.g00001.1	PREDICTED: acyl-CoA-binding domain-containing protein 3-like [Fragaria vesca subsp. vesca]	0.43	Down	5.5158e-05
FANhyb_rscf00005364.1.g00001.1	PREDICTED: MATH domain and coiled-coil domain-containing protein At3g58270-like [Malus domestica]	1.643	Up	0.00066447
FANhyb_rscf00005365.1.g00001.1	PREDICTED: ruBisCO large subunit-binding protein subunit alpha [Fragaria vesca subsp. vesca]	0.497	Down	1.62563e-05
FANhyb_rscf00005373.1.g00001.1	PREDICTED: SKP1-like protein 1B [Fragaria vesca subsp. vesca]	0.442	Down	0.00028473
FANhyb_rscf00005374.1.g00001.1	PREDICTED: probable isoaspartyl peptidase/L-asparaginase 2 [Fragaria vesca subsp. vesca]	0.376	Down	0.0030037
FANhyb_rscf00005420.1.g00001.1	PREDICTED: probable polygalacturonase non-catalytic subunit JP650 [Fragaria vesca subsp. vesca]	1.608	Up	0.00027899
FANhyb_rscf00005468.1.g00001.1	PREDICTED: glucan endo-1,3-beta-glucosidase 8-like [Fragaria vesca subsp. vesca]	2.605	Up	3.5329e-05
FANhyb_rscf00005511.1.g00001.1	PREDICTED: nuclear pore complex protein Nup214-like isoform X1 [Fragaria vesca subsp. vesca]	0.599	Down	0.0002178
FANhyb_rscf00005537.1.g00001.1	PREDICTED: stress-related protein [Fragaria vesca subsp. vesca]	0.661	Down	0.0043974
FANhyb_rscf00005633.1.g00001.1	PREDICTED: hydroxyacylglutathione hydrolase cytoplasmic [Fragaria vesca subsp. vesca]	0.615	Down	0.00472
FANhyb_rscf00005668.1.g00001.1	PREDICTED: stem 28 kDa glycoprotein-like [Fragaria vesca subsp. vesca]	1.602	Up	0.000100723
FANhyb_rscf00005755.1.g00001.1	PREDICTED: single-stranded DNA-binding protein, mitochondrial [Fragaria vesca subsp. vesca]	0.663	Down	0.000181762
FANhyb_rscf00005804.1.g00001.1	PREDICTED: enolase 1, chloroplastic [Gossypium arboreum]	0.523	Down	4.3195e-05
FANhyb_rscf00005809.1.g00001.1	PREDICTED: purple acid phosphatase 7-like [Fragaria vesca subsp. vesca]	0.272	Down	0.00020214
FANhyb_rscf00005830.1.g00001.1	PREDICTED: beta-ureidopropionase [Fragaria vesca subsp. vesca]	0.658	Down	7.8859e-05
FANhyb_rscf00005856.1.g00001.1	uncharacterized protein	0.351	Down	0.00030389
FANhyb_rscf00005859.1.g00001.1	PREDICTED: UDP-N-acetylglucosamine--dolichyl-phosphate N-acetylglucosaminephosphotransferase [Fragaria vesca subsp. vesca]	0.622	Down	0.00059929
FANhyb_rscf00005879.1.g00001.1	PREDICTED: leucoanthocyanidin dioxygenase-like [Fragaria vesca subsp. vesca]	2.344	Up	0.00022347
FANhyb_rscf00005933.1.g00001.1	PREDICTED: squamosa promoter-binding-like protein 12 [Fragaria vesca subsp. vesca]	0.344	Down	0.0010164
FANhyb_rscf00006040.1.g00001.1	PREDICTED: putative disease resistance RPP13-like protein 2 [Juglans regia]	2.981	Up	0.000515
FANhyb_rscf00006063.1.g00001.1	PREDICTED: probable CCR4-associated factor 1 homolog 7 [Fragaria vesca subsp. vesca]	0.475	Down	0.00043638
FANhyb_rscf00006107.1.g00001.1	uncharacterized protein	2.22	Up	0.00055536
FANhyb_rscf00006132.1.g00001.1	MLP-like protein 28-like [Fragaria vesca]	0.275	Down	0.000124912
FANhyb_rscf00006146.1.g00001.1	PREDICTED: pre-mRNA cleavage factor Im 25 kDa subunit 2 [Fragaria vesca subsp. vesca]	0.374	Down	1.2166e-06
FANhyb_rscf00006155.1.g00001.1	PREDICTED: UDP-glucose flavonoid 3-O-glucosyltransferase 6 [Fragaria vesca subsp. vesca]	0.628	Down	0.00013599
FANhyb_rscf00006183.1.g00001.1	PREDICTED: sedoheptulose-1,7-bisphosphatase, chloroplastic-like [Fragaria vesca subsp. vesca]	2.184	Up	1.96351e-05
FANhyb_rscf00006212.1.g00001.1	PREDICTED: auxin-binding protein ABP19a-like [Fragaria vesca subsp. vesca]	0.42	Down	3.3678e-06
FANhyb_rscf00006325.1.g00001.1	PREDICTED: kirola-like [Fragaria vesca subsp. vesca]	1.747	Up	5.5865e-05
FANhyb_rscf00006341.1.g00001.1	PREDICTED: kinesin-like protein KCA2 [Fragaria vesca subsp. vesca]	1.64	Up	0.003783
FANhyb_rscf00006361.1.g00001.1	PREDICTED: phosphoglucan phosphatase DSP4, amyloplastic [Fragaria vesca subsp. vesca]	2.079	Up	3.7937e-06
FANhyb_rscf00006367.1.g00001.1	PREDICTED: protein HEAT-STRESS-ASSOCIATED 32 [Prunus mume]	0.197	Down	3.0619e-06
FANhyb_rscf00006448.1.g00001.1	PREDICTED: spermatogenesis-associated protein 20 [Fragaria vesca subsp. vesca]	0.576	Down	0.00105959
FANhyb_rscf00006465.1.g00001.1	PREDICTED: translation machinery-associated protein 22 [Fragaria vesca subsp. vesca]	1.583	Up	0.0037443
FANhyb_rscf00006556.1.g00001.1	PREDICTED: senescence-associated carboxylesterase 101-like isoform X1 [Fragaria vesca subsp. vesca]	2.839	Up	1.5061e-06
FANhyb_rscf00006633.1.g00001.1	PREDICTED: beta-fructofuranosidase, insoluble isoenzyme CWINV1-like isoform X1 [Fragaria vesca subsp.vesca]	2.34	Up	0.0138608
FANhyb_rscf00006661.1.g00002.1	PREDICTED: ATP-dependent 6-phosphofructokinase 2 [Fragaria vesca subsp. vesca]	0.4	Down	2.0981e-05
FANhyb_rscf00006689.1.g00001.1	PREDICTED: 24-methylenesterol C-methyltransferase 2 [Fragaria vesca subsp. vesca]	2.674	Up	4.7514e-07
FANhyb_rscf00006725.1.g00001.1	PREDICTED: RPM1-interacting protein 4 isoform X1 [Fragaria vesca subsp. vesca]	0.605	Down	2.2343e-05
FANhyb_rscf00006773.1.g00001.1	PREDICTED: glucan endo-1,3-beta-glucosidase, basic isoform-like [Prunus mume]	1.696	Up	0.00026292
FANhyb_rscf00006786.1.g00002.1	PREDICTED: serine/threonine-protein phosphatase 2A activator-like [Fragaria vesca subsp. vesca]	0.581	Down	0.00117785
FANhyb_rscf00006832.1.g00001.1	PREDICTED: translational activator GCN1 [Fragaria vesca subsp. vesca]	1.775	Up	0.012722
FANhyb_rscf00006834.1.g00001.1	PREDICTED: S-adenosylmethionine synthase 3 [Fragaria vesca subsp. vesca]	1.699	Up	4.2379e-08
FANhyb_rscf00006906.1.g00001.1	PREDICTED: UDP-glycosyltransferase 87A1-like [Fragaria vesca subsp. vesca]	1.706	Up	5.6388e-05
FANhyb_rscf00006913.1.g00001.1	PREDICTED: L-ascorbate peroxidase 2, cytosolic-like [Fragaria vesca subsp. vesca]	0.375	Down	1.2595e-06
FANhyb_rscf00006916.1.g00001.1	PREDICTED: gibberellin 2-beta-dioxygenase 1-like [Fragaria vesca subsp. vesca]	0.358	Down	6.3378e-05
FANhyb_rscf00006951.1.g00001.1	PREDICTED: probable receptor-like protein kinase At5g47070 [Fragaria vesca subsp. vesca]	1.676	Up	0.00022211
FANhyb_rscf00006996.1.g00001.1	PREDICTED: transcription factor PRE6-like [Prunus mume]	3.801	Up	1.94893e-05
FANhyb_rscf00007016.1.g00001.1	PREDICTED: zinc finger CCCH domain-containing protein 14 [Fragaria vesca subsp. vesca]	0.568	Down	0.0034638
FANhyb_rscf00007045.1.g00001.1	PREDICTED: translational activator GCN1 [Fragaria vesca subsp. vesca]	1.602	Up	0.0103754
FANhyb_rscf00007060.1.g00001.1	PREDICTED: late embryogenesis abundant protein At1g64065-like [Malus domestica]	1.997	Up	0.0002039
FANhyb_rscf00007080.1.g00001.1	PREDICTED: eukaryotic translation initiation factor 1A [Fragaria vesca subsp. vesca]	0.53	Down	6.1838e-07
FANhyb_rscf00007094.1.g00001.1	PREDICTED: zinc finger CCCH domain-containing protein 3 [Fragaria vesca subsp. vesca]	2.196	Up	1.3881e-07
FANhyb_rscf00007096.1.g00002.1	PREDICTED: myeloid leukemia factor 1 [Theobroma cacao]	0.629	Down	0.0073018
FANhyb_rscf00007113.1.g00001.1	PREDICTED: anthranilate phosphoribosyltransferase-like [Malus domestica]	1.611	Up	8.2553e-05
FANhyb_rscf00007191.1.g00001.1	PREDICTED: protein ASPARTIC PROTEASE IN GUARD CELL 1-like [Fragaria vesca subsp. vesca]	2.412	Up	0.000195074
FANhyb_rscf00007194.1.g00001.1	PREDICTED: WUSCHEL-related homeobox 8 [Fragaria vesca subsp. vesca]	0.457	Down	0.00025969
FANhyb_rscf00007218.1.g00001.1	PREDICTED: probable glutathione S-transferase [Fragaria vesca subsp. vesca]	0.426	Down	0.00013613
FANhyb_rscf00007227.1.g00001.1	PREDICTED: zinc finger CCCH domain-containing protein 25 [Fragaria vesca subsp. vesca]	0.629	Down	0.0009589
FANhyb_rscf00007235.1.g00001.1	PREDICTED: long chain acyl-CoA synthetase 6, peroxisomal [Fragaria vesca subsp. vesca]	0.63	Down	0.00140005
FANhyb_rscf00007251.1.g00001.1	PREDICTED: glycine cleavage system H protein 3, mitochondrial-like [Fragaria vesca subsp. vesca]	1.619	Up	0.000199682
FANhyb_rscf00007263.1.g00001.1	PREDICTED: vacuolar protein sorting-associated protein 53 A isoform X2 [Fragaria vesca subsp. vesca]	1.595	Up	0.00071988
FANhyb_rscf00007274.1.g00001.1	PREDICTED: 26S proteasome non-ATPase regulatory subunit 4 homolog [Fragaria vesca subsp. vesca]	3.122	Up	7.3095e-08
FANhyb_rscf00007369.1.g00002.1	PREDICTED: DNA-directed RNA polymerases II and IV subunit 5A-like [Fragaria vesca subsp. vesca]	0.412	Down	0.000118446
FANhyb_rscf00007424.1.g00001.1	PREDICTED: probable glutamyl endopeptidase, chloroplastic isoform X1 [Fragaria vesca subsp. vesca]	2.271	Up	1.76326e-05
FANhyb_rscf00007497.1.g00001.1	cold-regulated protein [Arabidopsis thaliana]	1.818	Up	0.00153729
