# Supplementary material for: Strawberry Proteome Responses to Controlled Hot and Cold Stress Partly Mimic Post-harvest Storage Temperature Effects on Fruit Quality
Source: Front Nutr. 2022 Feb 15;8:812666. doi: 10.3389/fnut.2021.812666 (PMC8887963; doi:10.3389/fnut.2021.812666)
Supplement: Supplementary Table 8 — Aroma content after protein overexpression. [file Table_8.XLSX]

## Sheet: CK LT
Table S8 Aroma content after protein overexpression.
CK LT
Component Name	Retention Time	Reference m/z	BP Area	BP Height	Formula (mol ion)	Content (%)
2-Hexenal	5.862	41.047	482926339	127932962	C6H10O	0.29964
Diazirine	14.025	42.092	289553853	67576081	CH2N2	0.179659
Hexanal	4.189	41.047	180328266	66147250	C6H12O	0.111888
Cyclopentasiloxane, decamethyl-	15.903	73.088	161817454	63602150	C10H30O5Si5	0.100402
Acetone	1.526	43.022	116322337	46762897	C3H6O	0.0721742
Cyclohexasiloxane, dodecamethyl-	20.065	73.088	80207061	31837101	C12H36O6Si6	0.0497658
Trichloromethane	1.932	83.045	59754128	29089760	CHCl3	0.0370755
2-Hexen-1-ol, acetate, (Z)-	11.842	43.022	34910943	11015160	C8H14O2	0.0216611
trans-2-Hexenol	6.452	56.964	23895620	6832845	C6H12O	0.0148264
1-Hexanol	6.553	56.101	18531706	4325441	C6H14O	0.0114983
Cyclotetrasiloxane, octamethyl-	11.375	281.084	18148155	6356394	C8H24O4Si4	0.0112603
Methane, nitroso-	1.469	45.051	15387777	6346212	CH3NO	0.00954761
Acetic acid, hexyl ester	11.758	43.022	15313864	5782260	C8H16O2	0.00950175
Ethyl Acetate	1.912	43.022	14461464	5273586	C4H8O2	0.00897286
Nonanal	14.457	56.964	11010255	4212526	C9H18O	0.0068315
5-Hepten-3-one, 5-ethyl-4-methyl-	14.327	55.043	9301576	3581604	C10H18O	0.00577132
Propanoic acid, hexyl ester	14.518	56.964	7886328	2974434	C9H18O2	0.00489321
1-Penten-3-one	2.428	55.043	7879286	2434505	C5H8O	0.00488884
Pentanal	2.522	44.054	7327079	2468069	C5H10O	0.00454621
2,6-Nonadienal, (E,Z)-	15.789	41.047	4788436	1415673	C9H14O	0.00297107
Toluene	3.548	91.07	4464862	893338	C7H8	0.0027703
trans-2-Nonenal	15.95	41.047	4367465	1410818	C9H16O	0.00270987
Carbon disulfide	1.653	75.957	4249669	1225743	CS2	0.00263678
2-Octenal, (E)-	13.109	41.047	4005969	1097576	C8H14O	0.00248557
Borane, diethylmethyl-	2.515	55.043	3899231	1087313	C5H13B	0.00241934
Benzene, 1,4-dichloro-	11.624	145.983	3616020	853993	C6H4Cl2	0.00224362
2-Heptenal, (Z)-	9.816	41.047	3607759	889832	C7H12O	0.00223849
5-Isopropyl-3,3-dimethyl-2-methylene-2,3-dihydrofuran	13.579	137.107	3399348	1113983	C10H16O	0.00210918
Decanal	17.14	41.047	2597038	895320	C10H20O	0.00161138
Dimethyl sulfide	1.59	62.046	2224606	999885	C2H6S	0.00138029
Octanal	11.396	41.047	2156719	689961	C8H16O	0.00133817
o-Xylene	7.465	91.07	1722637	306270	C8H10	0.00106884
Furan, 2-pentyl-	11.037	81.087	1639999	409243	C9H14O	0.00101757
1H-Pyrazolo[3,4-d]pyrimidin-4-amine	17.643	134.996	1358945	203838	C5H5N5	0.00084318
Phenol, 2-methoxy-	14.179	109.086	1335044	352065	C7H8O2	0.000828351
Formamide, N,N-dibutyl-	19.494	72.023	1265230	323478	C9H19NO	0.000785033
2-Pentyn-4-one	11.58	67.07	1098097	208136	C5H6O	0.000681333
Furan, 2-propyl-	11.251	81.087	1056896	181411	C7H10O	0.000655769
4-Penten-1-ol, trifluoroacetate	14.202	68.096	773621	198048	C7H9F3O2	0.000480006
Bicyclo[2.2.1]heptan-2-one, 1,7,7-trimethyl-, (1S)-	15.557	95.064	703452	259237	C10H16O	0.000436469
Cyclobutane, 1,2-bis(1-methylethenyl)-, trans-	12.194	93.071	665479	165390	C10H16	0.000412908
Methane, diethoxy-	2.337	59.052	611969	126352	C5H12O2	0.000379706
2,2-Dimethyl-3-methoxy-cyclopropane-1-carboxylic acid	10.866	99.082	567202	165941	C7H12O3	0.00035193
Oxirane, (propoxymethyl)-	20.836	43.022	550408	208073	C6H12O2	0.00034151

## Sheet: P1 LT
P1 LT
Component Name	Retention Time	Reference m/z	BP Area	BP Height	Formula (mol ion)	Content (%)
2-Hexenal	5.822	41.056	890706635	208328205	C6H10O	0.352429
Hexanal	4.145	44.055	425844110	165778149	C6H12O	0.168495
Diazirine	13.981	42.067	262995531	58133915	CH2N2	0.10406
Trichloromethane	1.922	82.953	201918696	101766993	CHCl3	0.0798938
Cyclopentasiloxane, decamethyl-	15.889	73.087	182185115	72324130	C10H30O5Si5	0.0720858
Acetone	1.523	43.028	116882176	55145968	C3H6O	0.0462471
2-Hexen-1-ol, acetate, (Z)-	11.805	43.028	69618082	23152526	C8H14O2	0.027546
trans-2-Hexenol	6.379	56.979	61129558	18846713	C6H12O	0.0241873
Cyclohexasiloxane, dodecamethyl-	20.061	73.087	60872433	24579121	C12H36O6Si6	0.0240856
Acetic acid, methyl ester	1.6	43.028	24255872	6496886	C3H6O2	0.0095974
Acetic acid, hexyl ester	11.721	43.028	23670940	9135544	C8H16O2	0.00936596
Ethyl Acetate	1.898	43.028	20689894	7696922	C4H8O2	0.00818644
Cyclotetrasiloxane, octamethyl-	11.342	281.08	19729370	6996420	C8H24O4Si4	0.00780638
Toluene	3.504	91.075	18710332	5056999	C7H8	0.00740318
1-Penten-3-one	2.401	55.04	14315855	4773220	C5H8O	0.0056644
Ethanol	1.462	45.048	12034607	4891416	C2H6O	0.00476177
2-Pentyn-4-one	5.963	67.063	9623359	1622264	C5H6O	0.0038077
Pentanal	2.498	44.055	7889162	2842273	C5H10O	0.00312153
5-Hepten-3-one, 5-ethyl-4-methyl-	14.286	56.979	7751283	1784180	C10H18O	0.00306697
Phenol	10.742	94.04	7452307	1387191	C6H6O	0.00294868
Nonanal	14.43	56.979	6941615	2078493	C9H18O	0.00274661
2-Heptenal, (Z)-	9.759	41.056	6080051	1582248	C7H12O	0.00240571
Hexanoic acid, methyl ester	8.669	74.093	6026160	1441841	C7H14O2	0.00238439
2-Hexenal	5.574	41.056	5827895	1205056	C6H10O	0.00230594
2-Octenal, (E)-	13.076	41.056	5422114	1586276	C8H14O	0.00214538
Dimethyl sulfide	1.586	62.033	5148724	2408087	C2H6S	0.00203721
Carbon disulfide	1.647	75.938	4688342	1354749	CS2	0.00185505
1-Penten-3-one	2.488	55.04	4396444	1363079	C5H8O	0.00173955
Ethylbenzene	6.171	91.075	4264618	936059	C8H10	0.00168739
2-Methyl-3-pentyn-2-ol	6.365	82.953	4147630	1493188	C6H10O	0.00164111
Cyclotrisiloxane, hexamethyl-	4.772	207.01	3802788	1029305	C6H18O3Si3	0.00150466
o-Xylene	7.395	91.075	3619820	723972	C8H10	0.00143227
Propanoic acid, butyl ester	14.498	56.979	3145321	883063	C7H14O2	0.00124452
Furan, 2-pentyl-	10.996	81.077	3095214	768324	C9H14O	0.00122469
Benzene, 1,3-dichloro-	11.59	145.996	2448567	541242	C6H4Cl2	0.000968832
trans-2-Nonenal	15.94	41.056	2113172	646329	C9H16O	0.000836125
3-Hexen-1-ol, acetate, (Z)-	11.536	43.028	2065833	472508	C8H14O2	0.000817395
Heptanal	7.75	41.056	1966569	538157	C7H14O	0.000778119
2,6-Nonadienal, (E,Z)-	15.782	41.056	1795194	538084	C9H14O	0.00071031
1,6-Diazabicyclo[4.1.0]heptane	6.355	97.087	1669638	470997	C5H10N2	0.000660631
Octanal	11.362	41.056	1516311	475380	C8H16O	0.000599964
1-Hexanol, 2-ethyl-	12.22	56.979	1503241	450218	C8H18O	0.000594792
Phenol, 2-methoxy-	14.075	109.09	1176511	306332	C7H8O2	0.000465514
Cyanic acid, 2,2-dimethylpropyl ester	3.494	55.04	1007312	392656	C6H11NO	0.000398566
Methane, diethoxy-	2.311	59.034	962476	287505	C5H12O2	0.000380826
Decanal	17.137	41.056	784009	280417	C10H20O	0.000310211
Cyclobutane, 1,2-bis(1-methylethenyl)-, trans-	12.163	93.083	603666	141690	C10H16	0.000238854
Furan, 2-ethyl-	2.555	81.077	535160	153906	C6H8O	0.000211748
1,3,5-Cycloheptatriene	4.132	91.075	486651	222767	C7H8	0.000192555
Benzene, 1,1'-(1,1,10,10-tetramethyl-1,10-decanediyl)bis[3,4-dimethyl-	2.327	147.09	417612	182387	C30H46	0.000165238
Benzene	2.227	78.07	395529	120234	C6H6	0.0001565
Ethanone, 1-(2,4-dihydroxyphenyl)-	13.562	136.846	376585	114075	C8H8O3	0.000149005
5-Hepten-3-one, 5-ethyl-4-methyl-	14.404	125.011	334818	107571	C10H18O	0.000132478
2H-Tetrazole, 2,5-dimethyl-	3.28	42.067	297724	115975	C3H6N4	0.000117801

## Sheet: P2 LT
P2 LT
Component Name	Retention Time	Reference m/z	BP Area	BP Height	Formula (mol ion)	Content (%)
2-Hexenal	5.852	40.981	399159223	103087344	C6H10O	0.35412
Trichloromethane	1.928	82.95	187475719	93361693	CHCl3	0.166322
Hexanal	4.185	40.981	129720096	47346414	C6H12O	0.115083
Cyclopentasiloxane, decamethyl-	15.903	73.075	117868230	45904254	C10H30O5Si5	0.104569
Acetone	1.526	42.968	71902171	32765791	C3H6O	0.0637891
Cyclohexasiloxane, dodecamethyl-	20.064	73.075	66842422	26541383	C12H36O6Si6	0.0593003
5-Hepten-3-one, 5-ethyl-4-methyl-	14.357	55.055	21143167	8460766	C10H18O	0.0187575
Propanoic acid, hexyl ester	14.528	56.968	17539854	6991497	C9H18O2	0.0155607
Acetic acid, hydrazide	1.606	42.968	16338215	4459930	C2H6N2O	0.0144947
2-Hexen-1-ol, acetate	11.845	42.968	14649646	4230242	C8H14O2	0.0129967
1-Penten-3-one	2.424	55.055	9058049	2887536	C5H8O	0.00803598
1,3,5-Cycloheptatriene	3.541	91.057	8772294	2257426	C7H8	0.00778247
Ethanol	1.465	45.053	8436824	3293284	C2H6O	0.00748486
5-Hepten-3-one, 5-ethyl-4-methyl-	14.457	55.055	8164961	2784088	C10H18O	0.00724367
Phosphonic acid, (p-hydroxyphenyl)-	11.02	94.062	7549261	1566622	C6H7O4P	0.00669744
Cyclotetrasiloxane, octamethyl-	11.372	281.079	6751828	2285585	C8H24O4Si4	0.00598999
Acetic acid, hexyl ester	11.764	42.968	5474386	1981715	C8H16O2	0.00485668
Dimethyl sulfide	1.589	62.037	4536448	2038137	C2H6S	0.00402458
Pentanal	2.518	44.043	4225797	1542981	C5H10O	0.00374898
Carbon disulfide	1.653	75.952	3177884	857352	CS2	0.00281931
2-Heptenal, (E)-	9.819	40.981	2747622	665824	C7H12O	0.00243759
trans-2-Nonenal	15.956	40.981	2241850	692730	C9H16O	0.00198889
2,6-Nonadienal, (E,Z)-	15.802	40.981	2091338	577564	C9H14O	0.00185536
4,6-Octadiyn-3-one, 2-methyl-	6.234	91.057	1955825	397636	C9H10O	0.00173514
1,3-Cyclopentadiene, 5-(1-methylethylidene)-	7.458	91.057	1955679	352894	C8H10	0.00173501
Benzene, 1,4-dichloro-	11.637	145.954	1639212	324982	C6H4Cl2	0.00145425
N,N'-Bis(2-methyl-2-nitrosopentan-4-one)	10.815	42.968	1099830	377186	C12H22N2O4	0.000975731
Mequinol	14.236	109.112	991891	283571	C7H8O2	0.000879971
2-Decen-1-ol, (E)-	17.147	40.981	938253	329216	C10H20O	0.000832385
Hexanoic acid, 2-methyl-	15.061	74.087	908275	185647	C7H14O2	0.00080579
Cyclotrisiloxane, hexamethyl-	4.836	207.042	807889	173706	C6H18O3Si3	0.000716731
Heptane, 2,5,5-trimethyl-	21.624	56.968	430992	176533	C10H22	0.000382361
Camphor	15.567	95.063	337992	118660	C10H16O	0.000299855
2-Octanamine	19.501	72.02	252898	131580	C8H19N	0.000224362

## Sheet: P3 LT
P3 LT
Component Name	Retention Time	Reference m/z	BP Area	BP Height	Formula (mol ion)	Content (%)
Acetic acid ethenyl ester	14.068	43.02	2806832019	1029803772	C4H6O2	0.648926
2-Hexenal	5.849	41.041	554076971	139740547	C6H10O	0.1281
Hexanal	4.165	41.041	203494624	75527626	C6H12O	0.047047
Trichloromethane	1.912	82.915	133461396	66476641	CHCl3	0.0308556
Cyclopentasiloxane, decamethyl-	15.899	73.092	132877652	51870731	C10H30O5Si5	0.0307207
Acetone	1.506	43.02	79574408	36720862	C3H6O	0.0183972
2-Hexen-1-ol, acetate	11.828	43.02	77143267	25215296	C8H14O2	0.0178351
Cyclohexasiloxane, dodecamethyl-	20.065	73.092	50786284	20103508	C12H36O6Si6	0.0117415
trans-2-Hexenol	6.429	56.969	41397692	12415864	C6H12O	0.00957094
1-Hexanol	6.533	56.097	23732103	5459066	C6H14O	0.00548675
Acetic acid, hexyl ester	11.748	43.02	23526313	9096693	C8H16O2	0.00543917
Acetic acid, methyl ester	1.586	43.02	19701191	5774935	C3H6O2	0.00455482
Cyclotetrasiloxane, octamethyl-	11.372	281.069	18777213	6561212	C8H24O4Si4	0.0043412
5-Hepten-3-one, 5-ethyl-4-methyl-	14.317	56.969	14523422	4169012	C10H18O	0.00335774
Propanoic acid, hexyl ester	14.514	56.969	13379192	3762599	C9H18O2	0.0030932
1-Penten-3-one	2.401	55.023	11120563	3643518	C5H8O	0.00257102
Ethyl Acetate	1.891	43.02	11025508	4158603	C4H8O2	0.00254904
Nonanal	14.454	56.969	10537715	3010610	C9H18O	0.00243627
Hydrogen isocyanate	14.3	43.02	10348293	2589436	CHNO	0.00239247
Ethanol	1.445	45.051	9924890	3913058	C2H6O	0.00229459
Toluene	3.521	91.073	7574062	1768812	C7H8	0.00175109
Pentanal	2.498	44.038	7416647	2504740	C5H10O	0.00171469
Carbamic acid, phenyl ester	10.866	94.035	7150093	1718076	C7H7NO2	0.00165307
2-Octenal, (E)-	13.103	41.041	4860675	1354478	C8H14O	0.00112376
2-Heptenal, (Z)-	9.799	41.041	4639948	1142898	C7H12O	0.00107273
2,6-Nonadienal, (E,Z)-	15.789	41.041	4289115	1096715	C9H14O	0.000991622
Oxalic acid, dicyclobutyl ester	2.488	55.023	4253493	1285715	C10H14O4	0.000983387
Carbon disulfide	1.633	75.958	4135718	1148059	CS2	0.000956158
trans-2-Nonenal	15.95	41.041	3893903	1205748	C9H16O	0.000900251
Dimethyl sulfide	1.57	62.039	3644710	1684658	C2H6S	0.000842639
2-Hexenal	5.631	41.041	3571562	681419	C6H10O	0.000825728
2,5-Hexanedione	10.795	43.02	3497611	1206031	C6H10O2	0.00080863
Furan, tetrahydro-3-methyl-4-methylene-	6.415	82.915	3131722	1097281	C6H10O	0.000724039
Furan, 2-pentyl-	11.03	81.08	2107922	539098	C9H14O	0.000487341
Ethylbenzene	6.218	91.073	2004613	409525	C8H10	0.000463457
Decanal	17.14	41.041	1815383	620155	C10H20O	0.000419708
Cyclotrisiloxane, hexamethyl-	4.806	207.039	1642352	446128	C6H18O3Si3	0.000379704
Diisopropyl adipate	22.754	129.057	1550093	523161	C12H22O4	0.000358374
Benzene, 1,2-dichloro-	11.624	145.99	1534280	361711	C6H4Cl2	0.000354718
Octanal	11.396	41.041	1234788	393014	C8H16O	0.000285477
1-(2-Ethyl-1,2,4-triazol-3-yl)propan-1-amine	14.431	125.095	1159356	413079	C7H14N4	0.000268037
Phenol, 2-methoxy-	14.166	109.162	1117615	315942	C7H8O2	0.000258387
1-Butyne, 3-ethoxy-3-methyl-	6.412	97.071	1054820	304962	C7H12O	0.000243869
Benzothiazole	17.65	135.034	703379	143398	C7H5NS	0.000162618
Bicyclo[2.2.1]heptan-2-one, 1,7,7-trimethyl-, (1S)-	15.554	95.068	473927	167726	C10H16O	0.00010957
2,5-Dihydro-5-methoxy-2-furanone	14.447	84.942	378696	135156	C5H6O3	8.75527e-05
Undecane, 4,7-dimethyl-	18.951	43.02	274393	123653	C13H28	6.34383e-05

## Sheet: CK RT
CK RT
Component Name	Retention Time	Reference m/z	BP Area	BP Height	Formula (mol ion)	Content (%)
2-Hexenal	5.808	41.046	751096573	185338446	C6H10O	0.185516
2-Hexen-1-ol, acetate, (Z)-	11.798	43.026	604682022	218529412	C8H14O2	0.149353
Acetic acid, methyl ester	1.6	43.026	557013441	233827141	C3H6O2	0.137579
Hexanal	4.145	41.046	476402354	176882197	C6H12O	0.117669
Hexanoic acid, methyl ester	8.625	74.027	429714436	147101277	C7H14O2	0.106137
Acetic acid, hexyl ester	11.707	43.026	298502827	116222720	C8H16O2	0.0737284
Toluene	3.494	91.05	244196943	80030498	C7H8	0.0603152
Octanoic acid, methyl ester	14.994	74.027	139630041	50918220	C9H18O2	0.0344878
Trichloromethane	1.925	83.04	84906336	42234018	CHCl3	0.0209714
Borane-methyl sulfide complex	1.586	47.016	62935061	30331657	C2H9BS	0.0155446
Cyclopentasiloxane, decamethyl-	15.886	73.057	53826088	20911257	C10H30O5Si5	0.0132947
Butanoic acid, methyl ester	2.783	43.026	40501159	16651119	C5H10O2	0.0100035
1-Hexanol	6.476	56.065	32931014	7815259	C6H14O	0.00813377
3(2H)-Furanone, 4-methoxy-2,5-dimethyl-	13.132	43.026	29249959	9191816	C7H10O3	0.00722457
trans-2-Hexenol	6.378	57.073	28696425	8782234	C6H12O	0.00708785
3-Hexen-1-ol, acetate, (Z)-	11.509	43.026	18005332	4277602	C8H14O2	0.00444721
Pentanal	2.498	44.043	14799044	5795515	C5H10O	0.00365528
2-Propenoic acid, oxiranylmethyl ester	2.404	55.039	12853457	4334510	C6H8O3	0.00317473
1-Butanol, 2-methyl-, acetate	6.922	43.026	11998102	2949123	C7H14O2	0.00296346
Butanoic acid, 2-methyl-, methyl ester	3.682	57.073	11979815	4082894	C6H12O2	0.00295894
3-Octanone, 2-methyl-	10.748	43.026	11815106	4289887	C9H18O	0.00291826
Linalool	14.296	41.046	11464741	4203993	C10H18O	0.00283172
Heptane, 4-ethyl-2,2,6,6-tetramethyl-	10.896	57.073	11074759	3495344	C13H28	0.0027354
Pentane, 1,3-epoxy-4-methyl-	10.829	43.026	9717470	1991708	C6H12O	0.00240016
Nonanal	14.42	41.046	9266315	3140143	C9H18O	0.00228873
Furan, 2-pentyl-	10.983	81.098	8593589	2362690	C9H14O	0.00212257
Acetic anhydride	1.908	43.026	7894992	2052335	C4H6O3	0.00195002
Ethanol	1.469	44.991	7428445	3590047	C2H6O	0.00183478
Phenol, 2-methoxy-	13.988	109.048	7257829	1886236	C7H8O2	0.00179264
2-Heptenal, (Z)-	9.752	41.046	5473911	1390484	C7H12O	0.00135202
2-Hexenal	5.574	41.046	5441519	1190334	C6H10O	0.00134402
Heptanal	7.733	41.046	5292111	1393771	C7H14O	0.00130712
Heptanoic acid, methyl ester	12.069	74.027	5204702	1527296	C8H16O2	0.00128553
Isopropyl acetate	2.2	43.026	4814443	1866433	C5H10O2	0.00118914
2-Octenal, (E)-	13.069	41.046	4188262	1624564	C8H14O	0.00103448
1-Octen-3-one	10.577	55.039	3625993	755349	C8H14O	0.000895599
2-Ethylacrolein	3.303	55.039	2740739	505829	C5H8O	0.000676946
5-Hexen-3-one	3.555	41.046	2150491	552423	C6H10O	0.000531159
1-Butyne, 3-ethoxy-3-methyl-	6.355	97.087	1985254	434795	C7H12O	0.000490346
Methyl propionate	1.999	57.073	1889809	700034	C4H8O2	0.000466772
Cyclohexene, 4-bromo-	11.607	81.098	1858833	418684	C6H9Br	0.000459121
Spiro[2,4]hepta-4,6-diene	4.128	91.05	1843838	821823	C7H8	0.000455417
3,5-Heptadiyn-2-one	6.17	91.05	1642159	366737	C7H6O	0.000405604
2-Decenal, (Z)-	18.502	41.046	1466931	474374	C10H18O	0.000362323
Hexanal, 3,3-dimethyl-	9.417	69.066	1381709	400642	C8H16O	0.000341274
Decanal	17.13	41.046	1115809	389489	C10H20O	0.000275598
Undecane, 4,7-dimethyl-	21.617	57.073	1067718	411709	C13H28	0.00026372
Ethanone, 2,2-dihydroxy-1-phenyl-	14.172	105.097	1059111	220789	C8H8O3	0.000261594
Butane, 2-azido-2,3,3-trimethyl-	12.113	57.073	1053442	365144	C7H15N3	0.000260194
Furan, 2-ethyl-	2.555	81.098	938461	288056	C6H8O	0.000231794
(1R,4aS,8aR)-1-Isopropyl-4,7-dimethyl-1,2,4a,5,6,8a-hexahydronaphthalene	23.824	105.097	892613	346696	C15H24	0.00022047
trans-2-Nonenal	15.943	41.046	791884	260180	C9H16O	0.000195591
Decane, 6-ethyl-2-methyl-	19.397	57.073	758239	265360	C13H28	0.000187281
Methanethiol	1.439	47.016	529692	214944	CH4S	0.000130831
Propane, 2-nitro-	2.394	43.026	502119	204517	C3H7NO2	0.00012402
Pentanoic acid, 1,1-dimethylpropyl ester	14.538	71.072	346002	101055	C10H20O2	8.54605e-05
1-Pentanol, 2-ethyl-	7.723	84.108	189785	64096	C7H16O	4.68758e-05

## Sheet: P1 RT
P1 RT
Component Name	Retention Time	Reference m/z	BP Area	BP Height	Formula (mol ion)	Content (%)
2-Hexenal	5.869	41.055	832385873	207069117	C6H10O	0.194829
2-Hexen-1-ol, acetate	11.821	43.027	588433111	216026964	C8H14O2	0.137729
Acetic acid, methyl ester	1.6	43.027	519781017	217664253	C3H6O2	0.12166
Hexanal	4.179	44.039	501184947	193223174	C6H12O	0.117308
Hexanoic acid, methyl ester	8.669	74.021	494202654	173093065	C7H14O2	0.115673
Toluene	3.518	91.072	227996393	78835047	C7H8	0.0533649
Acetic acid, hexyl ester	11.734	43.027	203191841	79312595	C8H16O2	0.0475591
Octanoic acid, methyl ester	15.001	74.021	180256968	65780310	C9H18O2	0.042191
Trichloromethane	1.928	82.958	160255255	80073917	CHCl3	0.0375094
Borane-methyl sulfide complex	1.586	47.02	82117742	39499229	C2H9BS	0.0192205
Cyclohexasiloxane, dodecamethyl-	20.058	73.051	48130774	19188799	C12H36O6Si6	0.0112655
Butanoic acid, methyl ester	2.8	43.027	47713974	19356854	C5H10O2	0.0111679
3(2H)-Furanone, 4-methoxy-2,5-dimethyl-	13.149	43.027	45354716	14817226	C7H10O3	0.0106157
Benzoic acid, methyl ester	14.156	105.031	29115657	8377976	C8H8O2	0.00681482
1-Hexanol	6.54	56.081	23493996	5440551	C6H14O	0.00549901
Butanoic acid, 2-methyl-, methyl ester	3.709	57.063	18928528	6666939	C6H12O2	0.00443042
2-Ethyl-3-vinyloxirane	4.175	69.06	18136723	7146992	C6H10O	0.00424509
Linalool	14.31	41.055	17997487	6689187	C10H18O	0.0042125
Methyl salicylate	16.862	120.015	16569418	4510449	C8H8O3	0.00387824
1-Butanol, 2-methyl-, acetate	6.976	43.027	15314489	3916912	C7H14O2	0.00358451
3-Hexen-1-ol, acetate, (Z)-	11.536	43.027	14592431	3832125	C8H14O2	0.00341551
Pentanal	2.509	44.039	13818919	5397127	C5H10O	0.00323446
3-Heptanone, 5-methyl-	10.856	43.027	13659251	2863693	C8H16O	0.00319709
1-Penten-3-one	2.415	55.034	13123265	4494523	C5H8O	0.00307164
3-Octanone, 2-methyl-	10.778	43.027	12871422	4523529	C9H18O	0.00301269
Decane, 2,2-dimethyl-	10.926	57.063	12268415	4169482	C12H26	0.00287155
Nonanal	14.434	41.055	9439128	3150218	C9H18O	0.00220933
Furan, 2-pentyl-	11.013	81.09	8423366	2376126	C9H14O	0.00197158
Heptanoic acid, methyl ester	12.093	74.021	8078518	2412924	C8H16O2	0.00189086
Ethanamine, 2-(methylthio)-	3.686	91.072	7624747	2064953	C3H9NS	0.00178465
2-Heptenal, (Z)-	9.789	41.055	7344116	1800244	C7H12O	0.00171897
Phenol, 2-methoxy-	14.005	109.026	7285191	1945170	C7H8O2	0.00170517
Ethanol	1.466	44.985	6400115	2969236	C2H6O	0.00149801
Ethylbenzene	6.218	91.072	6168631	1399911	C8H10	0.00144383
Heptanal	7.78	41.055	6091964	1691753	C7H14O	0.00142589
Cyclopropane, 1,1-diethyl-	6.426	69.06	6075342	1825373	C7H14	0.001422
Isopropyl acetate	2.207	43.027	5905260	2360191	C5H10O2	0.00138219
2-Hexenal	5.627	41.055	5797765	1289403	C6H10O	0.00135703
2-Octenal, (E)-	13.082	41.055	5042669	1970764	C8H14O	0.00118029
2-Pentenal, (E)-	3.323	55.034	3137637	564116	C5H8O	0.000734396
Acetic acid, pentyl ester	6.892	43.027	2797712	875893	C7H14O2	0.000654833
Methyl propionate	2.002	57.063	2112234	796500	C4H8O2	0.00049439
1,3,5-Cycloheptatriene	4.165	91.072	1971493	857956	C7H8	0.000461448
Decanoic acid, methyl ester	19.961	74.021	1910509	672596	C11H22O2	0.000447174
Cyclohexene, 4-bromo-	11.214	81.09	1798270	313395	C6H9Br	0.000420904
4-Octenoic acid, methyl ester	14.773	43.027	1688775	500661	C9H16O2	0.000395275
6-Benzamido-4-benzoyl-1,2,4-triazine-3,5(2H,4H)-dione	9.977	105.031	1519620	186749	C17H12N4O4	0.000355683
Benzene, 1,3-dichloro-	11.607	145.971	1502319	388335	C6H4Cl2	0.000351633
2-Cyclopenten-1-one, 3,5,5-trimethyl-	6.033	81.09	1443929	243734	C8H12O	0.000337966
trans-2-Nonenal	15.946	41.055	1412663	466061	C9H16O	0.000330648
5-Hexen-3-one	3.592	69.06	1346621	320467	C6H10O	0.000315191
2-Decenal, (Z)-	18.505	41.055	1315906	430557	C10H18O	0.000308001
2-Propenamide	10.919	55.034	1237096	446697	C3H5NO	0.000289555
Decanal	17.134	41.055	1228924	424648	C10H20O	0.000287642
Acetic acid, phenylmethyl ester	16.091	108.087	1089465	243539	C9H10O2	0.000255001
Furan, 2-ethyl-	2.569	81.09	1050184	311638	C6H8O	0.000245806
Tridecane	21.621	57.063	968887	373904	C13H28	0.000226778
Benzene	2.234	78.104	702297	242048	C6H6	0.00016438
n-Propyl benzoate	17.174	105.031	639838	155330	C10H12O2	0.000149761
2-Chloro-3-methylmaleic anhydride	11.717	145.971	544203	160929	C5H3ClO3	0.000127376
Methane, bromodichloro-	2.633	82.958	235127	115659	CHBrCl2	5.50339e-05
2-Hexenoic acid, methyl ester, (E)-	10.182	87.049	177166	58754	C7H12O2	4.14675e-05

## Sheet: P2 RT
P2 RT
Component Name	Retention Time	Reference m/z	BP Area	BP Height	Formula (mol ion)	Content (%)
2-Hexenal	5.869	41.049	888979435	214562104	C6H10O	0.204687
2-Hexen-1-ol, acetate, (Z)-	11.825	42.968	852989512	316587745	C8H14O2	0.1964
Hexanal	4.179	44.051	517622927	199936022	C6H12O	0.119182
Acetic acid, methyl ester	1.596	42.968	447213999	191094030	C3H6O2	0.102971
Hexanoic acid, methyl ester	8.669	74.022	400781449	139034679	C7H14O2	0.0922797
Acetic acid, hexyl ester	11.731	42.968	280407284	107839296	C8H16O2	0.0645636
Toluene	3.521	91.05	145932258	48197800	C7H8	0.0336008
Octanoic acid, methyl ester	15.001	74.022	144140452	51778568	C9H18O2	0.0331882
Trichloromethane	1.928	82.97	132360680	65958017	CHCl3	0.030476
Cyclopentasiloxane, decamethyl-	15.893	73.054	110301525	44094787	C10H30O5Si5	0.0253969
Borane-methyl sulfide complex	1.583	62.033	64058281	31096164	C2H9BS	0.0147494
trans-2-Hexenol	6.436	57.065	34836556	10623481	C6H12O	0.00802109
Butanoic acid, methyl ester	2.8	42.968	34232246	13700135	C5H10O2	0.00788195
3-Hexen-1-ol, acetate, (Z)-	11.53	42.968	26457864	6282618	C8H14O2	0.00609191
3(2H)-Furanone, 4-methoxy-2,5-dimethyl-	13.153	42.968	21093512	6897246	C7H10O3	0.00485677
Butanedinitrile, 2,3-diamino-2,3-dimethyl-	4.172	69.05	20293837	7950820	C6H10N4	0.00467264
1-Penten-3-one	2.411	55.048	16802337	5848632	C5H8O	0.00386873
Pentanal	2.509	44.051	15645553	6133150	C5H10O	0.00360238
3-Octanone, 2-methyl-	10.775	42.968	13264438	4740650	C9H18O	0.00305413
Pentane, 1,3-epoxy-4-methyl-	10.856	42.968	13163727	2839132	C6H12O	0.00303094
Benzoic acid, methyl ester	14.162	105.039	12809260	3390157	C8H8O2	0.00294932
Linalool	14.306	41.049	12119051	4443784	C10H18O	0.0027904
Butanoic acid, 2-methyl-, methyl ester	3.713	57.065	11961576	4079314	C6H12O2	0.00275415
Phenol, 2-methoxy-	13.998	109.035	11779109	3294903	C7H8O2	0.00271213
2,2,7,7-Tetramethyloctane	10.923	57.065	9767108	3212271	C12H26	0.00224887
Nonanal	14.431	41.049	9680807	3332811	C9H18O	0.002229
Argon	1.439	40.078	8293648	1523549	Ar	0.00190961
1-Butanol, 2-methyl-, acetate	6.979	42.968	8283216	2123471	C7H14O2	0.00190721
Methyl salicylate	16.865	120.033	7234218	1628790	C8H8O3	0.00166567
2-Hexenal	5.614	41.049	7007338	1593868	C6H10O	0.00161344
2-Heptenal, (Z)-	9.789	41.049	6728941	1748709	C7H12O	0.00154933
Heptanoic acid, methyl ester	12.09	74.022	6526657	1945434	C8H16O2	0.00150276
Furan, 2-pentyl-	11.013	81.097	6297534	1817950	C9H14O	0.00145
Heptanal	7.78	41.049	5446916	1467372	C7H14O	0.00125415
2-Octenal, (E)-	13.082	41.049	5107158	1889366	C8H14O	0.00117592
Butane	1.526	42.968	4821145	2566053	C4H10	0.00111007
Ethylbenzene	6.218	91.05	3590527	795358	C8H10	0.000826717
Isopropyl acetate	2.207	42.968	3535404	1531895	C5H10O2	0.000814024
2-Pentenal, (E)-	3.313	55.048	3490920	708866	C5H8O	0.000803782
Methanamine, N,N-difluoro-	6.02	67.038	2710668	503182	CH3F2N	0.00062413
Silanediol, dimethyl-	2.395	77.049	1939068	650968	C2H8O2Si	0.000446469
trans-2-Nonenal	15.943	41.049	1871504	605040	C9H16O	0.000430913
Decanoic acid, methyl ester	19.957	74.022	1575332	562931	C11H22O2	0.000362719
Cyclotrisiloxane, hexamethyl-	4.816	207.018	1378487	365271	C6H18O3Si3	0.000317396
Undecane, 4,7-dimethyl-	21.617	57.065	1373707	529572	C13H28	0.000316295
Decanal	17.134	41.049	1286941	440584	C10H20O	0.000296317
Furan, 2-ethyl-	2.566	81.097	1197593	381594	C6H8O	0.000275745
2-Decenal, (E)-	18.505	41.049	1108264	363458	C10H18O	0.000255177
2,6-Nonadienal, (E,Z)-	15.789	41.049	958707	297242	C9H14O	0.000220742
Decane, 2,4-dimethyl-	19.397	57.065	842455	295015	C12H26	0.000193975
Heptane, 2,4-dimethyl-	13.257	71.063	766363	226937	C9H20	0.000176455
N-Methyl-mercaptoacetamide	14.417	105.039	728009	205078	C3H7NOS	0.000167624
Benzaldehyde, 2,4-dimethyl-	17.405	133.027	322081	68706	C9H10O	7.41589e-05

## Sheet: P3 RT
P3 RT
Component Name	Retention Time	Reference m/z	BP Area	BP Height	Formula (mol ion)	Content (%)
2-Hexenal	5.862	41.057	800166795	197125138	C6H10O	0.19785
2-Hexen-1-ol, acetate, (Z)-	11.821	43.024	680900099	251137139	C8H14O2	0.16836
Hexanal	4.179	44.036	530216104	203998168	C6H12O	0.131102
Acetic acid, methyl ester	1.596	43.024	414844916	178261176	C3H6O2	0.102575
Acetic acid, hexyl ester	11.731	43.024	247511613	96227272	C8H16O2	0.0611999
Hexanoic acid, methyl ester	8.669	74.023	236717300	77171924	C7H14O2	0.0585309
Toluene	3.518	91.048	206951324	70129152	C7H8	0.0511709
Cyclopentasiloxane, decamethyl-	15.889	73.053	145517240	57539412	C10H30O5Si5	0.0359807
Trichloromethane	1.925	82.956	137248608	68369672	CHCl3	0.0339362
Octanoic acid, methyl ester	15.001	74.023	123976741	44503850	C9H18O2	0.0306546
Borane-methyl sulfide complex	1.583	47.013	74533784	35846409	C2H9BS	0.0184293
trans-2-Hexenol	6.435	57.056	32502252	9840173	C6H12O	0.00803653
Benzoic acid, methyl ester	14.152	105.022	31779168	9226540	C8H8O2	0.00785774
Butanoic acid, methyl ester	2.8	43.024	31490302	12633979	C5H10O2	0.00778632
Cyclopropane, propyl-	6.536	56.071	27427313	6363929	C6H12	0.0067817
Methyl salicylate	16.855	120.031	26664390	7324827	C8H8O3	0.00659306
3(2H)-Furanone, 4-methoxy-2,5-dimethyl-	13.149	43.024	24753011	8260626	C7H10O3	0.00612045
3-Hexen-1-ol, acetate, (Z)-	11.53	43.024	23042233	5430922	C8H14O2	0.00569744
Pentanal	2.508	44.036	16960070	6656360	C5H10O	0.00419356
2,5-Octanedione	10.775	43.024	16740018	5694599	C8H14O2	0.00413915
3-Octanone	10.849	43.024	15824933	3394960	C8H16O	0.00391288
Linalool	14.306	41.057	15600992	5717430	C10H18O	0.00385751
1-Butanol, 2-methyl-, acetate	6.972	43.024	15014131	3778055	C7H14O2	0.00371241
Butanoic acid, 2-methyl-, methyl ester	3.709	57.056	14278963	4991979	C6H12O2	0.00353063
Phenol, 2-methoxy-	13.998	109.017	11992624	3403093	C7H8O2	0.00296531
1-Penten-3-one	2.415	55.04	11604970	3935356	C5H8O	0.00286945
Propanoic acid, 2-oxo-	1.905	43.024	11229661	4179959	C3H4O3	0.00277665
Ethanedioic acid, dibutyl ester	10.923	57.056	11056065	3521256	C10H18O4	0.00273373
Nonanal	14.43	41.057	10825598	3667700	C9H18O	0.00267675
Furan, 2-pentyl-	11.013	81.098	8813297	2420161	C9H14O	0.00217918
2-Heptenal, (Z)-	9.789	41.057	8059322	1807689	C7H12O	0.00199275
Heptanal	7.777	41.057	7217000	1944670	C7H14O	0.00178448
2-Hexenal	5.621	41.057	6448406	1362493	C6H10O	0.00159444
2-Octenal, (E)-	13.079	41.057	6277726	2312085	C8H14O	0.00155224
1-Butanol, 3-methyl-, acetate	6.888	43.024	4813328	1483327	C7H14O2	0.00119015
Isopropyl acetate	2.203	43.024	4708113	2059963	C5H10O2	0.00116413
Ethylbenzene	6.218	91.048	4377607	1012487	C8H10	0.00108241
1-Octen-3-ol	10.624	57.056	4356975	1096015	C8H16O	0.00107731
Propanoic acid, anhydride	2.391	57.056	3182979	750004	C6H10O3	0.000787026
2-Piperidinecarboxylic acid, (卤)-	11.811	84.115	3131293	1055125	C6H11NO2	0.000774246
N-Nitrosodimethylamine	3.699	74.023	2794802	1210083	C2H6N2O	0.000691045
2-Pentenal, (E)-	3.32	55.04	2754068	464990	C5H8O	0.000680973
Furan, 2-propyl-	11.211	81.098	2681869	335330	C7H10O	0.000663121
Furan, 2-propyl-	11.627	81.098	2609659	582215	C7H10O	0.000645266
5-Hexen-3-one	3.588	41.057	2507288	625116	C6H10O	0.000619954
trans-2-Nonenal	15.94	41.057	2179381	726307	C9H16O	0.000538875
Decanoic acid, methyl ester	19.957	74.023	1700090	579243	C11H22O2	0.000420366
Decanal	17.13	41.057	1616491	533509	C10H20O	0.000399695
2-Decenal, (Z)-	18.502	41.057	1586492	511256	C10H18O	0.000392277
Propanedioic acid, (benzoylhydrazino)hydroxy-, dimethyl ester	14.417	105.022	1538092	350957	C12H14N2O6	0.00038031
Methyl propionate	2.002	57.056	1433978	528295	C4H8O2	0.000354566
2,6-Nonadienal, (E,Z)-	15.789	41.057	1291981	359846	C9H14O	0.000319456
Acetic acid, phenylmethyl ester	16.087	108.086	1286149	275626	C9H10O2	0.000318014
Dodecane, 4-methyl-	21.617	57.056	1258008	486220	C13H28	0.000311056
Furan, 2-ethyl-	2.565	81.098	1121091	364712	C6H8O	0.000277202
(1R,4aS,8aR)-1-Isopropyl-4,7-dimethyl-1,2,4a,5,6,8a-hexahydronaphthalene	23.82	105.022	878197	348345	C15H24	0.000217144
3-Ethyl-3-methylheptane	13.253	71.101	835513	249335	C10H22	0.00020659
6,6-Dimethylhepta-2,4-diene	6.033	109.017	825190	206492	C9H16	0.000204037
Undecane, 3,7-dimethyl-	19.397	57.056	789497	263777	C13H28	0.000195212
Benzoic acid, ethyl ester	16.265	105.022	712508	143343	C9H10O2	0.000176175
Propane, 2-nitro-	2.404	43.024	656096	248222	C3H7NO2	0.000162227
Benzaldehyde, 2,4-dimethyl-	17.395	133.003	615550	119173	C9H10O	0.000152201
Phenylglyoxylic acid, propyl ester	17.17	105.022	597615	141494	C11H12O3	0.000147767
Pyrrolidine	3.3	43.024	529899	196359	C4H9N	0.000131023
Octa-3,5-diene-2,7-dione, 4,5-dihydroxy-	13.089	84.946	529521	194976	C8H10O4	0.00013093
Methane, bromodichloro-	2.633	82.956	227326	109594	CHBrCl2	5.62088e-05

## Sheet: CK HT
CK HT
Component Name	Retention Time	Reference m/z	BP Area	BP Height	Formula (mol ion)	Content (%)
Hexanal	4.115	44.039	363938498	132987064	C6H12O	0.216026
2-Hexenal	5.751	41.049	305802268	73110781	C6H10O	0.181517
Toluene	3.471	91.065	164247349	47124397	C7H8	0.0974936
Acetic acid, methyl ester	1.583	43.026	146236032	60357183	C3H6O2	0.0868025
Cyclopentasiloxane, decamethyl-	15.879	73.05	129079645	51074854	C10H30O5Si5	0.0766188
Trichloromethane	1.905	82.953	123277740	60692993	CHCl3	0.0731749
Cyclohexasiloxane, dodecamethyl-	20.051	73.05	75395561	29946664	C12H36O6Si6	0.0447531
1-Hexanol	6.439	56.074	56650875	13591321	C6H14O	0.0336267
Ethyl Acetate	1.878	43.026	51084536	18781163	C4H8O2	0.0303227
Ethanol	1.445	45.046	28306844	13873538	C2H6O	0.0168023
2,3-Butanediol, [S-(R*,R*)]-	3.887	45.046	23269020	5565694	C4H10O2	0.013812
Acetaldehyde	1.388	44.039	17844971	5841674	C2H4O	0.0105924
Pentanal	2.475	44.039	14954511	5597475	C5H10O	0.00887667
Acetone	1.509	43.026	14886523	6913763	C3H6O	0.00883631
1-Pentanol	3.444	42.062	11139630	3379186	C5H12O	0.00661224
Undecane, 2,2-dimethyl-	10.879	57.07	10653019	3354992	C13H28	0.0063234
Cyclotetrasiloxane, octamethyl-	11.325	281.068	9584662	3222037	C8H24O4Si4	0.00568924
n-Caproic acid vinyl ester	10.738	43.026	9115176	2942121	C8H14O2	0.00541057
Borane-methyl sulfide complex	1.57	46.968	8683771	4077027	C2H9BS	0.00515449
Nonanal	14.41	41.049	8644999	2690130	C9H18O	0.00513148
Tetradecane	21.607	57.07	8450288	3370160	C14H30	0.0050159
Tridecane	19.384	57.07	6045143	2157703	C13H28	0.00358826
Phenylethyl Alcohol	14.659	91.065	5935428	1143109	C8H10O	0.00352314
1-Penten-3-one	2.388	55.045	5891902	1826357	C5H8O	0.0034973
Silanediol, dimethyl-	2.348	77.01	5700589	1909743	C2H8O2Si	0.00338374
Butanoic acid, methyl ester	2.773	43.026	4818244	1492361	C5H10O2	0.00286
Decane, 2,3,5,8-tetramethyl-	13.062	43.026	4660188	1650186	C14H30	0.00276618
1-Hepten-3-ol	10.577	57.07	4628068	1098580	C7H14O	0.00274712
2-Hexen-1-ol, acetate	11.811	43.026	4601579	993844	C8H14O2	0.0027314
Octanal	11.335	41.049	3151917	886887	C8H16O	0.00187091
Spiro[3.3]hepta-1,5-diene	12.62	91.065	2921846	518844	C7H8	0.00173434
Furan, 2-pentyl-	10.976	81.113	2912974	710455	C9H14O	0.00172908
Isopropyl acetate	2.183	43.026	2871709	650520	C5H10O2	0.00170458
Hexanoic acid, methyl ester	8.656	74.04	2750360	451973	C7H14O2	0.00163255
2-Propanol, 1-ethoxy-	3.199	45.046	2647024	424948	C5H12O2	0.00157122
2-Propyl-1-pentanol	12.194	57.07	2543592	735469	C8H18O	0.00150982
Heptanal	7.72	41.049	2327584	544331	C7H14O	0.0013816
Acetic acid, hexyl ester	11.728	43.026	2149879	698842	C8H16O2	0.00127612
Cyclopentene, 1-ethenyl-3-methylene-	7.364	91.065	2133353	446781	C8H10	0.00126631
Sulphuric acid dibutyl ester	2.978	41.049	2063699	668969	C8H18O4S	0.00122497
Dimethyl Sulfoxide	5.258	63.048	1900569	345015	C2H6OS	0.00112814
Undecane, 5,7-dimethyl-	13.227	43.026	1803438	563564	C13H28	0.00107048
Decane, 3,7-dimethyl-	21.104	57.07	1726707	636750	C12H26	0.00102494
1-Butanol, 3-methyl-	2.928	43.026	1640386	398500	C5H12O	0.000973697
2-Heptenal, (Z)-	9.759	41.049	1606969	379171	C7H12O	0.000953861
Decane, 2,9-dimethyl-	20.819	43.026	1573212	558114	C12H26	0.000933824
Heptane, 2,4-dimethyl-	14.377	71.074	1558307	376587	C9H20	0.000924977
Butanoic acid, 2-methyl-, methyl ester	3.672	57.07	1549075	402269	C6H12O2	0.000919497
1,6-Heptadien-3-yne	4.105	91.065	1518344	706968	C7H8	0.000901255
Undecane, 4,7-dimethyl-	18.931	43.026	1502221	551582	C13H28	0.000891685
Decanal	17.12	41.049	1335736	449596	C10H20O	0.000792863
Cyclobutane, butyl-	13.471	41.049	1251603	361068	C8H16	0.000742924
Heptane, 2,4-dimethyl-	14.524	43.026	1241339	387242	C9H20	0.000736831
Benzyl alcohol	12.335	79.076	1231233	288613	C7H8O	0.000730833
trans-2-Nonenal	15.93	41.049	1223643	394676	C9H16O	0.000726327
Hydrogen isocyanate	6.912	43.026	1191009	259065	CHNO	0.000706957
Naphthalene	16.557	128.052	1120588	226536	C10H8	0.000665156
Dodecane	16.976	57.07	1076351	373808	C12H26	0.000638898
Undecane, 4,7-dimethyl-	23.693	57.07	917571	326364	C13H28	0.00054465
Tridecane, 3-methyl-	20.97	57.07	707911	247596	C14H30	0.0004202
Cyclopropane, 2-bromo-1,1,3-trimethyl-	20.37	82.953	707627	247205	C6H11Br	0.000420032
2-Butenal, 2-ethenyl-	12.22	67.042	660159	153605	C6H8O	0.000391856
1,3-Dioxolane, 2,4,5-trimethyl-	3.24	43.026	635512	260109	C6H12O2	0.000377226
Undecane, 4,7-dimethyl-	22.915	43.026	544260	165371	C13H28	0.000323061
Benzene	2.207	78.075	482968	158386	C6H6	0.000286679
2,4-Di-tert-butylphenol	23.961	191.008	478912	175344	C14H22O	0.000284272
Oxalic acid, allyl pentyl ester	14.155	71.074	440239	144907	C10H16O4	0.000261316
Bicyclo[2.2.1]heptan-2-one, 1,7,7-trimethyl-, (1S)-	15.524	95.122	375939	132385	C10H16O	0.000223149
2-Butanone, 3-methyl-	17.251	85.602	264423	88816	C5H10O	0.000156956
Sulfurous acid, 2-ethylhexyl isohexyl ester	23.623	43.026	259795	104570	C14H30O3S	0.000154209
1-Imidazol-1-yl-2-methylpropan-1-one	20.417	69.069	171720	57291	C7H10N2O	0.000101929

## Sheet: P1 HT
P1 HT
Component Name	Retention Time	Reference m/z	BP Area	BP Height	Formula (mol ion)	Content (%)
Trichloromethane	1.908	82.908	328842904	160681075	CHCl3	0.266735
Hexanal	4.158	41.044	148429251	45274871	C6H12O	0.120396
Cyclopentasiloxane, decamethyl-	15.889	73.044	143154756	57018731	C10H30O5Si5	0.116117
Toluene	3.504	91.062	89056538	21293677	C7H8	0.0722366
Acetic acid, methyl ester	1.583	43.021	66871127	26434316	C3H6O2	0.0542413
Cyclohexasiloxane, dodecamethyl-	20.054	73.044	56591966	22533943	C12H36O6Si6	0.0459035
2-Hexenal, (E)-	5.835	41.044	41996033	6966207	C6H10O	0.0340643
Pentanal	2.485	44.032	36815914	13150958	C5H10O	0.0298626
Ethanol	1.442	45.041	34447293	16997058	C2H6O	0.0279413
Carbamic acid, monoammonium salt	1.318	44.032	23529051	12119043	CH6N2O2	0.0190852
Nonanal	14.424	41.044	22857178	7288478	C9H18O	0.0185402
Acetic acid	1.737	43.021	21077288	5133991	C2H4O2	0.0170965
n-Caproic acid vinyl ester	10.772	43.021	19638235	6629210	C8H14O2	0.0159292
Propanedioic acid, oxo-, bis(1-methylethyl) ester	1.888	43.021	14060321	3506676	C9H14O5	0.0114048
Sulfurous acid, hexyl octyl ester	13.086	43.021	13494661	4544125	C14H30O3S	0.0109459
Diazene, dimethyl-	1.506	43.021	13025969	5850004	C2H6N2	0.0105658
Heptanal	7.76	41.044	11842260	3019512	C7H14O	0.00960563
1-Butanol, 2-methyl-	2.991	41.044	8682968	2556069	C5H12O	0.00704303
Acetaldehyde	1.382	44.032	7696387	3056867	C2H4O	0.00624278
3-Ethyl-3-methylheptane	14.387	71.078	6988426	1549880	C10H22	0.00566853
o-Xylene	6.526	91.062	6856935	1260678	C8H10	0.00556188
Borane-methyl sulfide complex	1.566	62.036	6407816	2992532	C2H9BS	0.00519758
1-Pentanol	3.488	42.068	6400750	1650765	C5H12O	0.00519185
Azetidine	10.919	57.071	5529232	1724057	C3H7N	0.00448494
1-Penten-3-one	2.401	55.074	5493235	1732226	C5H8O	0.00445574
Hexane, 3-ethyl-	6.298	43.021	5405963	1346508	C8H18	0.00438495
Tridecane	13.25	43.021	5191176	1723372	C13H28	0.00421073
Tridecane, 2-methyl-	18.934	43.021	4914065	1829305	C14H30	0.00398595
2-Heptenal, (Z)-	9.792	41.044	4846180	793257	C7H12O	0.00393089
Butanoic acid, methyl ester	2.793	43.021	4693848	1581422	C5H10O2	0.00380733
Ethylbenzene	6.211	91.062	4617089	786041	C8H10	0.00374507
Heptane, 2,4-dimethyl-	14.541	43.021	4446216	1430806	C9H20	0.00360647
Phenylethyl Alcohol	14.678	91.062	3947664	803289	C8H10O	0.00320208
Hexanoic acid, methyl ester	8.706	74.036	3532620	700572	C7H14O2	0.00286542
trans-2-Nonenal	15.936	41.044	3461605	927062	C9H16O	0.00280782
p-Xylene	7.421	91.062	3318591	630907	C8H10	0.00269181
Furan, 2-pentyl-	11.013	81.063	3157452	754527	C9H14O	0.00256111
2-Decenal, (Z)-	18.491	41.044	3044663	889778	C10H18O	0.00246962
Diisopropyl adipate	22.744	43.021	2930625	1000013	C12H22O4	0.00237712
2,4-Dimethyl-1-heptene	5.433	43.021	2621537	610791	C9H18	0.00212641
Silanediol, dimethyl-	2.374	77.044	2389677	722740	C2H8O2Si	0.00193834
Decanal	17.127	41.044	2284246	743421	C10H20O	0.00185282
Decane, 3,7-dimethyl-	19.994	43.021	2150068	692659	C12H26	0.00174399
1-Octanol	13.491	41.044	1982259	465121	C8H18O	0.00160787
2,6-Nonadienal, (E,Z)-	15.782	41.044	1722028	374300	C9H14O	0.00139679
Cyclopentane	1.69	42.068	1701457	817616	C5H10	0.00138011
Butanoic acid, 2-methyl-, methyl ester	3.702	41.044	1602078	411572	C6H12O2	0.0012995
2-Propyl-1-pentanol	12.227	57.071	1504385	484760	C8H18O	0.00122025
Tetradecane	21.614	57.071	1470442	545518	C14H30	0.00119272
Undecane, 5,7-dimethyl-	14.172	43.021	1385081	455588	C13H28	0.00112348
Methyl salicylate	16.868	119.921	1164304	270467	C8H8O3	0.000944404
Furan, 2-ethyl-	2.545	81.063	1130220	333838	C6H8O	0.000916757
3-Bromooctane	12.012	43.021	984622	278697	C8H17Br	0.000798658
1-Octanol, 3,7-dimethyl-, (S)-	13.729	43.021	975036	343890	C10H22O	0.000790883
Decane, 3-ethyl-3-methyl-	19.441	43.021	952502	336684	C13H28	0.000772605
Undecane, 5,7-dimethyl-	14.326	43.021	877545	395254	C13H28	0.000711805
Tetradecane, 1-iodo-	19.132	43.021	817100	302198	C14H29I	0.000662776
Octane, 2,3,6,7-tetramethyl-	12.864	43.021	797862	292850	C12H26	0.000647171
Tetrahydrogeranyl formate	13.853	69.068	785288	289044	C11H22O2	0.000636972
Undecane, 4,7-dimethyl-	20.209	43.021	759353	191679	C13H28	0.000615935
Cyclobutanone, 2,2,3-trimethyl-	3.276	42.068	753016	182306	C7H12O	0.000610795
2-Isopropyl-5-methyl-1-heptanol	19.545	43.021	707194	205465	C11H24O	0.000573627
Benzene, 1,4-dichloro-	11.613	145.971	658840	141913	C6H4Cl2	0.000534406
Sulfurous acid, hexyl pentyl ester	19.394	43.021	627394	266900	C11H24O3S	0.000508899
Oxalic acid, isobutyl pentyl ester	16.986	57.071	556863	176674	C11H20O4	0.000451689
Formic acid, heptyl ester	10.329	41.044	550474	140328	C8H16O2	0.000446507
2,4,6-Trimethyl-1-nonene	19.93	43.021	436352	180345	C12H24	0.000353939
Pentanoic acid, 5-hydroxy-, 2,4-di-t-butylphenyl esters	23.965	190.98	409267	147666	C19H30O3	0.000331969
Decane, 2,5,9-trimethyl-	23.693	57.071	408738	154179	C13H28	0.00033154
Ethane, 1,2-dichloro-	2.113	62.036	385904	151000	C2H4Cl2	0.000313019

[truncated: 2 more sheets: P2 HT, P3 HT]
